# Supplementary material for: The impact of host genetics on porcine gut microbiota composition excluding maternal and postnatal environmental influences
Source: PLoS One. 2024 Dec 9;19(12):e0315199. doi: 10.1371/journal.pone.0315199 (PMC11627362; doi:10.1371/journal.pone.0315199)
Supplement: S1 Table — (XLSX) [file pone.0315199.s001.xlsx]

## Sheet: Hoja1
S1 Table.Calculated analysis (g/kg, dry-matter basis) and ingredients (%) of the gestating sows diet
Calculated analysis 1
Net energy, Mcal/kg	2137.53
Dry Matter (DM)	892.894
Crude protein	122.772
Crude fat	35.4693
Crude fiber	62.1017
Nitrogen-free extracts (NFE)	614.902
Ash	57.6491
Ingredients
Barley	23.4
Wheat	30.01
Wheat bran	24.55
Cookie flour	10
Beet pulp	5
Sunflower	3.15
Soy oil	0.7
Salt	0.5
Monocalcium Phosphate	0.25
Calcium carbonate	1.65
Lysine	0.42
L-Treonine	0.07
Nutemix-Sows	0.3
1 g/kg of diet. NFE: DM − (ash + crude protein + crude fat + crude fiber). SFA = sum of saturated fatty acids, MUFA = sum of monounsaturated fatty acids, PUFA = sum of polyunsaturated fatty acids.
