# Supplementary material for: The impact of host genetics on porcine gut microbiota composition excluding maternal and postnatal environmental influences
Source: PLoS One. 2024 Dec 9;19(12):e0315199. doi: 10.1371/journal.pone.0315199 (PMC11627362; doi:10.1371/journal.pone.0315199)
Supplement: S2 Table — (XLSX) [file pone.0315199.s002.xlsx]

## Sheet: Hoja1
Table S2. Calculated analysis (g/kg, dry-matter basis), fatty acid composition and list of ingredients of the piglets commercial diets.
		21-60 days-old	60-210 days-old
Calculated analysis 1
Net energy, Mcal/kg		2400	2350
Dry Matter (DM)		895.6	894.5
Crude protein		150	151.9
Crude fat		40	31.5
Crude fiber		28.8	32.4
Nitrogen-free extracts (NFE)		628.9	629.1
Ash		47.9	49.6
Fatty acids composition, g/100 g total fatty acids
C14:0		0.78	1.04
C16:0		20.11	21.86
C16:1 n-9		0.21	0.31
C16:1 n-7		1.2	1.64
C17:0		0.52	0.52
C17:1		0.23	0.29
C18:0		6.02	7.7
C18:1 n-9		29.96	33.5
C18:1 n-7		1.4	1.21
C18:2 n-6		34.79	27.17
C18:3 n-3		2.81	2.47
C20:0		0.24	0.18
C20:1 n-9		0.72	0.84
C20:3n-6		0.13	0.17
C20:4 n-6		0.05	0.08
C20:5 n-3		0.19	0.1
C22:4 n-6		0.12	0.25
C22:5 n-3		0.18	0.43
C22:6 n-3		0.32	0.25
SFA		27.68	31.3
MUFA		33.71	37.79
PUFA		38.6	30.9
List of ingredients
		Barley	Barley
		Wheat	Corn
		Corn	Soybean Meal
		Soybean Meal	Wheat
		Rapeseed Meal	Lard
		Beet Pulp	Soy Protein Concentrate
		Calcium Carbonate	Wheat Middlings
		Sunflower Oil	Calcium Carbonate
		Dicalcium Phosphate	Dicalcium Phosphate
		Sodium Chloride	Sodium Chloride
		Wheat Middlings	Sunflower Oil
		Sodium Carbonate	Grape Soluble
			Vegetable Oil (Palm)
			Magnesium Oxide
1According to [21], g/kg of diet. NFE: DM − (ash + crude protein + crude fat + crude fiber). SFA = sum of saturated fatty acids, MUFA = sum of monounsaturated fatty acids, PUFA = sum of polyunsaturated fatty acids.
