# Supplementary material for: The impact of host genetics on porcine gut microbiota composition excluding maternal and postnatal environmental influences
Source: PLoS One. 2024 Dec 9;19(12):e0315199. doi: 10.1371/journal.pone.0315199 (PMC11627362; doi:10.1371/journal.pone.0315199)
Supplement: S3 Table — (XLSX) [file pone.0315199.s003.xlsx]

## Sheet: Hoja1
Table S3. List of phyla found in the microbiome of IBxIB and IBxLW animals
IBxIB 60 days old			IBxLW 60 days old			IBxIB 210 days old			IBxLW 210 days old
Phylum	Sums		Phylum	Sums		Phylum	Sums		Phylum	Sums
Firmicutes	337741		Firmicutes	201134		Firmicutes	282829		Firmicutes	192723
Bacteroidetes	249276		Bacteroidetes	148378		Bacteroidetes	194494		Bacteroidetes	143099
Spirochaetes	54345		Spirochaetes	22557		Spirochaetes	52371		Spirochaetes	47921
Proteobacteria	12054		Proteobacteria	9201		Proteobacteria	8107		Proteobacteria	6307
Epsilonbacteraeota	10139		Epsilonbacteraeota	7711		Fibrobacteres	5190		Fibrobacteres	3730
Chlamydiae	6071		Cyanobacteria	6511		Kiritimatiellaeota	4875		Epsilonbacteraeota	3567
Cyanobacteria	5118		Tenericutes	2629		Tenericutes	4037		Kiritimatiellaeota	2892
Tenericutes	4075		Chlamydiae	2356		Epsilonbacteraeota	3496		Tenericutes	2285
Fibrobacteres	2752		Patescibacteria	1513		Cyanobacteria	1875		Cyanobacteria	1356
Planctomycetes	1906		Fibrobacteres	1480		Actinobacteria	1326		Actinobacteria	920
Actinobacteria	1767		Planctomycetes	1075		Planctomycetes	1294		Patescibacteria	685
Patescibacteria	1642		Actinobacteria	998		Patescibacteria	1239		Elusimicrobia	502
Kiritimatiellaeota	1190		Kiritimatiellaeota	918		Elusimicrobia	710		Planctomycetes	381
eferribacteres	355		eferribacteres	370		Synergistetes	539		Synergistetes	224
Verrucomicrobia	340		WPS-	259		WPS-	521		Verrucomicrobia	202
WPS-	339		Synergistetes	123		Verrucomicrobia	351		Lentisphaerae	133
Elusimicrobia	133		Elusimicrobia	61		Lentisphaerae	256		WPS-	127
Synergistetes	114		Verrucomicrobia	59		eferribacteres	184		eferribacteres	19
Lentisphaerae	79		Lentisphaerae	56		Chlamydiae	31		Chlamydiae	3
			Fusobacteria	1					Fusobacteria	2
