# Supplementary material for: The impact of host genetics on porcine gut microbiota composition excluding maternal and postnatal environmental influences
Source: PLoS One. 2024 Dec 9;19(12):e0315199. doi: 10.1371/journal.pone.0315199 (PMC11627362; doi:10.1371/journal.pone.0315199)
Supplement: S4 Table — (XLSX) [file pone.0315199.s004.xlsx]

## Sheet: Hoja1
Table S4. List of genera found in the microbiome of IBxIB and IBxLW animals
IBxIB 60 days old			IBxLW 60 days old			IBxIB 210 days old			IBxLW 210 days old
Genus	Sums		Genus	Sums		Genus	Sums		Genus	Sums
Treponema	50093		Ruminococcaceae UCG-	28167		Streptococcus	57083		Streptococcus	44427
Ruminococcaceae UCG-	44547		Prevotellaceae NKB group	23166		Treponema	48040		Treponema	44006
Prevotellaceae NKB group	38101		Treponema	19869		Ruminococcaceae UCG-	43392		Ruminococcaceae UCG-	20898
Rikenellaceae RC9 gut group	37523		Rikenellaceae RC9 gut group	19602		Rikenellaceae RC9 gut group	28153		Rikenellaceae RC9 gut group	19986
Streptococcus	36975		Lactobacillus	19484		Lactobacillus	26575		Lactobacillus	17373
Lactobacillus	36888		Alloprevotella	16919		uncultured bacterium	21475		Prevotella 9	16734
Alloprevotella	21319		Streptococcus	15967		Prevotella 9	17109		Prevotellaceae NKB group	13213
Prevotellaceae UCG-	20412		Prevotella 9	11408		Prevotellaceae UCG-	14961		Prevotellaceae UCG-	12373
Prevotella 9	17512		Prevotellaceae UCG-	9683		uncultured Porphyromonadaceae bacterium	14825		uncultured Porphyromonadaceae bacterium	10542
Prevotella	17381		Prevotella	8256		Prevotellaceae NKB group	14328		Phascolarctobacterium	9425
Phascolarctobacterium	13089		Phascolarctobacterium	7888		Christensenellaceae R-7 group	12652		uncultured bacterium	8128
Lachnospiraceae XPB group	11780		uncultured bacterium	7647		Phascolarctobacterium	10270		Prevotella	6910
[Eubacterium] coprostanoligenes group	10651		[Eubacterium] coprostanoligenes group	6772		uncultured bacterium	9467		Clostridium sensu stricto	6787
Lachnospira	9930		Campylobacter	5815		Lachnospiraceae XPB group	9408		Alloprevotella	6753
uncultured bacterium	9749		Anaerovibrio	5284		[Eubacterium] coprostanoligenes group	9088		Lachnospiraceae XPB group	5894
uncultured bacterium	8947		uncultured bacterium	5191		uncultured bacterium	8746		uncultured bacterium	5751
uncultured bacterium	8876		Lachnospira	4449		uncultured bacterium	8399		[Eubacterium] coprostanoligenes group	5206
Campylobacter	8561		uncultured Porphyromonadaceae bacterium	4444		Prevotella	8364		uncultured bacterium	4922
Christensenellaceae R-7 group	8118		Ruminococcus	4422		Clostridium sensu stricto	7482		Christensenellaceae R-7 group	4543
Ruminococcus	6783		uncultured bacterium	4350		Alloprevotella	7433		uncultured bacterium	4507
uncultured Porphyromonadaceae bacterium	6146		Christensenellaceae R-7 group	4296		Ruminococcaceae NKA group	5354		Anaerovibrio	4414
Chlamydia	6071		uncultured bacterium	4035		Fibrobacter	5190		Sphaerochaeta	3877
Ruminiclostridium	5842		uncultured bacterium	4013		dgA- gut group	4976		Fibrobacter	3730
Succinivibrio	5798		Succinivibrio	3965		Lachnospiraceae AC group	4938		Campylobacter	3433
Megasphaera	5234		Lachnospiraceae NKA group	3368		uncultured bacterium	4702		dgA- gut group	3354
Bacteroides	5137		Lachnospiraceae XPB group	3236		Sphaerochaeta	4219		Lachnospiraceae AC group	2869
uncultured	4858		Bacteroides	3149		Anaerovibrio	3903		Ruminococcaceae NKA group	2733
Anaerovibrio	4797		Ruminiclostridium	3023		Campylobacter	3229		uncultured bacterium	2601
Parabacteroides	4667		uncultured bacterium	2994		uncultured bacterium	3214		Ruminiclostridium	2487
uncultured	4417		[Eubacterium] ruminantium group	2928		Ruminococcus	3207		Roseburia	2194
Sphaerochaeta	4231		Ruminococcaceae NKA group	2751		uncultured bacterium	3065		Ruminococcus	2081
uncultured bacterium	4225		Parabacteroides	2681		Erysipelotrichaceae UCG-	3030		uncultured bacterium	2074
Ruminococcaceae NKA group	4196		Sphaerochaeta	2674		Oscillibacter	2891		Oscillibacter	2067
dgA- gut group	4167		Megasphaera	2590		Candidatus Soleaferrea	2875		uncultured bacterium	1968
Clostridium sensu stricto	3796		Chlamydia	2356		Roseburia	2686		Terrisporobacter	1922
[Eubacterium] ruminantium group	3718		uncultured	2300		Ruminiclostridium	2664		Succinivibrio	1832
uncultured bacterium	3641		dgA- gut group	2050		uncultured	2555		Bacteroides	1787
Oscillospira	3382		Helicobacter	1896		Coprococcus	2436		Erysipelotrichaceae UCG-	1709
Coprococcus	3382		Erysipelotrichaceae UCG-	1814		Terrisporobacter	2407		uncultured	1659
Roseburia	3231		Coprococcus	1594		Parabacteroides	2237		Parabacteroides	1585
Lachnospiraceae NKA group	2862		Candidatus Saccharimonas	1513		Family XIII A group	2148		Coprococcus	1515
uncultured bacterium	2832		Fibrobacter	1480		uncultured rumen bacterium	2049		Subdoligranulum	1373
Fibrobacter	2752		Oscillospira	1423		uncultured	2004		uncultured	1339
Oscillibacter	2594		Oscillibacter	1378		uncultured bacterium	1765		Turicibacter	1300
Subdoligranulum	2503		Escherichia-Shigella	1342		Bacteroides	1743		Candidatus Soleaferrea	1149
Erysipelotrichaceae UCG-	2348		Agathobacter	1330		Subdoligranulum	1743		Lachnospira	1143
Lachnospiraceae UCG-	2279		uncultured	1310		Turicibacter	1570		Anaeroplasma	1130
p-88-a gut group	1906		Roseburia	1292		Megasphaera	1516		Escherichia-Shigella	1128
uncultured	1754		Subdoligranulum	1245		Succinivibrio	1482		Oscillospira	1114
Anaeroplasma	1708		[Eubacterium] xylanophilum group	1212		Prevotella 7	1424		Prevotella 7	1104
Candidatus Saccharimonas	1642		[Eubacterium] eligens group	1207		uncultured	1394		Quinella	972
Lachnospiraceae AC group	1612		uncultured	1148		Lachnospira	1349		unidentified rumen bacterium RF7	954
Helicobacter	1578		Family XIII A group	1088		Anaeroplasma	1338		Family XIII A group	953
uncultured rumen bacterium	1559		p-88-a gut group	1075		p-88-a gut group	1294		Romboutsia	899
Faecalibacterium	1552		Lachnospiraceae UCG-	1060		Candidatus Saccharimonas	1239		Butyrivibrio	877
Family XIII A group	1522		Faecalibacterium	1056		uncultured	1233		uncultured	872
Candidatus Soleaferrea	1520		uncultured	969		uncultured bacterium	1151		Cellulosilyticum	792
Agathobacter	1431		uncultured	918		Oscillospira	1075		uncultured bacterium	739
[Eubacterium] xylanophilum group	1426		Anaeroplasma	901		Romboutsia	1046		Candidatus Saccharimonas	685
[Eubacterium] eligens group	1356		Blautia	877		Acetitomaculum	985		uncultured	679
uncultured	1299		uncultured bacterium	850		Quinella	910		uncultured	677
Prevotella 7	1288		Lachnospiraceae AC group	805		Ruminococcaceae UCG-9	891		Acetitomaculum	669
Blautia	1284		uncultured rumen bacterium	770		unidentified rumen bacterium RF7	875		Lachnospiraceae NKA group	570
uncultured bacterium	1120		Clostridium sensu stricto	748		[Eubacterium] xylanophilum group	836		uncultured rumen bacterium	549
uncultured	1034		Candidatus Soleaferrea	737		Bifidobacterium	761		[Eubacterium] xylanophilum group	514
Anaerostipes	992		Candidatus Melainabacteria bacterium MEL.A	664		Sutterella	756		Ruminiclostridium 9	511
metagenome	969		[Bacteroides] pectinophilus group	624		uncultured	740		Faecalibacterium	511
Sutterella	968		Sutterella	621		Elusimicrobium	710		Elusimicrobium	502
Ruminococcaceae UCG-9	961		Ruminococcaceae UCG-9	578		Escherichia-Shigella	702		Bifidobacterium	474
esulfovibrio	852		uncultured bacterium	575		Butyrivibrio	683		Megasphaera	464
[Bacteroides] pectinophilus group	851		Acetitomaculum	561		uncultured bacterium	673		Sutterella	453
Bifidobacterium	845		Ruminococcaceae UCG-8	477		Faecalibacterium	661		[Eubacterium] ruminantium group	450
Terrisporobacter	810		Candidatus Gastranaerophilales bacterium Zag	466		esulfovibrio	644		Agathobacter	443
Ruminiclostridium 9	777		gut metagenome	427		Blautia	638		[Eubacterium] eligens group	442
Escherichia-Shigella	696		Ruminiclostridium 9	425		Lachnospiraceae NKA group	622		uncultured bacterium	427
Ruminococcaceae UCG-8	639		Solobacterium	413		Cellulosilyticum	619		esulfovibrio	398
Acetitomaculum	633		esulfovibrio	411		Ruminiclostridium 9	585		Oribacterium	389
Quinella	580		Bifidobacterium	399		Mycoplasma	567		p-88-a gut group	381
Candidatus Gastranaerophilales bacterium Zag	567		Prevotella 7	373		uncultured bacterium	552		Blautia	366
[Eubacterium] hallii group	539		metagenome	373		Pyramidobacter	536		Ruminococcaceae UCG-9	359
Solobacterium	532		Mucispirillum	370		[Eubacterium] ruminantium group	519		Anaerostipes	357
uncultured bacterium	514		uncultured bacterium	353		uncultured rumen bacterium	475		Mailhella	354
Oribacterium	489		ialister	351		[Eubacterium] eligens group	471		[Anaerorhabdus] furcosa group	344
uncultured bacterium	487		Anaerostipes	345		uncultured bacterium	467		uncultured bacterium	320
Tyzzerella	477		Marvinbryantia	327		Veillonella	454		Solobacterium	309
Clostridiales bacterium enrichment culture clone --7	433		uncultured bacterium	318		uncultured	448		uncultured	296
Marvinbryantia	415		uncultured organism	308		Agathobacter	446		Mycoplasma	291
uncultured	401		Butyrivibrio	302		Oribacterium	435		orea	289
Fournierella	400		Mailhella	286		Anaerostipes	420		uncultured rumen bacterium	278
uncultured bacterium	397		Hydrogenoanaerobacterium	272		Solobacterium	413		[Eubacterium] hallii group	274
uncultured bacterium	394		uncultured rumen bacterium	259		Mailhella	386		ialister	267
Anaerovorax	377		uncultured bacterium	255		[Eubacterium] hallii group	372		Lachnospiraceae UCG-	255
Mailhella	367		[Eubacterium] hallii group	253		[Anaerorhabdus] furcosa group	368		Anaerovorax	251
Mucispirillum	355		uncultured bacterium	241		Lachnospiraceae UCG-	363		Ruminococcaceae UCG-8	250
uncultured rumen bacterium	339		uncultured rumen bacterium	237		Clostridiales bacterium enrichment culture clone --7	343		uncultured bacterium	232
Akkermansia	334		Clostridiales bacterium enrichment culture clone --7	233		uncultured rumen bacterium	333		uncultured bacterium	228
Butyrivibrio	333		Fournierella	229		Ruminococcaceae UCG-8	328		Pyramidobacter	224
Butyricicoccus	326		Cellulosilyticum	227		orea	286		Veillonella	221
Turicibacter	320		GCA-9	225		Akkermansia	283		Holdemanella	213
orea	317		Tyzzerella	222		metagenome	282		gut metagenome	211
Family XIII UCG-	295		Oribacterium	211		Helicobacter	267		Catenisphaera	206
uncultured rumen bacterium	287		gut metagenome	208		Family XIII UCG-	257		Family XIII UCG-	200
Mitsuokella	267		uncultured bacterium	199		uncultured rumen bacterium	244		Marvinbryantia	197
uncultured bacterium	266		Mitsuokella	196		Marvinbryantia	231		uncultured bacterium	180
ialister	263		uncultured	193		uncultured organism	225		Akkermansia	165
uncultured organism	244		Anaerovorax	191		gut metagenome	224		Ruminobacter	164
uncultured bacterium	239		Caproiciproducens	182		Catenisphaera	224		Clostridiales bacterium enrichment culture clone --7	160
GCA-97	237		CAG-87	169		Holdemanella	217		Lachnospiraceae N7 group	159
CAG-87	234		Terrisporobacter	167		uncultured bacterium	206		Hydrogenoanaerobacterium	150
[Anaerorhabdus] furcosa group	228		orea	161		Anaerovorax	201		uncultured rumen bacterium	149
Holdemanella	211		[Anaerorhabdus] furcosa group	156		unidentified rumen bacterium RF9	186		uncultured rumen bacterium C8d-	148
Ralstonia	206		Asteroleplasma	151		Hydrogenoanaerobacterium	186		Helicobacter	134
Catenisphaera	206		Lachnospiraceae FCS group	150		Fournierella	185		Anaerosporobacter	129
Lachnospiraceae FCS group	203		Butyricicoccus	150		Mucispirillum	184		GCA-9	127
efluviitaleaceae UCG-	200		uncultured rumen bacterium	149		GCA-9	183		[Eubacterium] nodatum group	126
uncultured rumen bacterium	198		Catenisphaera	143		uncultured	179		Lachnospiraceae UCG-7	122
Romboutsia	193		gut metagenome	140		uncultured rumen bacterium	171		Caproiciproducens	121
Lachnospiraceae NKB group	192		Quinella	138		uncultured rumen bacterium	166		Breznakia	119
gut metagenome	192		Turicibacter	137		Lachnospiraceae UCG-7	161		uncultured rumen bacterium	96
Peptococcus	185		GCA-97	133		Lachnospiraceae N7 group	150		Lachnoclostridium	93
Paraprevotella	181		Family XIII UCG-	129		gut metagenome	147		gut metagenome	89
Lachnospiraceae N7 group	180		uncultured rumen bacterium	126		[Bacteroides] pectinophilus group	145		Fournierella	89
uncultured rumen bacterium	178		metagenome	125		Peptococcus	143		Candidatus Gastranaerophilales bacterium Zag	88
uncultured	175		Pyramidobacter	123		GCA-97	138		metagenome	86
[Ruminococcus] gauvreauii group	161		Lachnospiraceae NKB group	120		Z	133		Mitsuokella	84
Candidatus Melainabacteria bacterium MEL.A	160		uncultured	116		Tyzzerella	132		Peptococcus	83
GCA-9	157		Holdemanella	115		Angelakisella	132		Ralstonia	78
Paraeggerthella	156		Ralstonia	114		uncultured	127		Candidatus Melainabacteria bacterium MEL.A	76
Clostridium sp. CAG:	152		Paraeggerthella	110		uncultured prokaryote	125		uncultured organism	76
gut metagenome	145		Lachnospiraceae N7 group	109		Caproiciproducens	125		uncultured rumen bacterium	74
Caproiciproducens	145		Peptococcus	87		unidentified rumen bacterium RFP	119		Lachnospiraceae NKB group	71
[Eubacterium] nodatum group	136		[Ruminococcus] gauvreauii group	81		Lachnospiraceae FCS group	116		GCA-97	71
Elusimicrobium	133		Lachnoclostridium	80		Ralstonia	109		uncultured	71
Lachnoclostridium	132		[Eubacterium] nodatum group	75		ialister	108		uncultured	71
Asteroleplasma	125		Catenibacterium	74		[Eubacterium] nodatum group	105		uncultured rumen bacterium	71
uncultured	118		uncultured	72		Ruminobacter	102		[Ruminococcus] gauvreauii group	69
Pyramidobacter	114		efluviitaleaceae UCG-	71		[Ruminococcus] gauvreauii group	99		Lachnospiraceae FCS group	69
uncultured bacterium	113		uncultured organism	69		Moryella	99		uncultured prokaryote	67
uncultured organism	92		Veillonella	65		XBB	98		uncultured rumen bacterium	60
gut metagenome	89		Paraprevotella	63		Anaerosporobacter	93		Angelakisella	59
Moryella	86		Elusimicrobium	61		uncultured bacterium	93		uncultured alpha proteobacterium	58
uncultured rumen bacterium	85		Moryella	59		Lachnospiraceae NKB group	91		XBB	53
Lachnospiraceae NC group	81		unidentified rumen bacterium RF9	57		Paraeggerthella	87		Burkholderiales bacterium Beta	53
metagenome	80		Romboutsia	53		Enterorhabdus	81		Papillibacter	51
Hydrogenoanaerobacterium	79		Akkermansia	52		uncultured Lachnospiraceae bacterium	65		Selenomonas	49
[Eubacterium] fissicatena group	77		uncultured	51		uncultured rumen bacterium C8d-	63		Paraeggerthella	49
Parasutterella	74		uncultured bacterium	50		Papillibacter	62		Intestinimonas	48
Enterorhabdus	70		[Eubacterium] fissicatena group	50		Lachnoclostridium	62		Moryella	44
XBB	69		uncultured	49		Candidatus Gastranaerophilales bacterium Zag	60		Prevotellaceae GaA group	40
Alistipes	68		Alistipes	49		uncultured	58		unidentified rumen bacterium RF9	39
unidentified rumen bacterium RF9	68		XBB	46		Selenomonas	56		Enterorhabdus	38
Cellulosilyticum	62		Clostridium sp. CAG:	45		Tyzzerella	56		Z	38
uncultured alpha proteobacterium	61		Anaerobiospirillum	45		horsej-a	55		uncultured bacterium	37
Fusicatenibacter	60		Intestinimonas	43		gut metagenome	51		Lachnoclostridium	37
Howardella	60		Lachnospiraceae NC group	41		Mitsuokella	49		Clostridium sp. CAG:	35
Veillonella	51		Enterorhabdus	38		Asteroleplasma	47		Alistipes	35
uncultured	49		uncultured rumen bacterium	38		Burkholderiales bacterium Beta	46		Tyzzerella	34
Anaerosporobacter	48		Acidaminococcus	36		Butyricicoccus	44		[Bacteroides] pectinophilus group	32
Catenibacterium	47		Fusicatenibacter	35		uncultured alpha proteobacterium	43		uncultured	32
uncultured Lachnospiraceae bacterium	46		gut metagenome	32		uncultured	41		metagenome	31
Negativibacillus	45		uncultured rumen bacterium C8d-	31		uncultured bacterium	39		Asteroleplasma	30
Mogibacterium	44		CAG-	29		Lachnoclostridium	38		Pygmaiobacter	30
metagenome	44		Negativibacillus	29		Acinetobacter	37		Tyzzerella	29
Angelakisella	44		Pygmaiobacter	24		Breznakia	37		uncultured bacterium	26
Papillibacter	42		Selenomonas	23		Candidatus Melainabacteria bacterium MEL.A	35		uncultured	24
ielma	39		Lachnoclostridium	23		Pygmaiobacter	35		Intestinibacter	24
Sharpea	39		Sharpea	22		Intestinimonas	34		uncultured Lachnospiraceae bacterium	23
Lachnoclostridium	39		[Eubacterium] ventriosum group	22		uncultured rumen bacterium	32		Ruminococcaceae UCG-7	23
uncultured bacterium	38		Anaerosporobacter	20		Chlamydia	31		horsej-a	22
uncultured	36		Oxalobacter	20		metagenome	29		Butyricicoccus	21
Z	34		Prevotellaceae GaA group	20		[Eubacterium] saphenum group	28		unidentified rumen bacterium RFP	20
Tyzzerella	34		Tyzzerella	20		gut metagenome	28		efluviitaleaceae UCG-	20
uncultured prokaryote	31		Howardella	19		Intestinibacter	26		Collinsella	19
uncultured	30		Selenomonas	18		metagenome	26		Mucispirillum	19
gut metagenome	29		Ruminiclostridium	18		Ruminiclostridium	26		uncultured bacterium	18
Olsenella	27		uncultured	17		uncultured rumen bacterium	24		uncultured bacterium	18
uncultured rumen bacterium C8d-	27		Olsenella	17		uncultured rumen bacterium	23		Selenomonas	15
Selenomonas	26		uncultured alpha proteobacterium	17		Parasutterella	20		Acinetobacter	15
Erysipelatoclostridium	26		horsej-a	17		Lachnospiraceae NC group	20		uncultured Porphyromonadaceae bacterium	15
uncultured rumen bacterium	25		Collinsella	16		Sediminispirochaeta	19		Paraprevotella	15
Candidatus Stoquefichus	24		Parasutterella	16		Ruminococcaceae UCG-7	19		CAG-	14
Ruminiclostridium	24		Angelakisella	16		Clostridium sp. CAG:	18		Mogibacterium	14
[Eubacterium] ventriosum group	24		uncultured rumen bacterium	15		Mogibacterium	17		Lachnospiraceae NC group	14
uncultured	23		Ruminococcaceae UCG-7	15		Anaerofustis	17		Actinobacillus	13
gut metagenome	23		metagenome	14		uncultured bacterium	17		Enterococcus	13
Pygmaiobacter	23		Enterococcus	13		uncultured Porphyromonadaceae bacterium	17		metagenome	13
Intestinimonas	21		Erysipelatoclostridium	12		Paraprevotella	17		uncultured	12
uncultured prokaryote	19		Actinobacillus	11		Ruminococcaceae V9 group	17		uncultured bacterium	11
Ruminococcaceae UCG-7	19		Z	10		efluviitaleaceae UCG-	17		[Eubacterium] ventriosum group	11
CAG-	18		uncultured bacterium	10		uncultured	16		[Eubacterium] saphenum group	10
Anaerobiospirillum	18		uncultured	9		[Eubacterium] ventriosum group	16		uncultured	10
Brachyspira	18		Brachyspira	9		hoa-7d gut group	15		uncultured rumen bacterium	10
horsej-a	17		uncultured prokaryote	9		Alphaproteobacteria bacterium canine oral taxon 8	14		uncultured prokaryote	10
uncultured	16		enitrobacterium	8		uncultured rumen bacterium	13		uncultured organism	9
Oxalobacter	16		gut metagenome	8		Rothia	12		uncultured rumen bacterium	8
Mycoplasma	15		Victivallis	8		Collinsella	12		uncultured rumen bacterium	8
[Ruminococcus] torques group	15		uncultured Erysipelotrichaceae bacterium	8		Brachyspira	12		uncultured	7
Corynebacterium	10		uncultured organism	8		CAG-	11		Candidatus Stoquefichus	7
Butyricimonas	10		Mogibacterium	7		[Eubacterium] brachy group	11		uncultured Mollicutes bacterium	7
Anaerofustis	9		uncultured prokaryote	7		Selenomonas	10		uncultured rumen bacterium	7
Collinsella	9		Candidatus Stoquefichus	7		Cerasicoccus	10		Ruminiclostridium	7
Allisonella	8		Papillibacter	7		Anaerobiospirillum	9		gut metagenome	6
uncultured bacterium	8		Succiniclasticum	6		Erysipelothrix	9		Erysipelothrix	6
gut metagenome	8		Anaerofustis	6		Olsenella	8		Aerococcus	6
Odoribacter	8		Cerasicoccus	6		Enterococcus	8		Rothia	5
Anaerofilum	8		uncultured Lachnospiraceae bacterium	6		uncultured bacterium	7		Parasutterella	5
Intestinibacter	7		Bacillus	4		uncultured bacterium	7		Cerasicoccus	5
uncultured bacterium	7		Pseudoscardovia	3		Fusicatenibacter	6		hoa-7d gut group	5
[Acetivibrio] ethanolgignens group	6		uncultured rumen bacterium Cd-	3		Corynebacterium	6		Allisonella	4
Acidaminococcus	6		uncultured bacterium	3		rumen bacterium YS	6		uncultured rumen bacterium Cd-	4
uncultured	6		Butyricimonas	3		uncultured rumen bacterium	6		Anaerobiospirillum	4
Breznakia	6		ielma	3		Allisonella	5		Anaerofustis	3
uncultured bacterium	4		Corynebacterium	2		uncultured rumen bacterium Cd-	5		rumen bacterium YS	3
Enterococcus	4		Senegalimassilia	2		uncultured	5		Pseudomonas	3
Bacillus	4		uncultured bacterium	2		uncultured Mollicutes bacterium	5		uncultured bacterium	3
uncultured Erysipelotrichaceae bacterium	4		Intestinibacter	1		Negativibacillus	5		Sediminispirochaeta	3
uncultured Firmicutes bacterium	4		uncultured	1		Acidaminococcus	4		Chlamydia	3
uncultured organism	4		Bilophila	1		Caldicoprobacter	4		Fusicatenibacter	2
TU89	4		uncultured bacterium	1		Alistipes	4		Fusobacterium	2
Selenomonas	3		uncultured	1		uncultured prokaryote	4		Corynebacterium	1
Ruminobacter	3		Fusobacterium	1		gut metagenome	4		Olsenella	1
uncultured Porphyromonadaceae bacterium	3		gut metagenome	1		Cloacibacillus	3		uncultured	1
UBA89	3		Mycoplasma	1		uncultured bacterium	3		Alphaproteobacteria bacterium canine oral taxon 8	1
Lachnospiraceae UCG-7	2		Breznakia	1		Bilophila	3		uncultured organism	1
Pseudoscardovia	2		unidentified	1		uncultured	3		Ruminococcaceae V9 group	1
metagenome	2		Anaerotruncus	1		Corynebacterium	2		[Eubacterium] fissicatena group	1
enitrobacterium	2					Actinobacillus	2
Actinobacillus	2					Prevotellaceae GaA group	2
Pseudomonas	2					Bacillus	2
uncultured bacterium	2					uncultured	1
uncultured rumen bacterium	2					metagenome	1
unidentified	2					unidentified rumen bacterium RF	1
Anaerotruncus	2					Victivallis	1
[Eubacterium] saphenum group	1					uncultured organism	1
						Candidatus Stoquefichus	1
						Anaerotruncus	1
						[Eubacterium] fissicatena group	1
f4b44967e71fbe451defb5ae95429d22	uncultured Erysipelotrichaceae bacterium	12
d9c7432ddb4113badd5a0c2381b91261	[Eubacterium] brachy group	11
b82ef7af7d56d6dc86c9fce842031cb9	enitrobacterium	10
84082306d0b444392d6b8b587db29a54	Bacillus	10
d38079d962eb81461975d17bf38bc49c	rumen bacterium YS	9
a30e44fe39b5c7505cf3d86c3a78ea9a	Victivallis	9
90be53ace6f6736fa637d998bb6b909d	Odoribacter	8
27b0a46f13c03b9c277abb8b880d2032	Anaerofilum	8
0f1de1f50c416e938e59fb5a82213a82	Corynebacterium	7
e275e7714b58ad8c4223766521547a05	[Acetivibrio] ethanolgignens group	6
96fe43ab4a10521d582079749645036f	Succiniclasticum	6
40db79b650d8f39776b18a03076cc8c3	Aerococcus	6
9593b823e8fe7e563dcae1a373958684	Pseudoscardovia	5
05f3c856ceb915f6606f1e0aca4fa8ae	Pseudomonas	5
879546c83188caee747b6209da490d51	Caldicoprobacter	4
87fd998a1b27c779dfec4b8a88857f93	Bilophila	4
37ffad873198532fcf43d757d6ecacd3	uncultured Firmicutes bacterium	4
239f0ad58ee4bfdb16d0691ea4be31d1	TU89	4
78983f6ea3570705e3495d6d11534362	Anaerotruncus	4
6ff4530a86502501b9ebd8e269112863	Cloacibacillus	3
2df2222904763fde5cb583b6669828ad	metagenome	3
194a2c0aebe478f53f7e8ac50c03b1b0	Fusobacterium	3
392fa9dc52d8492413c51071de467ef9	unidentified	3
ec42f5a125f042d847ecbc17d8274ef1	UBA89	3
df2f9399e80bea8413f73823459b1812	Senegalimassilia	2
e4260e0b650dd2ea1146ff6d45d52f88	unidentified rumen bacterium RF	1
