# Supplementary material for: The impact of host genetics on porcine gut microbiota composition excluding maternal and postnatal environmental influences
Source: PLoS One. 2024 Dec 9;19(12):e0315199. doi: 10.1371/journal.pone.0315199 (PMC11627362; doi:10.1371/journal.pone.0315199)
Supplement: S5 Table — (XLSX) [file pone.0315199.s005.xlsx]

## Sheet: Hoja1
Table S5. Differentially abundant ASV between pure Iberian and Iberian*Large White crossbreds at 60 and 210 days-old
ASV	Kingdom	Phylum	Class	Order	Family	Genus	Species	log2FoldChange	Overabundance	pvalue	padj
e3262c113624417f7f2a31233f39d35f	Bacteria	Spirochaetes	Spirochaetia	Spirochaetales	Spirochaetaceae	Treponema	uncultured bacterium	-7.12608	60 days-old	5.33E-29	1.55E-26
959c8045a874c23f50a188a7a181970e	Bacteria	Firmicutes	Clostridia	Clostridiales	Lachnospiraceae	Roseburia	NA	-7.03487	60 days-old	1.67E-38	1.33E-35
a4c9905d82bb8324b5d93acf409aa473	Bacteria	Firmicutes	Clostridia	Clostridiales	Ruminococcaceae	Ruminococcaceae UCG-	uncultured bacterium	-6.89267	60 days-old	7.67E-23	1.17E-20
63b64c2b54a9fe742d7d433e525ea525	Bacteria	Spirochaetes	Spirochaetia	Spirochaetales	Spirochaetaceae	Treponema	uncultured bacterium	-6.26723	60 days-old	3.03E-18	2.62E-16
dcef0c797004c679a3fbf4f6f4bd0281	Bacteria	Fibrobacteres	Fibrobacteria	Fibrobacterales	Fibrobacteraceae	Fibrobacter	Fibrobacter sp. UWB	-6.1797	60 days-old	6.73E-41	1.08E-37
ca547193544fcc00f09ecf4b3f4acb27	Bacteria	Fibrobacteres	Fibrobacteria	Fibrobacterales	Fibrobacteraceae	Fibrobacter	NA	-6.17192	60 days-old	7.13E-38	3.80E-35
31d5ab366a86a8a34fd361957c8bb4e9	Bacteria	Firmicutes	Clostridia	Clostridiales	Clostridiaceae	Clostridium sensu stricto	NA	-6.12819	60 days-old	4.03E-27	9.89E-25
c1d3f9c5231a0c277a146d7810a48559	Bacteria	Spirochaetes	Spirochaetia	Spirochaetales	Spirochaetaceae	Treponema	uncultured bacterium	-6.07783	60 days-old	2.41E-22	3.50E-20
4746e17220425f0757b5003b76ad8a21	Bacteria	Spirochaetes	Spirochaetia	Spirochaetales	Spirochaetaceae	Treponema	uncultured bacterium	-5.9845	60 days-old	9.02E-09	1.30E-07
d065821848bf88122e87a43131b2e23a	Bacteria	Firmicutes	Clostridia	Clostridiales	Christensenellaceae	Christensenellaceae R-7 group	NA	-5.95717	60 days-old	8.25E-19	7.53E-17
a21e7a895037ab84a50e645d2118eea3	Bacteria	Spirochaetes	Spirochaetia	Spirochaetales	Spirochaetaceae	Treponema	NA	-5.66258	60 days-old	5.15E-30	1.83E-27
b580ff0e0b63b8fffdca57c895299de3	Bacteria	Spirochaetes	Spirochaetia	Spirochaetales	Spirochaetaceae	Treponema	uncultured bacterium	-5.61912	60 days-old	1.24E-19	1.37E-17
34442ebfc012f3a5c874e12fb4ebe324	Bacteria	Fibrobacteres	Fibrobacteria	Fibrobacterales	Fibrobacteraceae	Fibrobacter	Fibrobacter sp.	-5.60768	60 days-old	1.15E-14	5.48E-13
3ad96077ee4f9e645a1717e8920541e3	Bacteria	Firmicutes	Clostridia	Clostridiales	Family XIII	Family XIII A group	uncultured organism	-5.50104	60 days-old	6.19E-30	1.98E-27
e30a2c64a54b90239e284bec1a3e1b68	Bacteria	Firmicutes	Clostridia	Clostridiales	Lachnospiraceae	Butyrivibrio	uncultured bacterium	-5.49961	60 days-old	1.11E-25	2.17E-23
30545716b9685e7f6b3eb0ebaae63523	Bacteria	Firmicutes	Negativicutes	Selenomonadales	Veillonellaceae	Anaerovibrio	NA	-5.44585	60 days-old	1.21E-25	2.17E-23
a0c8a889a246076906ce2357f578977d	Bacteria	Tenericutes	Mollicutes	Anaeroplasmatales	Anaeroplasmataceae	Anaeroplasma	uncultured rumen bacterium	-5.41873	60 days-old	7.03E-38	3.80E-35
f565b8500cfef28e9c349403bac6be47	Bacteria	Bacteroidetes	Bacteroidia	Bacteroidales	F8	uncultured bacterium	uncultured bacterium	-5.36242	60 days-old	2.99E-07	2.75E-06
1cc5bacb20cde8174d554ccdc77f1011	Bacteria	Tenericutes	Mollicutes	Mycoplasmatales	Mycoplasmataceae	Mycoplasma	NA	-5.33695	60 days-old	1.79E-39	1.91E-36
d3a36de3797d209b9374f17dc881eeb2	Bacteria	Spirochaetes	Spirochaetia	Spirochaetales	Spirochaetaceae	Treponema	uncultured bacterium	-5.29027	60 days-old	6.61E-14	2.60E-12
60ffe34a9fb145fd73d67e1f548033cf	Bacteria	Spirochaetes	Spirochaetia	Spirochaetales	Spirochaetaceae	Treponema	Treponema berlinense	-5.27574	60 days-old	1.11E-30	4.43E-28
b02c207635c45c43a68bc4cb96d611e3	Bacteria	Bacteroidetes	Bacteroidia	Bacteroidales	Rikenellaceae	Rikenellaceae RC9 gut group	uncultured bacterium	-5.1531	60 days-old	1.80E-15	1.04E-13
6dfbde6256f1f732ffd55fe7b2d3cf65	Bacteria	Bacteroidetes	Bacteroidia	Bacteroidales	Bacteroidales RF group	NA	NA	-5.04044	60 days-old	1.64E-18	1.45E-16
789fe667ec47b544b1af9e5b6c0d749d	Bacteria	Spirochaetes	Spirochaetia	Spirochaetales	Spirochaetaceae	Treponema	Treponema saccharophilum SM 98	-5.02723	60 days-old	2.29E-13	8.11E-12
7b9a43daf703a61e6b58ed21f9e4344f	Bacteria	Firmicutes	Clostridia	Clostridiales	Lachnospiraceae	NA	NA	-4.88275	60 days-old	9.14E-21	1.17E-18
5c9956e6d6f57d53105329ec97bb47dc	Bacteria	Firmicutes	Clostridia	Clostridiales	Ruminococcaceae	NA	NA	-4.86025	60 days-old	4.16E-23	6.64E-21
c421053b0de40e3bbe2fb1a995677188	Bacteria	Firmicutes	Clostridia	Clostridiales	Christensenellaceae	Christensenellaceae R-7 group	bacterium YE7	-4.77604	60 days-old	1.62E-52	5.16E-49
a92763cddc3dab8f25186a99437e2dbf	Bacteria	Firmicutes	Clostridia	Clostridiales	Ruminococcaceae	[Eubacterium] coprostanoligenes group	NA	-4.74656	60 days-old	2.47E-13	8.67E-12
79a0ffc4a9709880a90b8ec7dd911506	Bacteria	Firmicutes	Clostridia	Clostridiales	Lachnospiraceae	NA	NA	-4.70441	60 days-old	2.42E-20	2.97E-18
7add31f57e718ead7c0c0fdeb3b1bf81	Bacteria	Bacteroidetes	Bacteroidia	Bacteroidales	Prevotellaceae	Prevotella 9	NA	-4.64058	60 days-old	2.28E-16	1.61E-14
5a3de904bf4788c2283dfae46678f2cf	Bacteria	Bacteroidetes	Bacteroidia	Bacteroidales	Rikenellaceae	Rikenellaceae RC9 gut group	uncultured beta proteobacterium	-4.60818	60 days-old	3.24E-11	7.29E-10
e06ab6a9ce76eff3df8ebe9be0094042	Bacteria	Firmicutes	Clostridia	Clostridiales	Ruminococcaceae	Ruminococcaceae UCG-	NA	-4.607	60 days-old	1.59E-15	9.58E-14
505b27736ed0c29a720b8ebaec91abb6	Bacteria	Firmicutes	Clostridia	Clostridiales	Ruminococcaceae	Ruminococcaceae UCG-	uncultured bacterium	-4.59507	60 days-old	5.43E-10	1.03E-08
d42ecb071e48cb78141a7b20e1f0cf28	Bacteria	Bacteroidetes	Bacteroidia	Bacteroidales	Rikenellaceae	Rikenellaceae RC9 gut group	uncultured bacterium	-4.51102	60 days-old	7.75E-13	2.36E-11
8d821acd036a99b0dad4c3a479c908e6	Bacteria	Firmicutes	Clostridia	Clostridiales	Ruminococcaceae	Oscillospira	uncultured bacterium	-4.50155	60 days-old	6.90E-26	1.47E-23
354e3260d53aa7e6f235b49a49cc2961	Bacteria	Firmicutes	Clostridia	Clostridiales	Ruminococcaceae	NA	NA	-4.48887	60 days-old	2.78E-11	6.38E-10
ff2a029daa598f75052aa4348fb5b169	Bacteria	Spirochaetes	Spirochaetia	Spirochaetales	Spirochaetaceae	Treponema	uncultured bacterium	-4.48706	60 days-old	1.54E-13	5.70E-12
21550ad29de136eb6db67601607a62ca	Bacteria	Spirochaetes	Spirochaetia	Spirochaetales	Spirochaetaceae	Treponema	uncultured bacterium	-4.47103	60 days-old	1.52E-09	2.60E-08
7d5c59147c97b129956300b35f285df6	Bacteria	Firmicutes	Clostridia	Clostridiales	Ruminococcaceae	Ruminococcaceae UCG-	NA	-4.45131	60 days-old	2.29E-12	6.36E-11
0c06d24f3dede199d36a1383adbd219d	Bacteria	Spirochaetes	Spirochaetia	Spirochaetales	Spirochaetaceae	Treponema	Treponema porcinum	-4.43117	60 days-old	9.79E-12	2.39E-10
552bf91580e98144cdd669cb2eb5405a	Bacteria	Firmicutes	Clostridia	Clostridiales	Christensenellaceae	NA	NA	-4.39882	60 days-old	2.09E-14	9.39E-13
af8f378b13f82d6728883e0b8f8121a1	Bacteria	Firmicutes	Clostridia	Clostridiales	Lachnospiraceae	Cellulosilyticum	uncultured Cellulosilyticum sp.	-4.37733	60 days-old	1.23E-25	2.17E-23
19f5d0033e32508075203eba07f4df2f	Bacteria	Bacteroidetes	Bacteroidia	Bacteroidales	Prevotellaceae	Alloprevotella	NA	-4.33931	60 days-old	1.38E-19	1.47E-17
d2e9de04fa55075fcb4dedcdbf380427	Bacteria	Firmicutes	Clostridia	Clostridiales	Peptostreptococcaceae	Terrisporobacter	uncultured bacterium	-4.32454	60 days-old	6.14E-21	8.18E-19
4f5e8cb20439243813d205cb84545725	Bacteria	Bacteroidetes	Bacteroidia	Bacteroidales	Bacteroidales RF group	uncultured rumen bacterium	uncultured rumen bacterium	-4.30385	60 days-old	1.04E-19	1.23E-17
808db64979c60d4affe266badce5dc7f	Bacteria	Bacteroidetes	Bacteroidia	Bacteroidales	Bacteroidales RF group	unidentified rumen bacterium RF7	unidentified rumen bacterium RF7	-4.1887	60 days-old	4.18E-12	1.11E-10
a64931d9a68b26224872eb179ba31906	Bacteria	Firmicutes	Clostridia	Clostridiales	Lachnospiraceae	NA	NA	-4.16612	60 days-old	9.50E-12	2.35E-10
baedc23bbcc60e37804bc2d2b98e031c	Bacteria	Kiritimatiellaeota	Kiritimatiellae	WCHB-	uncultured bacterium	uncultured bacterium	uncultured bacterium	-4.13463	60 days-old	9.83E-16	6.28E-14
4122ebcdb40c5cd95abd02fe64288d7f	Bacteria	Firmicutes	Clostridia	Clostridiales	Ruminococcaceae	Ruminiclostridium	uncultured bacterium	-4.12682	60 days-old	3.89E-21	5.40E-19
c5e2910e0b56b43e1b969a6c9cb72441	Bacteria	Firmicutes	Clostridia	Clostridiales	Ruminococcaceae	Ruminococcaceae UCG-	NA	-4.12164	60 days-old	8.95E-10	1.60E-08
5af21006fbca1acbaf70ae3eb3f32379	Bacteria	Kiritimatiellaeota	Kiritimatiellae	WCHB-	uncultured bacterium	uncultured bacterium	uncultured bacterium	-4.11955	60 days-old	3.71E-17	2.89E-15
7073b70fae231b078dccc029d072cff5	Bacteria	Firmicutes	Clostridia	Clostridiales	Christensenellaceae	Christensenellaceae R-7 group	NA	-4.11551	60 days-old	1.77E-17	1.42E-15
9cf33eaa041ae96ecda4bce4664766df	Bacteria	Firmicutes	Clostridia	Clostridiales	Lachnospiraceae	NA	NA	-4.04677	60 days-old	1.03E-14	4.98E-13
c069f7487231d2ac68354b6423aa2e34	Bacteria	Firmicutes	Clostridia	Clostridiales	Lachnospiraceae	[Eubacterium] eligens group	NA	-4.02421	60 days-old	4.17E-17	3.17E-15
5a5d5da73e36b5bb2bd442a0d2e54cfa	Bacteria	Bacteroidetes	Bacteroidia	Bacteroidales	Bacteroidales RF group	uncultured bacterium	uncultured bacterium	-3.97452	60 days-old	5.78E-08	6.76E-07
790ae877df07ef57637918a7299467a7	Bacteria	Kiritimatiellaeota	Kiritimatiellae	WCHB-	uncultured bacterium	uncultured bacterium	uncultured bacterium	-3.91128	60 days-old	8.41E-15	4.13E-13
e9a58f87091a615224db9ea07ec31528	Bacteria	Firmicutes	Clostridia	Clostridiales	Ruminococcaceae	Ruminococcaceae NKA group	uncultured bacterium	-3.85404	60 days-old	8.61E-11	1.82E-09
d3c65ab1501a86ca5964202f6708aad1	Bacteria	Firmicutes	Clostridia	Clostridiales	Lachnospiraceae	Lachnospiraceae UCG-7	NA	-3.81504	60 days-old	3.03E-25	5.10E-23
f7c4518ed6b9c95e47eff0d70071b222	Bacteria	Firmicutes	Clostridia	Clostridiales	Lachnospiraceae	Acetitomaculum	uncultured bacterium	-3.78815	60 days-old	7.77E-12	1.98E-10
77b3705f2fb8eacd557e6f141f18c527	Bacteria	Firmicutes	Clostridia	Clostridiales	Ruminococcaceae	Ruminococcaceae UCG-	NA	-3.74053	60 days-old	6.88E-13	2.13E-11
1daaeffb069c62c2a5f9df7044e7f4e7	Bacteria	Proteobacteria	eltaproteobacteria	SAR clade(Marine group B)	NA	NA	NA	-3.72747	60 days-old	7.89E-18	6.46E-16
7d5ad7fc977003eadbde75e54beba6bd	Bacteria	Bacteroidetes	Bacteroidia	Bacteroidales	NA	NA	NA	-3.69026	60 days-old	6.67E-15	3.38E-13
ef87eaba058f0f08302ff9d66bed748d	Bacteria	Spirochaetes	Spirochaetia	Spirochaetales	Spirochaetaceae	Treponema	NA	-3.67497	60 days-old	3.99E-12	1.07E-10
395527519ff9a43f03330ec7945bef96	Bacteria	Firmicutes	Clostridia	Clostridiales	Ruminococcaceae	Ruminococcaceae UCG-	NA	-3.65827	60 days-old	3.99E-14	1.70E-12
12e7be2f094e13fe684116e0fd19dcce	Bacteria	Spirochaetes	Spirochaetia	Spirochaetales	Spirochaetaceae	Treponema	uncultured bacterium	-3.64837	60 days-old	4.98E-15	2.65E-13
db6074c29829c1a87f94d02ef59cca5a	Bacteria	Bacteroidetes	Bacteroidia	Bacteroidales	Bacteroidales RF group	NA	NA	-3.61115	60 days-old	2.28E-10	4.52E-09
b6faf720ffb1acdb54540dd99c0c29e2	Bacteria	Elusimicrobia	Elusimicrobia	Elusimicrobiales	Elusimicrobiaceae	Elusimicrobium	uncultured bacterium	-3.60592	60 days-old	1.16E-09	2.03E-08
670309b2f5e1607c1f2011e2c7137401	Bacteria	Firmicutes	Clostridia	Clostridiales	Lachnospiraceae	NA	NA	-3.60497	60 days-old	6.12E-10	1.13E-08
ae92751ce0103cf1fe77dd7f219da00c	Bacteria	Firmicutes	Clostridia	Clostridiales	Peptostreptococcaceae	Romboutsia	NA	-3.59342	60 days-old	4.11E-15	2.23E-13
98026f07bf8fdaf02a1c8f29c9e599bf	Bacteria	Firmicutes	Clostridia	Clostridiales	Ruminococcaceae	Ruminococcaceae UCG-	NA	-3.58469	60 days-old	2.46E-08	3.12E-07
07412f2cd917ded0d2e34ef12bb89c53	Bacteria	Bacteroidetes	Bacteroidia	Bacteroidales	p--o	uncultured bacterium	uncultured bacterium	-3.58011	60 days-old	2.64E-07	2.47E-06
c36787d404814a7aacfe54c6fa871e89	Bacteria	Patescibacteria	Saccharimonadia	Saccharimonadales	Saccharimonadaceae	Candidatus Saccharimonas	uncultured bacterium	-3.52755	60 days-old	5.79E-10	1.08E-08
5b267e4693c7e1758172f43947505918	Bacteria	Bacteroidetes	Bacteroidia	Bacteroidales	Prevotellaceae	Prevotellaceae NKB group	uncultured bacterium	-3.45037	60 days-old	1.12E-06	8.61E-06
437730cb88b383f4f2f190c0bb28db30	Bacteria	Firmicutes	Clostridia	Clostridiales	Ruminococcaceae	Ruminococcaceae UCG-	uncultured bacterium	-3.44252	60 days-old	5.60E-16	3.72E-14
d5359a1bd2337a4be5886e07a3e7e5fc	Bacteria	Bacteroidetes	Bacteroidia	Bacteroidales	Rikenellaceae	Rikenellaceae RC9 gut group	uncultured bacterium	-3.43985	60 days-old	4.89E-11	1.06E-09
d40c300ee7535dd4bb513f7b9a48d1ab	Bacteria	Spirochaetes	Spirochaetia	Spirochaetales	Spirochaetaceae	Treponema	NA	-3.42413	60 days-old	1.24E-05	6.16E-05
8bd0d9464df45cad71136398796228b0	Bacteria	Bacteroidetes	Bacteroidia	Bacteroidales	Prevotellaceae	Prevotella 7	NA	-3.423	60 days-old	1.99E-05	9.00E-05
0b8d0769412a0f40d2dd98eb71b8a4e9	Bacteria	Bacteroidetes	Bacteroidia	Bacteroidales	Prevotellaceae	Prevotellaceae UCG-	uncultured bacterium	-3.4083	60 days-old	9.05E-08	9.83E-07
71368fe087c1849775b4b0fdd1eaa442	Bacteria	Kiritimatiellaeota	Kiritimatiellae	WCHB-	uncultured bacterium	uncultured bacterium	uncultured bacterium	-3.40711	60 days-old	4.16E-14	1.75E-12
c81609ea0182bf125ebbdf2035c760d0	Bacteria	Firmicutes	Clostridia	Clostridiales	Ruminococcaceae	Ruminococcaceae UCG-	uncultured bacterium	-3.39007	60 days-old	2.15E-15	1.18E-13
762028a6d377da80d786705865983ede	Bacteria	Bacteroidetes	Bacteroidia	Bacteroidales	Prevotellaceae	Prevotellaceae UCG-	uncultured bacterium	-3.36376	60 days-old	4.82E-10	9.16E-09
048688b111211a709457a69baee1148b	Bacteria	Firmicutes	Clostridia	Clostridiales	Ruminococcaceae	Ruminococcaceae UCG-	NA	-3.36107	60 days-old	5.48E-13	1.75E-11
412be605e9cd27ec78cad4e2454b591a	Bacteria	Bacteroidetes	Bacteroidia	Bacteroidales	Prevotellaceae	Prevotellaceae UCG-	uncultured bacterium	-3.33299	60 days-old	2.90E-14	1.27E-12
f8f0845ff0c623308d8f74d4d145c25c	Bacteria	Bacteroidetes	Bacteroidia	Bacteroidales	NA	NA	NA	-3.29905	60 days-old	1.88E-15	1.07E-13
6bfe42b4ae451a6cc4c97efcd6b34729	Bacteria	Firmicutes	Clostridia	Clostridiales	Christensenellaceae	Christensenellaceae R-7 group	NA	-3.29071	60 days-old	1.98E-16	1.44E-14
a7e7f9b7fbd4d6dbf2bccf421e2f5b6d	Bacteria	Bacteroidetes	Bacteroidia	Bacteroidales	Rikenellaceae	Rikenellaceae RC9 gut group	uncultured beta proteobacterium	-3.26573	60 days-old	1.08E-07	1.14E-06
5fce70c79eebc83b115c9214f173f571	Bacteria	Kiritimatiellaeota	Kiritimatiellae	WCHB-	uncultured bacterium	uncultured bacterium	uncultured bacterium	-3.24888	60 days-old	8.13E-11	1.73E-09
f9370fed47adf864baac8d3feaface60	Bacteria	Firmicutes	Clostridia	Clostridiales	Ruminococcaceae	Ruminiclostridium	uncultured bacterium	-3.21319	60 days-old	2.52E-06	1.65E-05
cbf035951cc5e70b1bc3bfa6df422c61	Bacteria	Firmicutes	Clostridia	Clostridiales	Ruminococcaceae	Ruminococcaceae NKA group	NA	-3.18867	60 days-old	8.27E-12	2.08E-10
3d01b2a51182469e6e3babda4aff655f	Bacteria	Spirochaetes	Spirochaetia	Spirochaetales	Spirochaetaceae	Treponema	NA	-3.18682	60 days-old	5.27E-13	1.70E-11
1cba70a4c8b404e90be638347f1ca040	Bacteria	Bacteroidetes	Bacteroidia	Bacteroidales	Muribaculaceae	uncultured Porphyromonadaceae bacterium	uncultured Porphyromonadaceae bacterium	-3.16412	60 days-old	9.77E-09	1.39E-07
e5247ebb3bbbf43858196e70a8943643	Bacteria	Firmicutes	Clostridia	Clostridiales	Ruminococcaceae	Ruminiclostridium 9	NA	-3.15667	60 days-old	8.18E-12	2.07E-10
82c1a76a738d4c01c487aaeb9db9ad5f	Bacteria	Bacteroidetes	Bacteroidia	Bacteroidales	Prevotellaceae	Prevotellaceae UCG-	NA	-3.14949	60 days-old	2.70E-06	1.75E-05
4697cef748873e4f3c55dc1346f96a33	Bacteria	Kiritimatiellaeota	Kiritimatiellae	WCHB-	uncultured bacterium	uncultured bacterium	uncultured bacterium	-3.13717	60 days-old	2.58E-08	3.25E-07
6486624fa44d759e14b8abe49a027234	Bacteria	Firmicutes	Clostridia	Clostridiales	Ruminococcaceae	Subdoligranulum	NA	-3.13019	60 days-old	8.67E-10	1.58E-08
b2c87e96b773fd9a7f2791a9082b31fc	Bacteria	Firmicutes	Clostridia	Clostridiales	Lachnospiraceae	Lachnospiraceae AC group	NA	-3.09649	60 days-old	1.60E-06	1.15E-05
47f20c26fdd3996c710c6b835482cc55	Bacteria	Bacteroidetes	Bacteroidia	Bacteroidales	p--o	uncultured bacterium	uncultured bacterium	-3.08969	60 days-old	2.68E-05	0.000114618
203e4895cd616a474179ebf1cd6b3a32	Bacteria	Firmicutes	Clostridia	Clostridiales	Lachnospiraceae	NA	NA	-3.08556	60 days-old	5.66E-10	1.06E-08
d112230239fea30b61fc936bc17e0972	Bacteria	Spirochaetes	Spirochaetia	Spirochaetales	Spirochaetaceae	Treponema	uncultured bacterium	-3.0781	60 days-old	1.79E-06	1.26E-05
4b06fcf759a9fb1193384cd600b88b15	Bacteria	Firmicutes	Clostridia	Clostridiales	Ruminococcaceae	Ruminococcus	NA	-3.06905	60 days-old	2.96E-13	1.03E-11
83fb2498e3edb7ec21ab0e82cc2bac23	Bacteria	Bacteroidetes	Bacteroidia	Bacteroidales	Paludibacteraceae	uncultured	uncultured bacterium	-3.06028	60 days-old	7.41E-08	8.34E-07
e75dfecf1b872dbd019cec184970db83	Bacteria	Bacteroidetes	Bacteroidia	Bacteroidales	Prevotellaceae	Prevotellaceae UCG-	uncultured bacterium	-3.05624	60 days-old	4.29E-05	0.000171173
3176bdbb073fa98ebe5d318e362757a6	Bacteria	Firmicutes	Erysipelotrichia	Erysipelotrichales	Erysipelotrichaceae	Turicibacter	NA	-3.05084	60 days-old	6.47E-15	3.33E-13
27c1975369ad679cd189ddc8d8aedbdc	Bacteria	Firmicutes	Clostridia	Clostridiales	Clostridiaceae	Clostridium sensu stricto	Clostridium butyricum	-3.0405	60 days-old	1.21E-10	2.47E-09
e59c6d40654fa1f8d2d5ffbea882bfa7	Bacteria	Bacteroidetes	Bacteroidia	Bacteroidales	Prevotellaceae	Alloprevotella	NA	-3.03646	60 days-old	1.32E-07	1.33E-06
51189a953d1a146b4a82afc3d76952dc	Bacteria	Firmicutes	Clostridia	Clostridiales	Ruminococcaceae	Ruminococcaceae UCG-	NA	-3.03299	60 days-old	1.35E-06	1.00E-05
49c21799af5cae5902e0adcf3ae7e811	Bacteria	Firmicutes	Clostridia	Clostridiales	Ruminococcaceae	[Eubacterium] coprostanoligenes group	Clostridiales bacterium 7	-3.01631	60 days-old	1.99E-08	2.57E-07
dc9d337498062f6d709ad2801eb817c2	Bacteria	Kiritimatiellaeota	Kiritimatiellae	WCHB-	NA	NA	NA	-3.01254	60 days-old	1.10E-09	1.94E-08
d7ca0fdeb6bf4424f40d943ff6c85990	Bacteria	Bacteroidetes	Bacteroidia	Bacteroidales	Bacteroidales BS gut group	uncultured bacterium	uncultured bacterium	-2.99179	60 days-old	6.42E-05	0.000237999
1dc15118562f4e03c3c4347f9e413afe	Bacteria	Firmicutes	Clostridia	Clostridiales	Ruminococcaceae	Oscillibacter	uncultured bacterium	-2.98988	60 days-old	1.08E-10	2.23E-09
16d223115a885f30bc6f92cb08fc2651	Bacteria	Firmicutes	Erysipelotrichia	Erysipelotrichales	Erysipelotrichaceae	Erysipelotrichaceae UCG-	uncultured bacterium	-2.97778	60 days-old	7.36E-14	2.80E-12
ea3176234b42a0d4c8a18c8a84c77bea	Bacteria	Firmicutes	Negativicutes	Selenomonadales	Veillonellaceae	Quinella	uncultured bacterium	-2.94937	60 days-old	0.000364724	0.00103826
dbabeaa8b5dd0c5d276aa97dd432cb7d	Bacteria	Firmicutes	Clostridia	Clostridiales	Ruminococcaceae	NA	NA	-2.94891	60 days-old	4.62E-18	3.88E-16
7787176a3b5e899bf1c3ba87e4feaf75	Bacteria	Spirochaetes	Spirochaetia	Spirochaetales	Spirochaetaceae	Treponema	uncultured bacterium	-2.94794	60 days-old	5.93E-09	8.73E-08
7a0301f5d42c330c98b5baf8e877d7d0	Bacteria	Spirochaetes	Spirochaetia	Spirochaetales	Spirochaetaceae	Treponema	NA	-2.9342	60 days-old	1.08E-05	5.52E-05
814541c696b1a8566a8a63005e7a384d	Bacteria	Proteobacteria	eltaproteobacteria	esulfovibrionales	esulfovibrionaceae	Mailhella	Mailhella massiliensis	-2.92778	60 days-old	2.19E-09	3.50E-08
4c094f684826531de69862e5291a2f2d	Bacteria	Firmicutes	Clostridia	Clostridiales	Lachnospiraceae	orea	NA	-2.91206	60 days-old	6.11E-10	1.13E-08
24bcc174e03575ca6589506268b00ccf	Bacteria	Spirochaetes	Spirochaetia	Spirochaetales	Spirochaetaceae	Treponema	NA	-2.90858	60 days-old	3.58E-07	3.21E-06
0d4d335f07efced2d56c0fd62ced8e1c	Bacteria	Firmicutes	Clostridia	Clostridiales	Ruminococcaceae	Ruminococcaceae UCG-	NA	-2.84957	60 days-old	4.25E-07	3.71E-06
f01297a2b0edc429677fa3d9f03b9fc7	Bacteria	Firmicutes	Clostridia	Clostridiales	Lachnospiraceae	NA	NA	-2.83416	60 days-old	1.32E-10	2.68E-09
6d476b957401ccb980c74f9537a307a9	Bacteria	Firmicutes	Clostridia	Clostridiales	Ruminococcaceae	Ruminococcaceae UCG-9	uncultured bacterium	-2.83275	60 days-old	1.37E-06	1.02E-05
5c9eec36c81aa88a8f9fdaae0e2210e0	Bacteria	Bacteroidetes	Bacteroidia	Bacteroidales	Prevotellaceae	NA	NA	-2.82955	60 days-old	9.13E-08	9.89E-07
45b81a21216ec4a2a771ca4f6b385c7d	Bacteria	Firmicutes	Clostridia	Clostridiales	Ruminococcaceae	[Eubacterium] coprostanoligenes group	uncultured bacterium	-2.82405	60 days-old	4.51E-11	9.86E-10
45f50244038212b6b67bf38e26f197ee	Bacteria	Firmicutes	Clostridia	Clostridiales	Ruminococcaceae	Ruminococcaceae UCG-	uncultured bacterium	-2.82062	60 days-old	1.68E-09	2.79E-08
ffdae779b19d86a7c6b4789a24fbb402	Bacteria	Firmicutes	Clostridia	Clostridiales	Christensenellaceae	Christensenellaceae R-7 group	uncultured prokaryote	-2.8188	60 days-old	1.21E-12	3.53E-11
51895768d7b43260799b9ab49737924e	Bacteria	Bacteroidetes	Bacteroidia	Bacteroidales	Prevotellaceae	Prevotellaceae UCG-	uncultured bacterium	-2.79381	60 days-old	1.12E-05	5.71E-05
c34d44eb807aa2ec712a2c875ef2840f	Bacteria	Firmicutes	Clostridia	Clostridiales	Lachnospiraceae	NA	NA	-2.78457	60 days-old	1.09E-07	1.15E-06
450c2a6975cb15e497681947b92081b3	Bacteria	Spirochaetes	Spirochaetia	Spirochaetales	Spirochaetaceae	Treponema	uncultured bacterium	-2.76493	60 days-old	1.58E-19	1.63E-17
49e2c3f9a026ddeac6d64efe3a815b0a	Bacteria	Proteobacteria	Gammaproteobacteria	Betaproteobacteriales	T	uncultured bacterium	uncultured bacterium	-2.76226	60 days-old	1.89E-05	8.69E-05
02ebfdd03410ac4b113d54da27eab829	Bacteria	Bacteroidetes	Bacteroidia	Bacteroidales	p--o	uncultured bacterium	uncultured bacterium	-2.75439	60 days-old	0.000138619	0.000454569
39bdf721c10775d2c86a4b33fc1ff23f	Bacteria	Firmicutes	Clostridia	Clostridiales	Ruminococcaceae	Ruminococcaceae UCG-	NA	-2.74791	60 days-old	2.92E-11	6.66E-10
6b9a4e0bf811032f1d0acb6f4440b93b	Bacteria	Bacteroidetes	Bacteroidia	Bacteroidales	Tannerellaceae	Parabacteroides	uncultured bacterium	-2.72834	60 days-old	3.79E-13	1.26E-11
85a9219d74b08b2d6293ea80618b2d3a	Bacteria	NA	NA	NA	NA	NA	NA	-2.71276	60 days-old	7.49E-06	4.08E-05
085053a31a4a1022da533e0871dc4a34	Bacteria	Firmicutes	Clostridia	Clostridiales	Ruminococcaceae	Ruminococcaceae UCG-	uncultured bacterium	-2.71207	60 days-old	4.00E-13	1.30E-11
32d46a6fd88458e61b72f9fcc8566b5d	Bacteria	Spirochaetes	Spirochaetia	Spirochaetales	Spirochaetaceae	Treponema	uncultured bacterium	-2.71084	60 days-old	1.53E-06	1.11E-05
dddb149eaca4f0a595a25c63a699a735	Bacteria	Bacteroidetes	Bacteroidia	Bacteroidales	Rikenellaceae	Rikenellaceae RC9 gut group	uncultured Bacteroidales bacterium	-2.70989	60 days-old	0.0002408	0.000726951
26a04ebdf4f34129a3b3711701a29849	Bacteria	Bacteroidetes	Bacteroidia	Bacteroidales	Rikenellaceae	Rikenellaceae RC9 gut group	uncultured Bacteroidales bacterium	-2.70247	60 days-old	0.000682683	0.0017976
262ba048f8399e1308141e48c24f2942	Bacteria	Bacteroidetes	Bacteroidia	Bacteroidales	Prevotellaceae	Prevotellaceae NKB group	NA	-2.69095	60 days-old	1.41E-07	1.40E-06
e39e0e11d7653c2bf4ece6ccc8eacea9	Bacteria	Bacteroidetes	Bacteroidia	Bacteroidales	Paludibacteraceae	uncultured	uncultured bacterium	-2.68824	60 days-old	2.14E-06	1.45E-05
166118ab55da561248b13071c7b8ec85	Bacteria	Firmicutes	Clostridia	Clostridiales	Ruminococcaceae	uncultured	NA	-2.68783	60 days-old	3.52E-11	7.81E-10
d0d0ad207ba28b7c2482cd533c9c8dfb	Bacteria	Firmicutes	Clostridia	Clostridiales	Ruminococcaceae	Ruminococcaceae NKA group	NA	-2.67589	60 days-old	3.41E-06	2.11E-05
205ad095a84ffa5a8b18819600463f03	Bacteria	Bacteroidetes	Bacteroidia	Bacteroidales	F8	uncultured bacterium	uncultured bacterium	-2.65789	60 days-old	0.000598895	0.00161287
4b52a1dfd57e86ad9bccc496365f5971	Bacteria	Synergistetes	Synergistia	Synergistales	Synergistaceae	Pyramidobacter	uncultured bacterium	-2.6567	60 days-old	6.82E-14	2.66E-12
0a9cad127f009b27890a9733c54a107d	Bacteria	Firmicutes	Clostridia	Clostridiales	Ruminococcaceae	Ruminococcaceae UCG-	NA	-2.65328	60 days-old	1.04E-10	2.16E-09
b0825247ca3a19c075a35a895c193208	Bacteria	Firmicutes	Clostridia	Clostridiales	Ruminococcaceae	NA	NA	-2.61829	60 days-old	4.43E-10	8.58E-09
8992e11c47296e8480d9b927ff06ab42	Bacteria	Firmicutes	Clostridia	Clostridiales	Ruminococcaceae	Ruminococcaceae UCG-	uncultured bacterium	-2.61577	60 days-old	3.86E-09	5.88E-08
c8c40195a366af3862ea6a8a3d40849a	Bacteria	Bacteroidetes	Bacteroidia	Bacteroidales	Bacteroidales RF group	uncultured bacterium	uncultured bacterium	-2.59628	60 days-old	4.38E-07	3.79E-06
e0c12226b4763be2cbc2a26236b52eb9	Bacteria	Firmicutes	Clostridia	Clostridiales	Ruminococcaceae	Ruminococcaceae UCG-	uncultured bacterium	-2.59362	60 days-old	7.51E-08	8.36E-07
f555f5137586d7dc8e481f57ab7db2eb	Bacteria	Firmicutes	Clostridia	Clostridiales	Ruminococcaceae	Ruminococcaceae UCG-	NA	-2.58953	60 days-old	1.28E-11	3.09E-10
f193a2b17b760d61798f2804d9048618	Bacteria	Firmicutes	Clostridia	Clostridiales	Ruminococcaceae	Ruminococcaceae NKA group	NA	-2.58772	60 days-old	3.18E-05	0.000131937
3d0a3532ee352b77bc26ea1ddc13cec7	Bacteria	Bacteroidetes	Bacteroidia	Bacteroidales	Prevotellaceae	Prevotella 9	uncultured bacterium	-2.58751	60 days-old	0.00377944	0.00816748
e8321fb33f5a33b7a23b76d9ee413c55	Bacteria	Bacteroidetes	Bacteroidia	Bacteroidales	Prevotellaceae	Prevotellaceae NKB group	NA	-2.52678	60 days-old	0.000123644	0.000412234
345535c12bf959e8ca46e992f340b4ea	Bacteria	Spirochaetes	Spirochaetia	Spirochaetales	Spirochaetaceae	Treponema	uncultured bacterium	-2.51903	60 days-old	3.74E-07	3.33E-06
3ec879868f2d06cd6816d7f00a3b8219	Bacteria	Bacteroidetes	Bacteroidia	Bacteroidales	NA	NA	NA	-2.49202	60 days-old	5.57E-05	0.000211309
432d0f1ef4cd01df7469502b09421e27	Bacteria	Firmicutes	Clostridia	Clostridiales	Ruminococcaceae	NA	NA	-2.49197	60 days-old	2.91E-10	5.71E-09
24784be41befdf0b9d2b16dc00ace7b3	Bacteria	Firmicutes	Clostridia	Clostridiales	Ruminococcaceae	Ruminococcaceae UCG-	NA	-2.48297	60 days-old	8.82E-13	2.66E-11
3941366630971c52b96d216eccc28734	Bacteria	Firmicutes	Clostridia	Clostridiales	Christensenellaceae	Christensenellaceae R-7 group	NA	-2.45848	60 days-old	0.000613965	0.00164514
f7a2981e717e95c6b8c6ecc49a98e602	Bacteria	Bacteroidetes	Bacteroidia	Bacteroidales	Rikenellaceae	Rikenellaceae RC9 gut group	uncultured bacterium	-2.45624	60 days-old	2.28E-05	0.000100646
defe87a174626552b9d3411ac49cac16	Bacteria	Bacteroidetes	Bacteroidia	Bacteroidales	Prevotellaceae	NA	NA	-2.43855	60 days-old	0.0016628	0.00392824
3ee669af4aba268854a5f0f197e44419	Bacteria	Firmicutes	Clostridia	Clostridiales	Clostridiales vadinBB group	uncultured bacterium	uncultured bacterium	-2.43325	60 days-old	1.16E-06	8.75E-06
5c379ed30a7d6b71e20373681af389b5	Bacteria	Firmicutes	Clostridia	Clostridiales	Lachnospiraceae	NA	NA	-2.41805	60 days-old	2.49E-06	1.64E-05
0bf36e08edaea6df95c4fe1fb0f89af1	Bacteria	Firmicutes	Clostridia	Clostridiales	Ruminococcaceae	Ruminiclostridium	uncultured bacterium	-2.40299	60 days-old	6.26E-12	1.62E-10
877db6ac78321330641c62c039a33797	Bacteria	Tenericutes	Mollicutes	Izimaplasmatales	uncultured bacterium	uncultured bacterium	uncultured bacterium	-2.39679	60 days-old	2.54E-11	5.92E-10
97ba33737b3091b077a36789142ab2ed	Bacteria	Firmicutes	Clostridia	Clostridiales	Ruminococcaceae	Ruminococcaceae UCG-	NA	-2.39616	60 days-old	7.19E-11	1.55E-09
1a379480556fdd1cb193ae0a3cfc406a	Bacteria	Firmicutes	Clostridia	Clostridiales	Clostridiaceae	Clostridium sensu stricto	NA	-2.38354	60 days-old	2.07E-10	4.17E-09
fd3a9c42a9f627f4b50c235af2639202	Bacteria	Fibrobacteres	Fibrobacteria	Fibrobacterales	Fibrobacteraceae	Fibrobacter	NA	-2.38122	60 days-old	0.000320571	0.000929976
83f5c83c47920e88690043ae868e4e8d	Bacteria	Kiritimatiellaeota	Kiritimatiellae	WCHB-	uncultured bacterium	uncultured bacterium	uncultured bacterium	-2.36686	60 days-old	1.45E-06	1.06E-05
6ad759892ab639bdaa8765d965ba2039	Bacteria	Spirochaetes	Spirochaetia	Spirochaetales	Spirochaetaceae	Treponema	NA	-2.35747	60 days-old	0.00387803	0.00837486
1d162e2cc4a9bfb8fb2edb95be6c1aef	Bacteria	Firmicutes	Clostridia	Clostridiales	Ruminococcaceae	Ruminococcaceae NKA group	NA	-2.34797	60 days-old	3.83E-05	0.000154879
d69e02d0a1fb35c8cb79d4b4211acee2	Bacteria	Firmicutes	Clostridia	Clostridiales	Ruminococcaceae	Candidatus Soleaferrea	uncultured bacterium	-2.34091	60 days-old	5.37E-14	2.17E-12
b976ed867ae3d0a6ebbafc2162465731	Bacteria	Firmicutes	Clostridia	Clostridiales	Ruminococcaceae	Ruminococcaceae NKA group	NA	-2.33952	60 days-old	1.34E-06	9.97E-06
1beaded4bb2c06713877daf6bf1d3fd5	Bacteria	Firmicutes	Clostridia	Clostridiales	Clostridiales vadinBB group	NA	NA	-2.3374	60 days-old	2.64E-07	2.47E-06
95968440a119b78de36d2418827a4c0b	Bacteria	Bacteroidetes	Bacteroidia	Bacteroidales	Prevotellaceae	Prevotellaceae NKB group	uncultured Prevotella sp.	-2.31893	60 days-old	0.000802013	0.00207588
2e3284b7e728395f28a5bbc48adbc15f	Bacteria	Firmicutes	Clostridia	Clostridiales	Clostridiales vadinBB group	uncultured rumen bacterium	uncultured rumen bacterium	-2.31465	60 days-old	1.10E-07	1.15E-06
be862425d1006e8c9d60cd625bfa72c5	Bacteria	Firmicutes	Negativicutes	Selenomonadales	Veillonellaceae	Veillonella	bacterium RA	-2.31232	60 days-old	0.000219704	0.000674744
425c4dece738c95fef406e62133eafb7	Bacteria	Firmicutes	Clostridia	Clostridiales	Christensenellaceae	Christensenellaceae R-7 group	NA	-2.30851	60 days-old	1.12E-06	8.58E-06
0ad8aac325ac04abe45b1caeccc44c5f	Bacteria	Firmicutes	Clostridia	Clostridiales	Ruminococcaceae	[Eubacterium] coprostanoligenes group	NA	-2.29644	60 days-old	3.53E-05	0.000144467
62f004350502bef1df14312b2ce1eec9	Bacteria	Firmicutes	Clostridia	Clostridiales	Ruminococcaceae	[Eubacterium] coprostanoligenes group	NA	-2.29061	60 days-old	3.34E-06	2.09E-05
0e09c2e818b2f196d4486776ed1c25ff	Bacteria	Spirochaetes	Spirochaetia	Spirochaetales	Spirochaetaceae	Treponema	uncultured bacterium	-2.28646	60 days-old	2.14E-05	9.56E-05
c6d6cad650e2983238cee678a18b0c3b	Bacteria	Firmicutes	Clostridia	Clostridiales	Lachnospiraceae	NA	NA	-2.28608	60 days-old	6.14E-07	5.14E-06
10addd9951b44e13f1925cb9a1040c97	Bacteria	Bacteroidetes	Bacteroidia	Bacteroidales	Prevotellaceae	Prevotellaceae UCG-	uncultured rumen bacterium	-2.28397	60 days-old	0.000696248	0.0018303
dd40f3a6fec6a6cf69659b2d3d2d1b00	Bacteria	Firmicutes	Clostridia	Clostridiales	Clostridiales vadinBB group	uncultured rumen bacterium C8d-	uncultured rumen bacterium C8d-	-2.27124	60 days-old	1.19E-07	1.22E-06
bce505f59dc5a53906e977eaa5c511cd	Bacteria	Bacteroidetes	Bacteroidia	Bacteroidales	Bacteroidales RF group	uncultured bacterium	uncultured bacterium	-2.26813	60 days-old	0.015314	0.0278231
409777e2e3f66297c42aa8980c2d24fa	Bacteria	Bacteroidetes	Bacteroidia	Bacteroidales	Rikenellaceae	Rikenellaceae RC9 gut group	uncultured bacterium	-2.26372	60 days-old	2.84E-06	1.82E-05
1f90f5e28d61ddeb2f19c01f26207572	Bacteria	Firmicutes	Clostridia	Clostridiales	Ruminococcaceae	[Eubacterium] coprostanoligenes group	NA	-2.26083	60 days-old	3.21E-08	3.96E-07
ae95ca827f2f3b17cc4e76e7267f6b67	Bacteria	Firmicutes	Clostridia	Clostridiales	Ruminococcaceae	Ruminococcaceae UCG-	NA	-2.26071	60 days-old	1.30E-12	3.73E-11
0e2662d4771cc2611dc3e25df9594ed2	Bacteria	Spirochaetes	Spirochaetia	Spirochaetales	Spirochaetaceae	Treponema	NA	-2.24831	60 days-old	0.000193988	0.000605077
1b424ebfb06313167225c30196e36d6b	Bacteria	Proteobacteria	Gammaproteobacteria	Aeromonadales	Succinivibrionaceae	Ruminobacter	uncultured bacterium	-2.2396	60 days-old	1.06E-06	8.28E-06
554bc8decef0f7fdf1d6e41406888747	Bacteria	Firmicutes	Clostridia	Clostridiales	Ruminococcaceae	Candidatus Soleaferrea	uncultured bacterium	-2.23732	60 days-old	1.99E-05	9.00E-05
54c234dbe13f948e248e7c2f5708bff5	Bacteria	Bacteroidetes	Bacteroidia	Bacteroidales	Prevotellaceae	Prevotellaceae UCG-	NA	-2.23722	60 days-old	1.01E-06	7.95E-06
5648d24b3e919b1e9022465241c7fcb8	Bacteria	Firmicutes	Clostridia	Clostridiales	Ruminococcaceae	Ruminococcus	NA	-2.23442	60 days-old	6.04E-09	8.84E-08
b0251796b4cfea92554d938fbc217b2d	Bacteria	Firmicutes	Clostridia	Clostridiales	Ruminococcaceae	Ruminococcaceae UCG-	NA	-2.23418	60 days-old	1.53E-06	1.11E-05
ed109ad07a3ad7259a914aa72d09051e	Bacteria	Firmicutes	Clostridia	Clostridiales	Lachnospiraceae	Coprococcus	NA	-2.23321	60 days-old	6.66E-09	9.66E-08
4d84b567dded061e2d8eef1a19668a5d	Bacteria	Bacteroidetes	Bacteroidia	Bacteroidales	Prevotellaceae	Prevotellaceae NKB group	uncultured Prevotella sp.	-2.22741	60 days-old	0.000477768	0.00132465
cad64392bf6972721dcd552049f63507	Bacteria	Bacteroidetes	Bacteroidia	Bacteroidales	Rikenellaceae	Rikenellaceae RC9 gut group	uncultured bacterium	-2.22657	60 days-old	7.20E-05	0.000261376
4632df3e2e443186e862075801b20e65	Bacteria	Tenericutes	Mollicutes	Izimaplasmatales	uncultured bacterium	uncultured bacterium	uncultured bacterium	-2.22416	60 days-old	2.70E-07	2.50E-06
d18aa1f9d02b1a479b59546975b279a5	Bacteria	Bacteroidetes	Bacteroidia	Bacteroidales	Paludibacteraceae	uncultured	uncultured bacterium	-2.22074	60 days-old	0.00439795	0.00938975
cd3fa6bb400377db7f43e37c3481c1b0	Bacteria	Spirochaetes	Spirochaetia	Spirochaetales	Spirochaetaceae	Treponema	uncultured bacterium	-2.21433	60 days-old	3.50E-07	3.15E-06
8cb69c0c23e26c17ccd1cde7b60ba845	Bacteria	Firmicutes	Clostridia	Clostridiales	Ruminococcaceae	Oscillospira	uncultured bacterium	-2.20696	60 days-old	1.32E-09	2.26E-08
6c5adf1ed6d0577eea0e40f409f8fc75	Bacteria	Bacteroidetes	Bacteroidia	Bacteroidales	Prevotellaceae	Prevotellaceae UCG-	uncultured rumen bacterium	-2.20548	60 days-old	0.00016289	0.000522887
8148783439ed942511208c1af14c0c9d	Bacteria	Firmicutes	Clostridia	Clostridiales	Ruminococcaceae	Ruminococcus	NA	-2.19897	60 days-old	2.14E-10	4.27E-09
cc340f69811a77754baf59b438aa8ac4	Bacteria	Firmicutes	Clostridia	Clostridiales	Ruminococcaceae	Ruminococcaceae UCG-	NA	-2.19735	60 days-old	0.000461935	0.00128521
ac8638fa4b4c17e6e83b2ef8c1bc1988	Bacteria	Firmicutes	Clostridia	Clostridiales	Lachnospiraceae	Lachnospiraceae XPB group	NA	-2.19529	60 days-old	1.89E-05	8.69E-05
2f3a077f12e58db65ed6bf8e483929bc	Bacteria	Bacteroidetes	Bacteroidia	Bacteroidales	NA	NA	NA	-2.18201	60 days-old	4.43E-07	3.83E-06
a1a96abdf9ab2191e6eac1158f4f0615	Bacteria	Firmicutes	Clostridia	Clostridiales	Clostridiales vadinBB group	NA	NA	-2.17686	60 days-old	3.19E-06	2.02E-05
41e249e6bf80a6ddf4b7ea6843f7e611	Bacteria	Bacteroidetes	Bacteroidia	Bacteroidales	Prevotellaceae	Prevotellaceae UCG-	uncultured bacterium	-2.16629	60 days-old	0.0009119	0.00231711
dddfac5110f97b867686cd820b525208	Bacteria	Firmicutes	Clostridia	Clostridiales	Ruminococcaceae	Ruminiclostridium	NA	-2.16477	60 days-old	1.26E-07	1.28E-06
ae4a188c2234d7df62c54f68bf61c2dd	Bacteria	Bacteroidetes	Bacteroidia	Bacteroidales	Rikenellaceae	Rikenellaceae RC9 gut group	uncultured bacterium	-2.16458	60 days-old	0.00596692	0.0122247
38bd289ca4224f46183698259c714014	Bacteria	Firmicutes	Clostridia	Clostridiales	Lachnospiraceae	Lachnospiraceae N7 group	uncultured rumen bacterium	-2.16212	60 days-old	4.35E-11	9.58E-10
e5eb3df68879aad12322f6a8deef2159	Bacteria	Bacteroidetes	Bacteroidia	Bacteroidales	Prevotellaceae	NA	NA	-2.14917	60 days-old	0.00130581	0.00318866
d5406a1677697f103d4b81b6c90f4e23	Bacteria	Cyanobacteria	Melainabacteria	Gastranaerophilales	uncultured bacterium	uncultured bacterium	uncultured bacterium	-2.14162	60 days-old	0.000609749	0.00163659
470f0b0eb6f92f2e44a5a8c7e2bda7ad	Bacteria	Bacteroidetes	Bacteroidia	Bacteroidales	Paludibacteraceae	uncultured	uncultured bacterium	-2.13358	60 days-old	0.000681214	0.00179521
bf592af51dd87a9f5c0ebbfd76ed7823	Bacteria	Firmicutes	Erysipelotrichia	Erysipelotrichales	Erysipelotrichaceae	uncultured	uncultured Erysipelotrichaceae bacterium	-2.13296	60 days-old	4.63E-10	8.85E-09
292f0cfb9646ae503724d8a3e1469ada	Bacteria	Proteobacteria	Gammaproteobacteria	Aeromonadales	Succinivibrionaceae	Succinivibrio	uncultured bacterium	-2.1213	60 days-old	0.00157392	0.00375436
919acc2fc66fb4e86c9bda3bee2ba143	Bacteria	Bacteroidetes	Bacteroidia	Bacteroidales	F8	uncultured bacterium	uncultured bacterium	-2.12014	60 days-old	0.00203991	0.00471112
275aedf350bcadb41978c7904b4db84b	Bacteria	Firmicutes	Clostridia	Clostridiales	Ruminococcaceae	NA	NA	-2.11425	60 days-old	1.26E-07	1.28E-06
e042f6feb382ed25708f76dd8e7858c7	Bacteria	Firmicutes	Clostridia	Clostridiales	Ruminococcaceae	Ruminococcaceae UCG-	uncultured bacterium	-2.11128	60 days-old	3.46E-07	3.12E-06
2d4c308a9d4f5d490c64714f121ca111	Bacteria	Proteobacteria	Gammaproteobacteria	Betaproteobacteriales	T	uncultured bacterium	uncultured bacterium	-2.11115	60 days-old	9.58E-05	0.000331674
358f5b37d222f527057df94a7eedfe0b	Bacteria	Kiritimatiellaeota	Kiritimatiellae	WCHB-	NA	NA	NA	-2.10446	60 days-old	3.91E-10	7.62E-09
5da9dc3995a42186386a396d108f22ab	Bacteria	Firmicutes	Clostridia	Clostridiales	Ruminococcaceae	Ruminococcaceae UCG-	uncultured Ruminococcaceae bacterium	-2.09961	60 days-old	1.96E-10	3.96E-09
5c5ef14c4a9dea32d076c619447ebd81	Bacteria	Firmicutes	Clostridia	Clostridiales	Lachnospiraceae	NA	NA	-2.09904	60 days-old	4.24E-07	3.71E-06
e1e903327ed6ecc433ed23f8bbe89ec3	Bacteria	Bacteroidetes	Bacteroidia	Bacteroidales	Prevotellaceae	Alloprevotella	NA	-2.09488	60 days-old	0.00024057	0.000726945
39f5fa67c090b0d4cc1fe7374261b8d2	Bacteria	Firmicutes	Clostridia	Clostridiales	Christensenellaceae	Christensenellaceae R-7 group	NA	-2.0906	60 days-old	0.000532496	0.00145367
77388ccd73f5520e982074e3ff62d32b	Bacteria	Bacteroidetes	Bacteroidia	Bacteroidales	Rikenellaceae	Rikenellaceae RC9 gut group	uncultured bacterium	-2.08508	60 days-old	1.38E-05	6.66E-05
4b2de409e89c9d7bc57a2f6e09189680	Bacteria	Proteobacteria	eltaproteobacteria	Bradymonadales	uncultured rumen bacterium	uncultured rumen bacterium	uncultured rumen bacterium	-2.06988	60 days-old	8.63E-05	0.000304362
ecffe0ab1ced1947ddff50c39638bd19	Bacteria	Firmicutes	Clostridia	Clostridiales	Peptostreptococcaceae	Terrisporobacter	uncultured bacterium	-2.06917	60 days-old	1.35E-11	3.22E-10
016bdf4edb9b6f667b2592002b97963d	Bacteria	Firmicutes	Clostridia	Clostridiales	Ruminococcaceae	Oscillospira	uncultured bacterium	-2.06626	60 days-old	1.10E-15	6.88E-14
a6fead4e7e7fe56c0b71f288980f9ed5	Bacteria	Bacteroidetes	Bacteroidia	Bacteroidales	Prevotellaceae	Prevotellaceae UCG-	uncultured rumen bacterium	-2.03839	60 days-old	0.000140153	0.000457251
cfcee9e04b481b128ab67683d03938fe	Bacteria	Firmicutes	Clostridia	Clostridiales	Ruminococcaceae	Ruminococcaceae UCG-	NA	-2.03775	60 days-old	0.000115204	0.000387328
d011ca5a53eb2d78c5aef335884dc2d9	Bacteria	Firmicutes	Clostridia	Clostridiales	Lachnospiraceae	NA	NA	-2.02673	60 days-old	5.57E-07	4.72E-06
01d702a9afb05ae8634dfa4848a4d025	Bacteria	Firmicutes	Clostridia	Clostridiales	Ruminococcaceae	Ruminococcaceae UCG-	NA	-2.02354	60 days-old	0.000667531	0.00176352
6ee546e0a924017a709654c7a9620844	Bacteria	Proteobacteria	eltaproteobacteria	esulfovibrionales	esulfovibrionaceae	Mailhella	Mailhella massiliensis	-2.02048	60 days-old	1.38E-06	1.02E-05
f705dd8a427df1ac8c2190d5b86ae31d	Bacteria	Firmicutes	Clostridia	Clostridiales	Ruminococcaceae	Ruminococcaceae UCG-	NA	-2.01712	60 days-old	1.21E-08	1.69E-07
aa3c140e9e4fe6846294086d46e77025	Bacteria	Proteobacteria	eltaproteobacteria	Bradymonadales	uncultured rumen bacterium	uncultured rumen bacterium	uncultured rumen bacterium	-2.01454	60 days-old	1.99E-05	9.00E-05
410ee4b5d421a8ca4ef0d8432176d094	Bacteria	Firmicutes	Clostridia	Clostridiales	Christensenellaceae	Christensenellaceae R-7 group	NA	-2.01277	60 days-old	8.16E-08	8.98E-07
752404bf06d9486c2b7599e53fc9b6b4	Bacteria	Firmicutes	Clostridia	Clostridiales	Ruminococcaceae	Ruminococcaceae UCG-	NA	-2.00517	60 days-old	5.93E-09	8.73E-08
f6b28a617eb01f31ca3c126091b5335d	Bacteria	Firmicutes	Clostridia	Clostridiales	Ruminococcaceae	Ruminococcaceae UCG-	NA	-1.99531	60 days-old	5.79E-09	8.61E-08
e46b95a998f531ce7964ce94360bb3f6	Bacteria	Bacteroidetes	Bacteroidia	Bacteroidales	Prevotellaceae	Prevotellaceae UCG-	NA	-1.98756	60 days-old	0.000596224	0.00160704
ae35ff45ce52a0b0573f53ef79ac2ef3	Bacteria	Firmicutes	Clostridia	Clostridiales	Lachnospiraceae	NA	NA	-1.9827	60 days-old	9.27E-07	7.34E-06
e5ed56b8cc0116f3b099951b327682a5	Bacteria	Firmicutes	Clostridia	Clostridiales	Lachnospiraceae	NA	NA	-1.97286	60 days-old	9.77E-08	1.04E-06
300508ecd66ab5bab7c4aa3cf72bc809	Bacteria	Firmicutes	Clostridia	Clostridiales	Ruminococcaceae	Ruminococcaceae UCG-	uncultured bacterium	-1.96882	60 days-old	1.11E-09	1.97E-08
4aba5b13ee091668564765dea86a85b9	Bacteria	Bacteroidetes	Bacteroidia	Bacteroidales	Rikenellaceae	Rikenellaceae RC9 gut group	NA	-1.96655	60 days-old	0.00017903	0.000563927
8d603bd755d08b5f5b756648739ef1da	Bacteria	Firmicutes	Clostridia	Clostridiales	Ruminococcaceae	Candidatus Soleaferrea	uncultured rumen bacterium	-1.95289	60 days-old	1.44E-05	6.86E-05
b5b58a47e431aa2054c4cb8341566fcf	Bacteria	Firmicutes	Erysipelotrichia	Erysipelotrichales	Erysipelotrichaceae	Erysipelotrichaceae UCG-	uncultured bacterium	-1.94585	60 days-old	7.67E-08	8.50E-07
5ac9b7b66151c78659addf2873a18200	Bacteria	Bacteroidetes	Bacteroidia	Bacteroidales	Prevotellaceae	Prevotellaceae NKB group	uncultured bacterium	-1.94439	60 days-old	6.74E-06	3.76E-05
e63d4490f4ac9219c43efd2fea76717e	Bacteria	Bacteroidetes	Bacteroidia	Bacteroidales	p--o	uncultured bacterium	uncultured bacterium	-1.94292	60 days-old	0.000546939	0.00148928
dcaf95f4ba594115755ebd6ef78ccb95	Bacteria	Proteobacteria	Gammaproteobacteria	Betaproteobacteriales	Burkholderiaceae	Sutterella	uncultured bacterium	-1.93729	60 days-old	0.000338545	0.000975034
a30c6a0a92a3e4567170daef5eb7bb50	Bacteria	Bacteroidetes	Bacteroidia	Bacteroidales	Muribaculaceae	NA	NA	-1.93723	60 days-old	0.000292104	0.000860317
bdc047ebdc62547fcf73bc1585dd7ed8	Bacteria	Tenericutes	Mollicutes	Mollicutes RF9	NA	NA	NA	-1.9329	60 days-old	4.31E-05	0.000171399
44131a49a7fbc061fd75e8033a4af2b5	Bacteria	Bacteroidetes	Bacteroidia	Bacteroidales	Prevotellaceae	Prevotellaceae UCG-	uncultured rumen bacterium	-1.92168	60 days-old	2.16E-06	1.46E-05
eecba31b6257284630cd10a72c9141cf	Bacteria	Firmicutes	Clostridia	Clostridiales	Ruminococcaceae	Ruminococcaceae UCG-	NA	-1.91839	60 days-old	1.06E-06	8.28E-06
d24eeb54f3473f01cc0fa61c9170e660	Bacteria	Planctomycetes	Planctomycetacia	Pirellulales	Pirellulaceae	p-88-a gut group	uncultured bacterium	-1.91407	60 days-old	8.77E-06	4.68E-05
648538054db455638d52287862e4bc12	Bacteria	Firmicutes	Clostridia	Clostridiales	Ruminococcaceae	NA	NA	-1.90203	60 days-old	3.53E-08	4.32E-07
56cfc89271beb43b21bee970684b1c98	Bacteria	Proteobacteria	eltaproteobacteria	Bradymonadales	uncultured rumen bacterium	uncultured rumen bacterium	uncultured rumen bacterium	-1.90039	60 days-old	0.000193869	0.000605077
f619039d84cd7c6293b339c18b595de9	Bacteria	Firmicutes	Clostridia	Clostridiales	Ruminococcaceae	Oscillibacter	NA	-1.89985	60 days-old	4.28E-08	5.16E-07
3b418f9922522302c8fc68c134be3c73	Bacteria	Firmicutes	Clostridia	Clostridiales	Ruminococcaceae	Ruminococcaceae UCG-	uncultured bacterium	-1.89024	60 days-old	4.96E-08	5.91E-07
9da6412ac72d12f7f119ee7a7f3a1fc0	Bacteria	Firmicutes	Clostridia	Clostridiales	Ruminococcaceae	Ruminococcaceae UCG-	NA	-1.88975	60 days-old	3.45E-05	0.000141937
7830acbbd204ace8258867c25a065ab0	Bacteria	Bacteroidetes	Bacteroidia	Bacteroidales	Prevotellaceae	NA	NA	-1.88847	60 days-old	0.000345974	0.000995533
e35961cfd7434875ee079cbfba8146ae	Bacteria	Kiritimatiellaeota	Kiritimatiellae	WCHB-	NA	NA	NA	-1.87912	60 days-old	2.03E-08	2.61E-07
01bee61c9c24d9623674ae8de52a731c	Bacteria	Firmicutes	Erysipelotrichia	Erysipelotrichales	Erysipelotrichaceae	NA	NA	-1.87435	60 days-old	2.66E-08	3.33E-07
161a40f7784c5193c446291ffc0be41c	Bacteria	Elusimicrobia	Elusimicrobia	Elusimicrobiales	Elusimicrobiaceae	Elusimicrobium	uncultured bacterium	-1.86463	60 days-old	1.89E-06	1.33E-05
bc36f3bea1e995039a709b69585e4898	Bacteria	Firmicutes	Clostridia	Clostridiales	Ruminococcaceae	Ruminococcaceae UCG-	uncultured bacterium	-1.8621	60 days-old	7.91E-08	8.74E-07
8db9e39645e93e562126e753c6d14b27	Bacteria	Firmicutes	Clostridia	Clostridiales	Lachnospiraceae	NA	NA	-1.86103	60 days-old	2.00E-06	1.38E-05
bef32187ac9d969042df0da6cb8378c1	Bacteria	Firmicutes	Clostridia	Clostridiales	Christensenellaceae	Christensenellaceae R-7 group	NA	-1.86076	60 days-old	5.86E-07	4.93E-06
1c24cee223564510ffa3a0532be5c8a0	Bacteria	Firmicutes	Clostridia	Clostridiales	Ruminococcaceae	[Eubacterium] coprostanoligenes group	NA	-1.83234	60 days-old	7.50E-07	6.09E-06
727adf7b3f1df707acf41b89a22d0e76	Bacteria	Firmicutes	Clostridia	Clostridiales	Lachnospiraceae	NA	NA	-1.8315	60 days-old	0.00437802	0.00935344
33265d77a332e0d88f20cc3b913ae29c	Bacteria	Firmicutes	Clostridia	Clostridiales	Lachnospiraceae	NA	NA	-1.82617	60 days-old	1.44E-05	6.86E-05
c2a873471c42d4bf2351c2a9d569a0ef	Bacteria	Firmicutes	Clostridia	Clostridiales	Ruminococcaceae	[Eubacterium] coprostanoligenes group	uncultured rumen bacterium	-1.82556	60 days-old	9.38E-07	7.41E-06
e7d00983111c02e63deb48a3ee40a3be	Bacteria	Kiritimatiellaeota	Kiritimatiellae	WCHB-	uncultured bacterium	uncultured bacterium	uncultured bacterium	-1.82372	60 days-old	3.92E-07	3.48E-06
36d58c85c8cba0fab5e82bf4b910bc4a	Bacteria	Bacteroidetes	Bacteroidia	Bacteroidales	Prevotellaceae	NA	NA	-1.82371	60 days-old	0.0144954	0.0265776
74c1ec6cebc170aea70f5853561adea9	Bacteria	Firmicutes	Clostridia	Clostridiales	Christensenellaceae	Christensenellaceae R-7 group	NA	-1.8187	60 days-old	5.06E-06	3.00E-05
e9d52294b16d9e056f846e794e2b6391	Bacteria	Bacteroidetes	Bacteroidia	Bacteroidales	Rikenellaceae	Rikenellaceae RC9 gut group	uncultured Bacteroidales bacterium	-1.8167	60 days-old	8.04E-05	0.000288147
8f61e623de7d7f2e3072dcb712056fa7	Bacteria	Firmicutes	Bacilli	Lactobacillales	Lactobacillaceae	Lactobacillus	NA	-1.80299	60 days-old	1.19E-05	5.94E-05
48a1539430b6cfc403ebd4ec5a0f753e	Bacteria	Spirochaetes	Spirochaetia	Spirochaetales	Spirochaetaceae	Treponema	Treponema berlinense	-1.80054	60 days-old	1.15E-06	8.72E-06
233365d602cf08025fb7bff3854f5335	Bacteria	Bacteroidetes	Bacteroidia	Bacteroidales	Prevotellaceae	Prevotellaceae NKB group	NA	-1.79832	60 days-old	0.00774026	0.0153651
ce5f359c007e7a385d69d49dd4184db6	Bacteria	Firmicutes	Clostridia	Clostridiales	Ruminococcaceae	uncultured	gut metagenome	-1.79262	60 days-old	0.00296729	0.00657248
0e42787a95e71ea19a11d9d6897e3c56	Bacteria	Firmicutes	Erysipelotrichia	Erysipelotrichales	Erysipelotrichaceae	Erysipelotrichaceae UCG-	uncultured bacterium	-1.78554	60 days-old	5.95E-05	0.000222669
1850b5bf5eae704df9ceb6f80fd4f253	Bacteria	Firmicutes	Clostridia	Clostridiales	Christensenellaceae	Christensenellaceae R-7 group	uncultured spirochete	-1.78339	60 days-old	0.00457012	0.0096861
793debfcb8eb1ecf0a201fbc46313344	Bacteria	Kiritimatiellaeota	Kiritimatiellae	WCHB-	NA	NA	NA	-1.78279	60 days-old	9.47E-06	5.00E-05
f3048611b9d5567ea3761762083f6a4a	Bacteria	Firmicutes	Clostridia	Clostridiales	Ruminococcaceae	Ruminococcaceae UCG-	NA	-1.78045	60 days-old	0.000105843	0.000361186
c92bdcb4042f768e768c8366faf4350a	Bacteria	Kiritimatiellaeota	Kiritimatiellae	WCHB-	uncultured bacterium	uncultured bacterium	uncultured bacterium	-1.77936	60 days-old	1.92E-05	8.78E-05
02f305c21c8027be4e007c70f3c72a2f	Bacteria	Bacteroidetes	Bacteroidia	Bacteroidales	Muribaculaceae	uncultured bacterium	uncultured bacterium	-1.76615	60 days-old	0.000491113	0.00135693
fb93b7f3b4773d6437c6ccf22a3c96f1	Bacteria	Firmicutes	Clostridia	Clostridiales	Lachnospiraceae	Acetitomaculum	uncultured bacterium	-1.76543	60 days-old	0.000145557	0.000472468
e0eee6e91f3fead4fb79e8e45ef15a66	Bacteria	Firmicutes	Clostridia	Clostridiales	Ruminococcaceae	NA	NA	-1.75247	60 days-old	1.02E-05	5.26E-05
9c9d6a675df06154a37f6b686932721d	Bacteria	Firmicutes	Clostridia	Clostridiales	Ruminococcaceae	[Eubacterium] coprostanoligenes group	NA	-1.75015	60 days-old	0.000197324	0.000614282
d6d568f38ee4f04237a980e0daa1ada2	Bacteria	Firmicutes	Clostridia	Clostridiales	Ruminococcaceae	Ruminiclostridium	uncultured bacterium	-1.74951	60 days-old	4.90E-07	4.21E-06
c27c1f8167f1d16b2eaeb6bb39caa68d	Bacteria	Firmicutes	Clostridia	Clostridiales	Ruminococcaceae	Ruminococcaceae UCG-	NA	-1.74194	60 days-old	7.00E-08	7.96E-07
16347772f6caa05221b53028aa7be675	Bacteria	Firmicutes	Erysipelotrichia	Erysipelotrichales	Erysipelotrichaceae	Breznakia	uncultured bacterium	-1.73686	60 days-old	1.18E-05	5.93E-05
1dfdc3e9c01789290953597977df7620	Bacteria	Firmicutes	Clostridia	Clostridiales	Lachnospiraceae	Coprococcus	NA	-1.73198	60 days-old	2.65E-07	2.48E-06
0d6a70691287f945f43e3c520eda9bda	Bacteria	Firmicutes	Clostridia	Clostridiales	Ruminococcaceae	Ruminococcus	NA	-1.73102	60 days-old	2.81E-06	1.81E-05
65d7da6d74730a496fd7f52445a42094	Bacteria	Bacteroidetes	Bacteroidia	Bacteroidales	Prevotellaceae	Prevotellaceae UCG-	uncultured bacterium	-1.72954	60 days-old	6.66E-07	5.49E-06
4196254d3e8896cec2eff942167b55ad	Bacteria	Bacteroidetes	Bacteroidia	Bacteroidales	Muribaculaceae	uncultured bacterium	uncultured bacterium	-1.72948	60 days-old	9.78E-06	5.11E-05
4a1c9f4f8e32ede99d28418c37c7ba4b	Bacteria	Bacteroidetes	Bacteroidia	Bacteroidales	Bacteroidales RF group	uncultured bacterium	uncultured bacterium	-1.72711	60 days-old	0.000822633	0.00212065
1b146903b372d6376e75f3513b1a9c4b	Bacteria	Bacteroidetes	Bacteroidia	Bacteroidales	Bacteroidaceae	Bacteroides	NA	-1.72656	60 days-old	0.00171333	0.00403866
450556bc33366f8572a69360ca6dcdb1	Bacteria	Firmicutes	Clostridia	Clostridiales	Ruminococcaceae	[Eubacterium] coprostanoligenes group	NA	-1.72509	60 days-old	1.49E-07	1.46E-06
3cf46e7ba924724290e820c3ba1ddae2	Bacteria	Firmicutes	Clostridia	Clostridiales	Ruminococcaceae	Ruminococcaceae UCG-	uncultured bacterium	-1.71929	60 days-old	9.02E-08	9.83E-07
7d3f5fb6382de2c9edee85dfc25f3a7f	Bacteria	Firmicutes	Clostridia	Clostridiales	Lachnospiraceae	NA	NA	-1.71322	60 days-old	0.0012909	0.0031595
8ae9c3881086e803e9576fbaafa10d33	Bacteria	Firmicutes	Clostridia	Clostridiales	Lachnospiraceae	NA	NA	-1.71188	60 days-old	0.00414824	0.00891021
88bd47d7d80e93322bbe4dc20974b21a	Bacteria	Bacteroidetes	Bacteroidia	Bacteroidales	Rikenellaceae	Rikenellaceae RC9 gut group	uncultured bacterium	-1.71	60 days-old	0.00299039	0.00661447
81a115534036bc62c4707b5bf9cfac9c	Bacteria	Firmicutes	Clostridia	Clostridiales	Ruminococcaceae	NA	NA	-1.69733	60 days-old	2.78E-08	3.46E-07
6735a61d9b2e713755225bc1fa11671d	Bacteria	Firmicutes	Clostridia	Clostridiales	Clostridiaceae	Clostridium sensu stricto	NA	-1.69314	60 days-old	0.0116436	0.0219149
3556e371855206a0d6a70c42f353ef96	Bacteria	Firmicutes	Clostridia	Clostridiales	Ruminococcaceae	Ruminococcaceae UCG-	NA	-1.67714	60 days-old	0.00266274	0.00598507
ddffcf60e2bdac5a89f2299b75eec342	Bacteria	Firmicutes	Clostridia	Clostridiales	Lachnospiraceae	Lachnospiraceae UCG-	uncultured rumen bacterium	-1.6759	60 days-old	2.84E-06	1.82E-05
f8cf5d143b0f08b73c165f58942c6be2	Bacteria	Kiritimatiellaeota	Kiritimatiellae	WCHB-	NA	NA	NA	-1.67307	60 days-old	0.00116741	0.00288601
71de6d07905fc0c3b7e9f7d4e6bd67e9	Bacteria	Bacteroidetes	Bacteroidia	Bacteroidales	Prevotellaceae	Alloprevotella	uncultured bacterium	-1.67228	60 days-old	0.000254533	0.000762643
6bd7c41a9e276217e2c411b1f5ed7f00	Bacteria	Firmicutes	Clostridia	Clostridiales	Ruminococcaceae	[Eubacterium] coprostanoligenes group	NA	-1.66703	60 days-old	6.17E-06	3.49E-05
27c4196aa55be983b754c7bcfe2dfd8c	Bacteria	Firmicutes	Clostridia	Clostridiales	Ruminococcaceae	Ruminococcaceae UCG-	uncultured rumen bacterium	-1.6647	60 days-old	0.000117624	0.000394635
bd1c052e8313bc2930745214ecfff4a1	Bacteria	Firmicutes	Clostridia	Clostridiales	Lachnospiraceae	Lachnospira	uncultured bacterium	-1.65461	60 days-old	0.000108176	0.000368745
5866babbe399850b6892006521e05e9d	Bacteria	Spirochaetes	Spirochaetia	Spirochaetales	Spirochaetaceae	Treponema	NA	-1.64692	60 days-old	0.00480665	0.0101136
fe9bd3d4cc51d0082985a3ab5fff24cc	Bacteria	Bacteroidetes	Bacteroidia	Bacteroidales	NA	NA	NA	-1.64569	60 days-old	0.00165292	0.00391358
9b7e0f0b54f02bb81c2c1feaa139079b	Bacteria	Firmicutes	Bacilli	Lactobacillales	Streptococcaceae	Streptococcus	NA	-1.64145	60 days-old	1.45E-05	6.89E-05
34581c0990b21cde2c490be7c89d18bb	Bacteria	Bacteroidetes	Bacteroidia	Bacteroidales	Prevotellaceae	NA	NA	-1.63693	60 days-old	7.46E-05	0.00026946
e20c1a034a11946a799886fb2c920685	Bacteria	Firmicutes	Clostridia	Clostridiales	NA	NA	NA	-1.63644	60 days-old	2.15E-06	1.46E-05
795ab86a1093f60439f6d8bbb923d8c8	Bacteria	Firmicutes	Clostridia	Clostridiales	Lachnospiraceae	NA	NA	-1.63474	60 days-old	0.00267354	0.00600512
e64170b815599da1d1c7f555026a7a31	Bacteria	Firmicutes	Clostridia	Clostridiales	Lachnospiraceae	NA	NA	-1.6294	60 days-old	2.79E-06	1.80E-05
692b826c3dcf5abb270ddb86afd20366	Bacteria	Bacteroidetes	Bacteroidia	Bacteroidales	Prevotellaceae	NA	NA	-1.62602	60 days-old	7.25E-05	0.00026292
64a028f5c9b279d966aba0420a1f2c64	Bacteria	Firmicutes	Clostridia	Clostridiales	Ruminococcaceae	NA	NA	-1.6251	60 days-old	0.000278987	0.000825079
02db33fbab133f05f224e94394141ab4	Bacteria	Bacteroidetes	Bacteroidia	Bacteroidales	Rikenellaceae	Rikenellaceae RC9 gut group	uncultured bacterium	-1.62124	60 days-old	0.000129622	0.000429029
4f533435f27228e087247f58c49c895b	Bacteria	Firmicutes	Clostridia	Clostridiales	Ruminococcaceae	Ruminococcaceae UCG-	NA	-1.61931	60 days-old	0.000892226	0.00227436
dfff836572ea0ffc926b0c0393840a78	Bacteria	Firmicutes	Clostridia	Clostridiales	Ruminococcaceae	Ruminococcaceae UCG-	NA	-1.61507	60 days-old	0.00022889	0.000696261
bdd2b4a698399507dae19739e9c9b1cd	Bacteria	Firmicutes	Clostridia	Clostridiales	Ruminococcaceae	Ruminococcaceae UCG-	uncultured bacterium	-1.61391	60 days-old	4.45E-06	2.68E-05
75f4782c12f006d28a83f20d8bd2b047	Bacteria	Bacteroidetes	Bacteroidia	Bacteroidales	Prevotellaceae	Prevotellaceae NKB group	uncultured bacterium	-1.61374	60 days-old	0.0011503	0.00284938
042fbfbe371748d257ad3dd26fc3dbc7	Bacteria	Firmicutes	Clostridia	Clostridiales	Ruminococcaceae	Candidatus Soleaferrea	uncultured bacterium	-1.61302	60 days-old	0.00151549	0.00363671
4c03a67c217ab222816539f9a214c52b	Bacteria	Firmicutes	Clostridia	Clostridiales	Lachnospiraceae	orea	NA	-1.61017	60 days-old	6.34E-06	3.57E-05
b4df7a8bdcf86d495cab0644aeb84703	Bacteria	Bacteroidetes	Bacteroidia	Bacteroidales	Prevotellaceae	Prevotellaceae NKB group	NA	-1.60851	60 days-old	9.08E-06	4.83E-05
004a4df26695e5986f912fdfb1610f87	Bacteria	Firmicutes	Clostridia	Clostridiales	Peptococcaceae	uncultured	uncultured organism	-1.60047	60 days-old	5.77E-05	0.000217786
91c4303b469370c28cfe34e6efed355b	Bacteria	Firmicutes	Clostridia	Clostridiales	Ruminococcaceae	NA	NA	-1.59669	60 days-old	5.27E-06	3.10E-05
56479ad73c4d3e0c5d5561d89c721e80	Bacteria	Firmicutes	Clostridia	Clostridiales	Ruminococcaceae	Angelakisella	NA	-1.59641	60 days-old	5.41E-06	3.17E-05
519a3ee8b5552c75c6f518276968f620	Bacteria	Firmicutes	Clostridia	Clostridiales	Ruminococcaceae	Ruminococcaceae UCG-	NA	-1.59571	60 days-old	0.000174898	0.000553594
f3e4b7a673d46d743d0ff0e5847a6687	Bacteria	Firmicutes	Clostridia	Clostridiales	Ruminococcaceae	Ruminococcaceae UCG-	uncultured Clostridiales bacterium	-1.5944	60 days-old	1.43E-07	1.42E-06
c083b5738a393030dc36da64ca728ec0	Bacteria	Firmicutes	Clostridia	Clostridiales	Ruminococcaceae	Ruminiclostridium	NA	-1.59066	60 days-old	0.00145589	0.00351484
a2a1eb183542da96d579cdfe8cb9b79b	Bacteria	Firmicutes	Clostridia	Clostridiales	Ruminococcaceae	Ruminococcaceae UCG-	NA	-1.5815	60 days-old	4.58E-08	5.50E-07
724ae33c42a2eab77ef9f8374425c905	Bacteria	Firmicutes	Clostridia	Clostridiales	Lachnospiraceae	NA	NA	-1.58094	60 days-old	2.69E-06	1.74E-05
85f6c8098620227a58d7f80c50d8edfd	Bacteria	Bacteroidetes	Bacteroidia	Bacteroidales	Rikenellaceae	Rikenellaceae RC9 gut group	uncultured bacterium	-1.57302	60 days-old	0.000108821	0.000369938
8ba1e89602d516bfd65887bbb6ab864f	Bacteria	Bacteroidetes	Bacteroidia	Bacteroidales	Prevotellaceae	Alloprevotella	uncultured bacterium	-1.55934	60 days-old	0.00432357	0.00924552
5517cfbab040328d1e9dcd6fc1316ac6	Bacteria	Firmicutes	Clostridia	Clostridiales	Ruminococcaceae	Ruminococcaceae UCG-	NA	-1.55758	60 days-old	4.01E-05	0.000161498
ed30c91c0dc1ffa9abcfb70b13e18339	Bacteria	Firmicutes	Clostridia	Clostridiales	Ruminococcaceae	Ruminococcaceae UCG-	uncultured bacterium	-1.5553	60 days-old	4.16E-06	2.51E-05
4a209e94bd3e0d84c2ce1ced2591aa64	Bacteria	Firmicutes	Clostridia	Clostridiales	Ruminococcaceae	Ruminococcaceae UCG-	uncultured bacterium	-1.555	60 days-old	1.31E-05	6.36E-05
c6a5421ffc5e07d9cb75c6a0488a823a	Bacteria	Firmicutes	Clostridia	Clostridiales	Clostridiales vadinBB group	uncultured prokaryote	uncultured prokaryote	-1.54897	60 days-old	3.84E-05	0.000154879
0628b9d3f115d330681975864e2ab7a2	Bacteria	Bacteroidetes	Bacteroidia	Bacteroidales	Prevotellaceae	NA	NA	-1.54731	60 days-old	0.00237713	0.00540784
90b33761c6b49def3dbeef6413db5359	Bacteria	Firmicutes	Erysipelotrichia	Erysipelotrichales	Erysipelotrichaceae	Erysipelotrichaceae UCG-	uncultured bacterium	-1.54598	60 days-old	0.00152696	0.00365326
24a24e60e96da34e2ff1c4c8652a87af	Bacteria	Firmicutes	Clostridia	Clostridiales	Ruminococcaceae	[Eubacterium] coprostanoligenes group	uncultured bacterium	-1.54578	60 days-old	0.00109151	0.00272367
8fc85fe6054348177e17124af327d73a	Bacteria	Firmicutes	Clostridia	Clostridiales	Christensenellaceae	Christensenellaceae R-7 group	NA	-1.53998	60 days-old	2.07E-06	1.42E-05
414df0e76c87db5feb17aec262810414	Bacteria	Bacteroidetes	Bacteroidia	Bacteroidales	Rikenellaceae	Rikenellaceae RC9 gut group	uncultured bacterium	-1.53915	60 days-old	0.0233118	0.0405765
ee3b51000640b6bf12f0acba96a69e66	Bacteria	Firmicutes	Clostridia	Clostridiales	Ruminococcaceae	Hydrogenoanaerobacterium	NA	-1.53893	60 days-old	0.00332919	0.0073082
92c8da264bc496dee182c11ae16ab856	Bacteria	Firmicutes	Clostridia	Clostridiales	Ruminococcaceae	Ruminococcaceae UCG-	NA	-1.53849	60 days-old	0.00054231	0.00147793
10a59660921565c7602b202100ea42a9	Bacteria	Firmicutes	Clostridia	Clostridiales	Ruminococcaceae	Ruminococcaceae UCG-	NA	-1.5379	60 days-old	1.94E-05	8.86E-05
0c76fad9a32227344699ccffccdc2419	Bacteria	Firmicutes	Clostridia	Clostridiales	Christensenellaceae	Christensenellaceae R-7 group	NA	-1.53032	60 days-old	0.000292519	0.000860317
762732551058732c3d0597a0780f3b05	Bacteria	Firmicutes	Clostridia	Clostridiales	Christensenellaceae	Christensenellaceae R-7 group	NA	-1.52784	60 days-old	7.20E-08	8.13E-07
18e0b29c773dcf5396e2f3de566a700c	Bacteria	Firmicutes	Clostridia	Clostridiales	Ruminococcaceae	Oscillibacter	uncultured bacterium	-1.5243	60 days-old	3.02E-05	0.000126588
5baa6e1f119418736075f11b6a239b7a	Bacteria	Firmicutes	Clostridia	Clostridiales	Ruminococcaceae	NA	NA	-1.52242	60 days-old	1.78E-05	8.27E-05
0d23ab563e8320c3f70fa9f501b1734e	Bacteria	Tenericutes	Mollicutes	Anaeroplasmatales	Anaeroplasmataceae	Anaeroplasma	uncultured bacterium	-1.52227	60 days-old	0.00237187	0.00540354
9225f17145798b6198f6121222ac3333	Bacteria	Spirochaetes	Spirochaetia	Spirochaetales	Spirochaetaceae	Treponema	uncultured bacterium	-1.52095	60 days-old	0.0104985	0.0200671
9845f59d1472bcfa8a7c9d85705f138b	Bacteria	Firmicutes	Clostridia	Clostridiales	Lachnospiraceae	NA	NA	-1.51934	60 days-old	0.0224553	0.0392173
3eef67fbfb041d29f748f231495c5b95	Bacteria	Firmicutes	Clostridia	Clostridiales	Ruminococcaceae	Ruminococcus	NA	-1.51852	60 days-old	3.23E-06	2.03E-05
de373a553060447c524fe346dae5a72f	Bacteria	Bacteroidetes	Bacteroidia	Bacteroidales	Tannerellaceae	Parabacteroides	uncultured bacterium	-1.51816	60 days-old	0.000193447	0.00060457
2678c684aaa5fdbbee52071cd769829b	Bacteria	Bacteroidetes	Bacteroidia	Bacteroidales	NA	NA	NA	-1.51745	60 days-old	0.00684551	0.013786
ccc0dc70aad7e2009dab17336b7335cd	Bacteria	Firmicutes	Clostridia	Clostridiales	Ruminococcaceae	Ruminococcaceae UCG-	NA	-1.51398	60 days-old	0.0213165	0.0374504
247531075129d2920b1bd62c24249337	Bacteria	Firmicutes	Clostridia	Clostridiales	Ruminococcaceae	Oscillibacter	NA	-1.51384	60 days-old	2.04E-06	1.40E-05
36f85ecc6947014f69adcc545a5d8476	Bacteria	Firmicutes	Clostridia	Clostridiales	Ruminococcaceae	Papillibacter	uncultured bacterium	-1.51238	60 days-old	5.23E-08	6.19E-07
ccb740c373370372812f5ac5d6f3cf35	Bacteria	Spirochaetes	Spirochaetia	Spirochaetales	Spirochaetaceae	Sphaerochaeta	uncultured bacterium	-1.50589	60 days-old	0.000603513	0.00162258
09d1d92c69117ea2a3d5d27ac0010a37	Bacteria	Firmicutes	Clostridia	Clostridiales	Ruminococcaceae	NA	NA	-1.50138	60 days-old	8.36E-05	0.000295954
a445d96fda883b1e43eff09742db37e9	Bacteria	Firmicutes	Clostridia	Clostridiales	Ruminococcaceae	[Eubacterium] coprostanoligenes group	uncultured Clostridium sp.	-1.49162	60 days-old	0.000468831	0.00130213
d69de34bb6505941b4d38a4f192e8ccf	Bacteria	Firmicutes	Clostridia	Clostridiales	Family XIII	NA	NA	-1.49138	60 days-old	8.38E-07	6.72E-06
b541405dd8f7b9a4dcfeb1eada175a18	Bacteria	Bacteroidetes	Bacteroidia	Bacteroidales	Rikenellaceae	Rikenellaceae RC9 gut group	uncultured beta proteobacterium	-1.49133	60 days-old	0.00522697	0.0108975
e16e37a5b0546e40f8268e5efffc47dc	Bacteria	Proteobacteria	Alphaproteobacteria	Rickettsiales	uncultured	NA	NA	-1.49063	60 days-old	1.24E-05	6.17E-05
d9bf3dcd192cccbd5f300d4161146c5c	Bacteria	Firmicutes	Clostridia	Clostridiales	Ruminococcaceae	Ruminococcaceae UCG-	NA	-1.48936	60 days-old	0.000870757	0.00222852
74b0e30f2f79a55143b999a7fa2d2a66	Bacteria	WPS-	Burkholderiales bacterium Beta	Burkholderiales bacterium Beta	Burkholderiales bacterium Beta	Burkholderiales bacterium Beta	Burkholderiales bacterium Beta	-1.48382	60 days-old	4.74E-05	0.000184977
fff17ce920d12aef66e4f2e122bb32ce	Bacteria	Tenericutes	Mollicutes	Mollicutes RF9	uncultured bacterium	uncultured bacterium	uncultured bacterium	-1.48158	60 days-old	0.00516514	0.0107826
fbfb7c6ef23b0a5d5250a991e50bf192	Bacteria	Firmicutes	Clostridia	Clostridiales	Ruminococcaceae	Ruminococcaceae UCG-	uncultured bacterium	-1.47805	60 days-old	3.68E-05	0.000149239
8762b2556dc6270c59b87b835d1e5728	Bacteria	Firmicutes	Clostridia	Clostridiales	Ruminococcaceae	Ruminococcaceae UCG-	NA	-1.46908	60 days-old	2.89E-05	0.000121927
d9b5315feb12283c5a3f81a1d6fb6d08	Bacteria	Bacteroidetes	Bacteroidia	Bacteroidales	NA	NA	NA	-1.45968	60 days-old	0.000279341	0.00082536
a8962daab94bca7427973cc6dc80fa9c	Bacteria	Actinobacteria	Actinobacteria	Bifidobacteriales	Bifidobacteriaceae	Bifidobacterium	NA	-1.45245	60 days-old	0.000256907	0.000768317
9f6c69902092fd547b44b3b771129039	Bacteria	Firmicutes	Clostridia	Clostridiales	Clostridiales vadinBB group	NA	NA	-1.4489	60 days-old	0.00754068	0.0150155
c506b306ea280311e497f97ce28d7a49	Bacteria	Bacteroidetes	Bacteroidia	Bacteroidales	p--8B gut group	uncultured bacterium	uncultured bacterium	-1.44306	60 days-old	0.0180533	0.0321692
267a3b085c3c5d838dd1a96a105b6baf	Bacteria	Bacteroidetes	Bacteroidia	Bacteroidales	Bacteroidaceae	Bacteroides	NA	-1.43858	60 days-old	0.0047111	0.00996508
5e406003b6d406acc416ba01388f9577	Bacteria	Spirochaetes	Spirochaetia	Spirochaetales	Spirochaetaceae	Treponema	Treponema porcinum	-1.43838	60 days-old	0.00726832	0.0145366
01ee9fb2f78c7d1f9588a1c24914b635	Bacteria	Bacteroidetes	Bacteroidia	Bacteroidales	Prevotellaceae	Prevotellaceae NKB group	NA	-1.43696	60 days-old	0.00553152	0.0114502
0f4b068664874644501b8eaad3265549	Bacteria	Cyanobacteria	Melainabacteria	Gastranaerophilales	Candidatus Gastranaerophilales bacterium Zag	Candidatus Gastranaerophilales bacterium Zag	Candidatus Gastranaerophilales bacterium Zag	-1.43578	60 days-old	9.33E-05	0.000324676
67dbc6d1291f199500c6f7f4195359c1	Bacteria	Firmicutes	Clostridia	Clostridiales	Clostridiales vadinBB group	uncultured bacterium	uncultured bacterium	-1.43503	60 days-old	2.25E-05	9.93E-05
de8469d200a6ced863ca065503ff3e2d	Bacteria	Synergistetes	Synergistia	Synergistales	Synergistaceae	Pyramidobacter	uncultured bacterium	-1.41425	60 days-old	0.000886286	0.00226283
5d78950c46ce2047d1ec0b71897ea6f8	Bacteria	Bacteroidetes	Bacteroidia	Bacteroidales	Prevotellaceae	Prevotellaceae NKB group	uncultured Prevotella sp.	-1.41406	60 days-old	0.00680213	0.0137333
8d3dbf5f233b3f4ef62a5bfee777c128	Bacteria	Bacteroidetes	Bacteroidia	Bacteroidales	Prevotellaceae	NA	NA	-1.40879	60 days-old	0.0189168	0.0335109
81d80a2f2b76910733fd273a843177a4	Bacteria	Synergistetes	Synergistia	Synergistales	Synergistaceae	Pyramidobacter	uncultured bacterium	-1.40526	60 days-old	0.000168652	0.000538138
4290cd35256c9c5f7c28fe2751d3afe5	Bacteria	Firmicutes	Clostridia	Clostridiales	Lachnospiraceae	Cellulosilyticum	uncultured bacterium	-1.40096	60 days-old	0.000178839	0.000563882
f22bae3638e558165effc070dd90a4c9	Bacteria	Firmicutes	Clostridia	Clostridiales	Lachnospiraceae	NA	NA	-1.4002	60 days-old	1.29E-06	9.66E-06
3824d82ae7bba113eacd607d24af10f1	Bacteria	Firmicutes	Clostridia	Clostridiales	Ruminococcaceae	uncultured	NA	-1.39832	60 days-old	0.000351708	0.0010084
e42df4a829b321cc8014bd917ac1220a	Bacteria	Firmicutes	Clostridia	Clostridiales	Lachnospiraceae	Butyrivibrio	uncultured bacterium	-1.39134	60 days-old	2.55E-05	0.000109982
3e30b68fc4de0bacff260e1813150a2d	Bacteria	Firmicutes	Clostridia	Clostridiales	Ruminococcaceae	Candidatus Soleaferrea	uncultured bacterium	-1.38967	60 days-old	3.51E-05	0.000143583
d28c3f158dfc0749350e99f3b48680e0	Bacteria	Bacteroidetes	Bacteroidia	Bacteroidales	Prevotellaceae	Prevotellaceae UCG-	uncultured bacterium	-1.38774	60 days-old	0.00126135	0.00309665
e9b9cfcb63f8c937d73754244b2133b6	Bacteria	Firmicutes	Clostridia	Clostridiales	Ruminococcaceae	Ruminococcus	NA	-1.38724	60 days-old	2.21E-05	9.79E-05
be65f11168087bb3d40b531e0c9592b5	Bacteria	Firmicutes	Negativicutes	Selenomonadales	Veillonellaceae	NA	NA	-1.37893	60 days-old	0.000591069	0.00159449
0ec0d308ce11838c8bd308a90f85e91a	Bacteria	Verrucomicrobia	Verrucomicrobiae	Verrucomicrobiales	Akkermansiaceae	Akkermansia	uncultured bacterium	-1.37416	60 days-old	0.0102164	0.0195984
eecc3a01ac0c8109b4e51956fc373403	Bacteria	Firmicutes	Clostridia	Clostridiales	Ruminococcaceae	Ruminococcaceae UCG-	uncultured rumen bacterium	-1.36902	60 days-old	0.00988636	0.0190798
81ebe47d038d92885263f18212ae7272	Bacteria	Kiritimatiellaeota	Kiritimatiellae	WCHB-	uncultured bacterium	uncultured bacterium	uncultured bacterium	-1.36454	60 days-old	1.47E-05	6.95E-05
0c9e904d2ccacbe2e3cda8d2d6207b3c	Bacteria	Firmicutes	Clostridia	Clostridiales	Ruminococcaceae	Ruminococcaceae UCG-	NA	-1.35723	60 days-old	0.0278556	0.0476545
d85e11ec49db2bc52ea59d0226ec0cac	Bacteria	Verrucomicrobia	Verrucomicrobiae	Verrucomicrobiales	Akkermansiaceae	Akkermansia	uncultured bacterium	-1.35224	60 days-old	0.000419979	0.00118082
135ba61cd708ebff2acad6160c774ae1	Bacteria	Bacteroidetes	Bacteroidia	Bacteroidales	Muribaculaceae	uncultured bacterium	uncultured bacterium	-1.34681	60 days-old	9.86E-06	5.14E-05
368c8c21a0ac4ca17ad077ad7eb21f5c	Bacteria	Firmicutes	Clostridia	Clostridiales	Ruminococcaceae	[Eubacterium] coprostanoligenes group	uncultured rumen bacterium	-1.34099	60 days-old	1.56E-05	7.34E-05
9ccd78b222ebf9cd24dd9413dd29649e	Bacteria	Firmicutes	Clostridia	Clostridiales	Ruminococcaceae	[Eubacterium] coprostanoligenes group	uncultured bacterium	-1.34071	60 days-old	3.50E-05	0.000143583
6d3afb63882358cb8ed6d3236f85709c	Bacteria	Firmicutes	Clostridia	Clostridiales	Ruminococcaceae	Ruminococcaceae UCG-	uncultured bacterium	-1.33648	60 days-old	0.00016412	0.000525265
96fdcd364eda6c2e6376acc8ea2b9a2b	Bacteria	Kiritimatiellaeota	Kiritimatiellae	WCHB-	uncultured bacterium	uncultured bacterium	uncultured bacterium	-1.33511	60 days-old	0.0013755	0.00334349
5c093f5e213bd9e60a0a3f4b868dde3b	Bacteria	Firmicutes	Clostridia	Clostridiales	Clostridiales vadinBB group	gut metagenome	gut metagenome	-1.32988	60 days-old	0.000829018	0.00213367
bdff04aa40b067b464360c3561901e89	Bacteria	Firmicutes	Clostridia	Clostridiales	Ruminococcaceae	Ruminococcaceae UCG-	unidentified rumen bacterium JW	-1.32813	60 days-old	0.0146727	0.0268258
fbd12316907baef96db4c5b3e53d12b3	Bacteria	Firmicutes	Clostridia	Clostridiales	Clostridiales vadinBB group	uncultured bacterium	uncultured bacterium	-1.32665	60 days-old	0.000348835	0.00100106
c9981d7c95d93ccc50734c78e72290bd	Bacteria	Spirochaetes	Spirochaetia	Spirochaetales	Spirochaetaceae	Treponema	NA	-1.32614	60 days-old	0.000278796	0.000825079
a86c6da2aa19dc0a62bf28f416e4ae2f	Bacteria	Firmicutes	Clostridia	Clostridiales	Lachnospiraceae	NA	NA	-1.32411	60 days-old	9.81E-05	0.000338456
b650ec80c3cc6635ee6b417c44b6e16d	Bacteria	Firmicutes	Erysipelotrichia	Erysipelotrichales	Erysipelotrichaceae	Erysipelotrichaceae UCG-	uncultured bacterium	-1.32101	60 days-old	0.000784004	0.00203256
35a12cfa6f8cbc921a8f2f9be764c25d	Bacteria	Kiritimatiellaeota	Kiritimatiellae	WCHB-	NA	NA	NA	-1.31987	60 days-old	5.49E-05	0.000208821
14063003e1f89e9b8e46f3932fecaabd	Bacteria	Cyanobacteria	Melainabacteria	Gastranaerophilales	uncultured bacterium	uncultured bacterium	uncultured bacterium	-1.31757	60 days-old	0.000510669	0.00140489
f57b0fadc761604d5253fa4597f4396d	Bacteria	Firmicutes	Clostridia	Clostridiales	Clostridiales vadinBB group	NA	NA	-1.30206	60 days-old	0.0232162	0.0404764
ae7c3a6689d74688a927c0ae6f287ba2	Bacteria	Firmicutes	Erysipelotrichia	Erysipelotrichales	Erysipelotrichaceae	Erysipelotrichaceae UCG-	uncultured bacterium	-1.29687	60 days-old	0.00156225	0.00372932
ce606dc3de809b29437b1b0b8492cbb3	Bacteria	Firmicutes	Clostridia	Clostridiales	Lachnospiraceae	NA	NA	-1.29613	60 days-old	2.19E-05	9.72E-05
edd2c6593bb986e014b54c0a1948c595	Bacteria	Kiritimatiellaeota	Kiritimatiellae	WCHB-	uncultured bacterium	uncultured bacterium	uncultured bacterium	-1.29517	60 days-old	0.000492159	0.00135865
ebeb4891842cf1891d1cda1a0c6255c8	Bacteria	Firmicutes	Clostridia	Clostridiales	Ruminococcaceae	NA	NA	-1.28295	60 days-old	6.34E-05	0.000235481
57adbd4479cc55205d7c00b12f11bdf7	Bacteria	Firmicutes	Erysipelotrichia	Erysipelotrichales	Erysipelotrichaceae	uncultured	uncultured bacterium	-1.27132	60 days-old	0.00902502	0.0176521
d61d44cbb3672332b05a0c145557c9bd	Bacteria	Firmicutes	Clostridia	Clostridiales	Ruminococcaceae	Oscillibacter	uncultured bacterium	-1.26809	60 days-old	0.000225814	0.000689531
1673b0096801ef854d3f9ab512035305	Bacteria	Bacteroidetes	Bacteroidia	Bacteroidales	Prevotellaceae	Alloprevotella	uncultured bacterium	-1.26795	60 days-old	0.0067562	0.0136578
2f9b1a70a1857d7891947d9d609ecb90	Bacteria	Proteobacteria	Alphaproteobacteria	Rhodospirillales	uncultured	gut metagenome	gut metagenome	-1.25961	60 days-old	0.000239687	0.000725649
94c45a3799a7d938d042dcf428ab79f0	Bacteria	Bacteroidetes	Bacteroidia	Bacteroidales	Prevotellaceae	NA	NA	-1.25853	60 days-old	0.00301033	0.00665009
2e5a1c1b359966a3ba5915941c5489a4	Bacteria	Firmicutes	Clostridia	Clostridiales	Ruminococcaceae	NA	NA	-1.25843	60 days-old	3.36E-06	2.10E-05
7a67d195bc4b7ce79a90945f44226d46	Bacteria	Kiritimatiellaeota	Kiritimatiellae	WCHB-	uncultured bacterium	uncultured bacterium	uncultured bacterium	-1.25328	60 days-old	7.53E-05	0.000271525
365456abb85892fd5bb786a1fa0de8d6	Bacteria	Spirochaetes	Spirochaetia	Spirochaetales	Spirochaetaceae	Sphaerochaeta	uncultured bacterium	-1.23685	60 days-old	0.0129651	0.0240061
2bb47393b193836e0a8ad277abba1457	Bacteria	Firmicutes	Clostridia	Clostridiales	Ruminococcaceae	Oscillibacter	NA	-1.23639	60 days-old	0.000177052	0.000558799
10a169156e0d05284610e907af4477c8	Bacteria	Firmicutes	Clostridia	Clostridiales	Clostridiales vadinBB group	uncultured bacterium	uncultured bacterium	-1.23182	60 days-old	0.000135712	0.000445949
30a339b00c30e0315bc6a2a3bb3f9191	Bacteria	Firmicutes	Clostridia	Clostridiales	Lachnospiraceae	Cellulosilyticum	uncultured bacterium	-1.2264	60 days-old	0.000626569	0.0016775
db9ac6d784d56e071bdea3e9e20e7cd6	Bacteria	Bacteroidetes	Bacteroidia	Bacteroidales	Prevotellaceae	Prevotellaceae UCG-	uncultured rumen bacterium	-1.22595	60 days-old	0.000693662	0.00182501
ef5dc755be09110cb3f5b0f719b961f1	Bacteria	Firmicutes	Clostridia	Clostridiales	Christensenellaceae	Christensenellaceae R-7 group	uncultured prokaryote	-1.22391	60 days-old	0.0100012	0.0192644
2a048673a1998a63aea5c3a4e613a982	Bacteria	Bacteroidetes	Bacteroidia	Bacteroidales	Tannerellaceae	Parabacteroides	Porphyromonadaceae bacterium JFB7	-1.21972	60 days-old	0.00837856	0.0165069
f1ecf3904b1783a7bb8b1116aab53372	Bacteria	Firmicutes	Clostridia	Clostridiales	Clostridiales vadinBB group	uncultured bacterium	uncultured bacterium	-1.2194	60 days-old	0.00164775	0.00390714
12eea4c66dcc5f5099e45ce42d1ffbc9	Bacteria	Firmicutes	Clostridia	Clostridiales	Ruminococcaceae	Ruminococcaceae UCG-	NA	-1.2189	60 days-old	0.000368654	0.00104851
8591f5c4a39c4590a28046921db40a0f	Bacteria	Firmicutes	Clostridia	Clostridiales	Ruminococcaceae	Ruminococcaceae UCG-	uncultured bacterium	-1.2176	60 days-old	0.000423139	0.00118761
d82a1ac5253aa40ab83c3e8a48e14762	Bacteria	Cyanobacteria	Melainabacteria	Gastranaerophilales	NA	NA	NA	-1.21607	60 days-old	0.000132198	0.000435749
9c96853440d1c949b9adf8b94effd215	Bacteria	Spirochaetes	Spirochaetia	Spirochaetales	Spirochaetaceae	Treponema	NA	-1.21349	60 days-old	0.000109176	0.000370573
90b226e8260c9b5768ab1857405e5a0a	Bacteria	Firmicutes	Clostridia	Clostridiales	Lachnospiraceae	NA	NA	-1.21313	60 days-old	0.0185891	0.0329854
a15da54be1653a6d9a9bf90249538b7c	Bacteria	Firmicutes	Clostridia	Clostridiales	Ruminococcaceae	Ruminococcaceae UCG-	NA	-1.21269	60 days-old	1.76E-08	2.34E-07
9f9cf3c20a76fbfc097ea8dfadec6148	Bacteria	Kiritimatiellaeota	Kiritimatiellae	WCHB-	uncultured bacterium	uncultured bacterium	uncultured bacterium	-1.21239	60 days-old	9.04E-05	0.000316639
7eed662bdd4a23cba89002f90e1c4d65	Bacteria	Firmicutes	Clostridia	Clostridiales	Ruminococcaceae	Ruminococcaceae UCG-	NA	-1.20504	60 days-old	0.000120224	0.00040209
00b99ce0ad8b6a9cdac0a3d593a1545e	Bacteria	Firmicutes	Clostridia	Clostridiales	Lachnospiraceae	NA	NA	-1.20277	60 days-old	0.0166496	0.0299938
3f47010f16b90b834213e49cdfd3c339	Bacteria	Firmicutes	Clostridia	Clostridiales	Lachnospiraceae	NA	NA	-1.20073	60 days-old	0.000179796	0.000565224
857a278ab63877809d61c369565930b3	Bacteria	Firmicutes	Clostridia	Clostridiales	Ruminococcaceae	Ruminiclostridium 9	NA	-1.20009	60 days-old	0.000529321	0.00144748
7d373a1446485aaff362ea4acadd3770	Bacteria	Bacteroidetes	Bacteroidia	Bacteroidales	Prevotellaceae	Alloprevotella	uncultured bacterium	-1.19014	60 days-old	0.000661793	0.00175687
6acd70cd613343009eaa64c51cc4c1e3	Bacteria	Bacteroidetes	Bacteroidia	Bacteroidales	Bacteroidales RF group	uncultured bacterium	uncultured bacterium	-1.18467	60 days-old	0.00287126	0.00639527
5c31b2977eedcd1bb5c22cafb4395ca8	Bacteria	Firmicutes	Clostridia	Clostridiales	Ruminococcaceae	Ruminococcaceae UCG-	uncultured bacterium	-1.16631	60 days-old	0.00226902	0.00520262
92c784f4fe79501b7a8d59eb31c74a2f	Bacteria	Firmicutes	Clostridia	Clostridiales	Lachnospiraceae	Acetitomaculum	NA	-1.16535	60 days-old	1.94E-06	1.35E-05
abd4604d8fbbce7d98d25efbbd3a1795	Bacteria	Firmicutes	Clostridia	Clostridiales	Lachnospiraceae	NA	NA	-1.16401	60 days-old	0.00118767	0.0029338
b60c6a176eeded624df8bb34a8400a72	Bacteria	Firmicutes	Clostridia	Clostridiales	Christensenellaceae	Christensenellaceae R-7 group	NA	-1.16261	60 days-old	0.000307221	0.000895313
2597961c5a37c1797295beafb6fbc527	Bacteria	Kiritimatiellaeota	Kiritimatiellae	WCHB-	unidentified rumen bacterium RFP	unidentified rumen bacterium RFP	unidentified rumen bacterium RFP	-1.15873	60 days-old	0.00331664	0.00728567
70b8b8a3eccf01d97b31188d31a6c3b0	Bacteria	Bacteroidetes	Bacteroidia	Bacteroidales	Muribaculaceae	uncultured bacterium	uncultured bacterium	-1.15744	60 days-old	0.00944552	0.0182842
822e16306f60626406a828c8e1f5fbac	Bacteria	Bacteroidetes	Bacteroidia	Bacteroidales	Prevotellaceae	Alloprevotella	uncultured bacterium	-1.15513	60 days-old	0.00241034	0.00547945
d13410f2a6e21402721e4153943090fc	Bacteria	Firmicutes	Clostridia	Clostridiales	Lachnospiraceae	Cellulosilyticum	uncultured bacterium	-1.15491	60 days-old	0.000665402	0.00176081
905fe54b523485b0e8a9ce05b167e9e8	Bacteria	Firmicutes	Clostridia	Clostridiales	Clostridiales vadinBB group	uncultured bacterium	uncultured bacterium	-1.15268	60 days-old	1.38E-06	1.02E-05
2c60676fc35667fddce37cc2e2cae798	Bacteria	Firmicutes	Clostridia	Clostridiales	Ruminococcaceae	Ruminococcaceae UCG-	uncultured bacterium	-1.1517	60 days-old	6.35E-05	0.000235481
aec654186b53dc4e310048438498bc67	Bacteria	Bacteroidetes	Bacteroidia	Bacteroidales	Prevotellaceae	Alloprevotella	NA	-1.15078	60 days-old	0.0110107	0.0208961
6c7a4d995d84f8a858e602c378f63304	Bacteria	Firmicutes	Clostridia	Clostridiales	Lachnospiraceae	Lachnospira	uncultured bacterium	-1.15065	60 days-old	0.00282059	0.00629117
720eab73478cf2465164436d65a454b7	Bacteria	Firmicutes	Clostridia	Clostridiales	Ruminococcaceae	Ruminiclostridium	uncultured bacterium	-1.14793	60 days-old	6.74E-05	0.000247925
bda02c97eb27ec6d6b6d728313d7c81b	Bacteria	Spirochaetes	Spirochaetia	Spirochaetales	Spirochaetaceae	Treponema	uncultured bacterium	-1.14672	60 days-old	0.00283893	0.00632766
79fb3fbaa9f6146958d8371102d210fa	Bacteria	Bacteroidetes	Bacteroidia	Bacteroidales	Rikenellaceae	NA	NA	-1.14629	60 days-old	0.000995401	0.00249946
dbb7c95cf56d74da28874616b2b4b5de	Bacteria	Firmicutes	Clostridia	Clostridiales	Christensenellaceae	Christensenellaceae R-7 group	NA	-1.13489	60 days-old	6.81E-05	0.000249599
4229a20df4d5aa33b1c829d640a5e14f	Bacteria	Firmicutes	Clostridia	Clostridiales	Ruminococcaceae	[Eubacterium] coprostanoligenes group	NA	-1.13489	60 days-old	0.0010303	0.00257493
313dd4d125eea5bdc966dff2969ea0fe	Bacteria	Firmicutes	Clostridia	Clostridiales	Ruminococcaceae	NA	NA	-1.13164	60 days-old	0.000470251	0.00130494
96479dd2d156e9bb25d81b04ae2354ff	Bacteria	Firmicutes	Clostridia	Clostridiales	Ruminococcaceae	Ruminococcus	gut metagenome	-1.12752	60 days-old	0.000141145	0.000460018
1b3d16147538d0ae85bb7daa8d843b53	Bacteria	Firmicutes	Clostridia	Clostridiales	Ruminococcaceae	NA	NA	-1.12098	60 days-old	1.42E-05	6.80E-05
e70fbbe45f7fcbe1691ac10fa8292ff1	Bacteria	Firmicutes	Clostridia	Clostridiales	Ruminococcaceae	Ruminococcaceae UCG-	NA	-1.119	60 days-old	0.000434351	0.00121588
4f9a60b763893609952e89003fb141ac	Bacteria	Firmicutes	Clostridia	Clostridiales	Ruminococcaceae	Oscillibacter	NA	-1.11837	60 days-old	0.0180587	0.0321692
8db96e03cd93a798a3b12349c7faa5c9	Bacteria	Firmicutes	Clostridia	Clostridiales	Ruminococcaceae	Oscillibacter	NA	-1.11363	60 days-old	0.01724	0.0309004
4d28f1129b45b5e3c57107aee425bc0f	Bacteria	Firmicutes	Clostridia	Clostridiales	Family XIII	NA	NA	-1.11234	60 days-old	0.00575101	0.0118279
63f8075dd4273ff562b912e463ec6d16	Bacteria	Bacteroidetes	Bacteroidia	Bacteroidales	Prevotellaceae	Prevotellaceae NKB group	uncultured Prevotella sp.	-1.10497	60 days-old	0.0250958	0.0434686
590019905b70a734ec7f459fc03286f5	Bacteria	Firmicutes	Clostridia	Clostridiales	Ruminococcaceae	Ruminococcus	NA	-1.10476	60 days-old	0.000585919	0.00158193
4f26d1a336fdf0dd736fcc1a4e0ef14b	Bacteria	Firmicutes	Clostridia	Clostridiales	Christensenellaceae	Christensenellaceae R-7 group	NA	-1.104	60 days-old	0.00841078	0.0165521
6089a73b8f8772638df8a7b3d55b4aca	Bacteria	Firmicutes	Clostridia	Clostridiales	Ruminococcaceae	Ruminococcaceae UCG-	NA	-1.10154	60 days-old	0.000328668	0.000948806
3b26406dd632b8fa44a7751699e52df1	Bacteria	Firmicutes	Clostridia	Clostridiales	Ruminococcaceae	GCA-9	uncultured bacterium	-1.09719	60 days-old	7.24E-06	4.00E-05
69cc94369daf95a49c7f3dbbd6338485	Bacteria	Firmicutes	Clostridia	Clostridiales	Ruminococcaceae	Ruminococcaceae UCG-	NA	-1.09375	60 days-old	0.00200518	0.00464434
75c843b5d5cc1d5fa5d11c1c162a3bf4	Bacteria	Firmicutes	Clostridia	Clostridiales	Ruminococcaceae	NA	NA	-1.09263	60 days-old	0.00637838	0.0129801
174da36013e9aaa5393e47213f64f12f	Bacteria	Firmicutes	Clostridia	Clostridiales	Christensenellaceae	NA	NA	-1.09084	60 days-old	0.0044725	0.00951864
a43a9e9c04a9599c55f38953441daf21	Bacteria	Firmicutes	Clostridia	Clostridiales	Family XIII	Family XIII A group	uncultured bacterium	-1.08682	60 days-old	0.000180157	0.000565801
8dfa58e163626d714d0c2c11cdc43616	Bacteria	Bacteroidetes	Bacteroidia	Bacteroidales	Prevotellaceae	NA	NA	-1.08677	60 days-old	0.0120232	0.0225201
f9467e25defdac79ce9dab982905e77e	Bacteria	Bacteroidetes	Bacteroidia	Bacteroidales	Prevotellaceae	Prevotellaceae NKB group	uncultured bacterium	-1.08495	60 days-old	0.0092599	0.0179794
f5c6989481f3a788571be76da55944e9	Bacteria	Firmicutes	Clostridia	Clostridiales	Family XIII	[Eubacterium] nodatum group	NA	-1.08469	60 days-old	0.00743061	0.0148148
7f7cb74f786095a55e70287ab873e174	Bacteria	Firmicutes	Clostridia	Clostridiales	Ruminococcaceae	Ruminococcaceae UCG-	NA	-1.08166	60 days-old	0.0111376	0.0210868
4272e65e48bb2a3f4226515e09f920d2	Bacteria	Firmicutes	Clostridia	Clostridiales	Clostridiales vadinBB group	uncultured bacterium	uncultured bacterium	-1.08009	60 days-old	0.00608693	0.0124466
3f1d2c4d0132d319b5b361b99a089321	Bacteria	Tenericutes	Mollicutes	Mollicutes RF9	uncultured Lachnospiraceae bacterium	uncultured Lachnospiraceae bacterium	uncultured Lachnospiraceae bacterium	-1.07454	60 days-old	0.00606334	0.0124064
f85231a4a24710b9e432e6517a0c37f0	Bacteria	Actinobacteria	Coriobacteriia	Coriobacteriales	Eggerthellaceae	Enterorhabdus	uncultured bacterium	-1.07014	60 days-old	0.0127094	0.0236286
e7a720ef28154e21d84de0affc5c10c3	Bacteria	Firmicutes	Clostridia	Clostridiales	Lachnospiraceae	Lachnospiraceae UCG-	uncultured bacterium	-1.06612	60 days-old	8.18E-05	0.000291419
7989e010718ea84d770a4852033c335b	Bacteria	Firmicutes	Erysipelotrichia	Erysipelotrichales	Erysipelotrichaceae	uncultured	uncultured bacterium	-1.06227	60 days-old	0.000820647	0.00211724
94a7b94e8b5bb6af42e7edd20fd56448	Bacteria	Firmicutes	Clostridia	Clostridiales	Clostridiales vadinBB group	uncultured bacterium	uncultured bacterium	-1.05299	60 days-old	0.0144258	0.0264653
06acf714a57aad15fefa25a9d2b16a15	Bacteria	Firmicutes	Clostridia	Clostridiales	Ruminococcaceae	Ruminococcaceae UCG-	NA	-1.04533	60 days-old	0.0117346	0.0220602
2ea056f6fa6d5961972bb26589df54d1	Bacteria	Firmicutes	Clostridia	Clostridiales	Ruminococcaceae	NA	NA	-1.0444	60 days-old	0.00427245	0.00914626
88c4689707049d990fb16bf849589f62	Bacteria	Firmicutes	Clostridia	Clostridiales	Ruminococcaceae	[Eubacterium] coprostanoligenes group	uncultured bacterium	-1.04215	60 days-old	0.0024335	0.00552031
8630c7e19e1da33241c8fc4daf3bedc8	Bacteria	Firmicutes	Clostridia	Clostridiales	Ruminococcaceae	Ruminococcaceae UCG-	NA	-1.0406	60 days-old	0.000232717	0.000706556
83830fe80c160698166e24d910689285	Bacteria	Firmicutes	Clostridia	Clostridiales	Lachnospiraceae	Lachnospiraceae UCG-	uncultured bacterium	-1.03921	60 days-old	0.00115082	0.00284938
6586282818ba5417e87062eba7689682	Bacteria	Firmicutes	Clostridia	Clostridiales	Lachnospiraceae	[Eubacterium] hallii group	uncultured bacterium	-1.03916	60 days-old	0.000247522	0.000744429
008aaf8a36aebde4a35102e6d7b86a54	Bacteria	Firmicutes	Clostridia	Clostridiales	Ruminococcaceae	Ruminiclostridium	uncultured organism	-1.03893	60 days-old	0.00091963	0.00233304
d94dada682b5e457c4433868c436cb36	Bacteria	Firmicutes	Clostridia	Clostridiales	Ruminococcaceae	Ruminococcaceae UCG-	NA	-1.03704	60 days-old	0.000268835	0.000799497
fc1a3377a2493525e7cac5eaa4e817e0	Bacteria	Firmicutes	Clostridia	Clostridiales	Lachnospiraceae	NA	NA	-1.0335	60 days-old	0.0005278	0.00144455
1f64ffe5075b8ead4f1e70f04e9003a6	Bacteria	Firmicutes	Clostridia	Clostridiales	Syntrophomonadaceae	NA	NA	-1.03268	60 days-old	0.000172003	0.000547187
96b31ea95268985a4bdaac07a21b5173	Bacteria	Firmicutes	Clostridia	Clostridiales	Clostridiaceae	Clostridium sensu stricto	NA	-1.0279	60 days-old	0.0014307	0.00345662
108ef802aeed933cf18b8ceef49de31a	Bacteria	Firmicutes	Clostridia	Clostridiales	Ruminococcaceae	Ruminococcaceae NKA group	NA	-1.02282	60 days-old	5.46E-06	3.19E-05
f2fd7f7c28f3725cdd0c5704776249f1	Bacteria	Firmicutes	Erysipelotrichia	Erysipelotrichales	Erysipelotrichaceae	[Anaerorhabdus] furcosa group	uncultured bacterium	-1.02247	60 days-old	0.00176938	0.00414934
2f2e2c5816489a0bd5b53938e60add60	Bacteria	Firmicutes	Erysipelotrichia	Erysipelotrichales	Erysipelotrichaceae	Erysipelotrichaceae UCG-	unidentified rumen bacterium RFN7	-1.01649	60 days-old	9.40E-05	0.000326851
1dc2689b47930bec8e829b9ca2a7534f	Bacteria	Firmicutes	Clostridia	Clostridiales	Peptococcaceae	uncultured	uncultured organism	-1.0142	60 days-old	0.000299153	0.000876601
57bbb89475148c8ed1ff5830820b0174	Bacteria	Firmicutes	Clostridia	Clostridiales	Ruminococcaceae	NA	NA	-1.01093	60 days-old	0.000726248	0.00189978
42cb2f6d016670d62cfa2f5264fde972	Bacteria	Firmicutes	Clostridia	Clostridiales	Lachnospiraceae	orea	NA	-1.00936	60 days-old	0.00686658	0.0138197
259bd763840cfe0754cae3d201855d2f	Bacteria	Spirochaetes	Spirochaetia	Spirochaetales	Spirochaetaceae	Sphaerochaeta	uncultured prokaryote	-1.00745	60 days-old	0.00443135	0.00944843
3505dca5cb1b37bbdaf5bd2397c48f88	Bacteria	Firmicutes	Negativicutes	Selenomonadales	Veillonellaceae	Selenomonas	uncultured Veillonellaceae bacterium	-1.004	60 days-old	0.0124038	0.0231143
20dd1af7475f43a44749275dbc3e28d2	Bacteria	Firmicutes	Clostridia	Clostridiales	Clostridiales vadinBB group	uncultured bacterium	uncultured bacterium	-1.0008	60 days-old	0.00362918	0.00790077
fa5ea2f4155ca71871ded392e146595d	Bacteria	Firmicutes	Clostridia	Clostridiales	Ruminococcaceae	Ruminococcaceae UCG-	NA	-0.99395	60 days-old	0.00511797	0.0107052
6b5329cd966fb2348e98d8e3127e21e6	Bacteria	Firmicutes	Clostridia	Clostridiales	Christensenellaceae	Christensenellaceae R-7 group	NA	-0.990351	60 days-old	0.000976698	0.00245443
10305daded393750f2f2f51cad656e81	Bacteria	Firmicutes	Clostridia	Clostridiales	Lachnospiraceae	uncultured	uncultured Pseudobutyrivibrio sp.	-0.985466	60 days-old	0.00459905	0.00974095
7e5e7b97e9f53ce1fa66c1d8d2154398	Bacteria	Firmicutes	Clostridia	Clostridiales	Lachnospiraceae	NA	NA	-0.983175	60 days-old	0.00164278	0.00390115
70602462160440aad1046d5320003aa9	Bacteria	Firmicutes	Clostridia	Clostridiales	Lachnospiraceae	Anaerosporobacter	uncultured Lachnospiraceae bacterium	-0.981366	60 days-old	0.00448933	0.00953386
26a2490224f814a541e8892e1908ac89	Bacteria	Firmicutes	Clostridia	Clostridiales	Ruminococcaceae	NA	NA	-0.97868	60 days-old	0.00173961	0.00409154
b979d355819a906fc0d0bbddc4ba4bea	Bacteria	Firmicutes	Clostridia	Clostridiales	Christensenellaceae	Christensenellaceae R-7 group	NA	-0.975008	60 days-old	0.00843403	0.0165774
069fea1ed006ac6651b19cdf7858df5e	Bacteria	Firmicutes	Clostridia	Clostridiales	Lachnospiraceae	Roseburia	Roseburia sp. 99	-0.9672	60 days-old	0.00550359	0.0113998
eb5ec5f4db950e4a3708e11e6f9975f1	Bacteria	Spirochaetes	Spirochaetia	Spirochaetales	Spirochaetaceae	Treponema	uncultured bacterium	-0.965654	60 days-old	0.00252751	0.00572
7d95cc943ee0fb1c985dda367933bae2	Bacteria	Firmicutes	Clostridia	Clostridiales	Christensenellaceae	Christensenellaceae R-7 group	NA	-0.964047	60 days-old	0.00020785	0.000641709
91983a0828052f969ffc59aeb83b5510	Bacteria	Firmicutes	Clostridia	Clostridiales	Ruminococcaceae	NA	NA	-0.962974	60 days-old	0.00638034	0.0129801
0e34f9f0412765debd49cdc7e5a0264b	Bacteria	Firmicutes	Clostridia	Clostridiales	Lachnospiraceae	NA	NA	-0.96084	60 days-old	0.0123999	0.0231143
eeeb57263ed32ea34c3e9fd3798e0e8b	Bacteria	Firmicutes	Clostridia	Clostridiales	Ruminococcaceae	NA	NA	-0.957603	60 days-old	0.00188262	0.00439875
075cb27807ed0cef3a3388d531211168	Bacteria	Firmicutes	Clostridia	Clostridiales	Lachnospiraceae	Cellulosilyticum	uncultured bacterium	-0.957452	60 days-old	0.00480558	0.0101136
9ee9a35b8d4c5f975503101923e3acc1	Bacteria	Firmicutes	Clostridia	Clostridiales	Ruminococcaceae	Intestinimonas	uncultured bacterium	-0.954736	60 days-old	0.000215674	0.000663006
5bec19e903bf58df20d7b15f3cf5c5cf	Bacteria	Firmicutes	Clostridia	Clostridiales	Ruminococcaceae	[Eubacterium] coprostanoligenes group	NA	-0.949652	60 days-old	0.00198989	0.00461561
ad711adf1d6f9f996060d1d3ee5d02be	Bacteria	Firmicutes	Clostridia	Clostridiales	Ruminococcaceae	Ruminococcaceae UCG-	NA	-0.949505	60 days-old	0.000762645	0.00198362
315ee316fe124f665e98b5428e4d776f	Bacteria	Firmicutes	Clostridia	Clostridiales	Clostridiales vadinBB group	uncultured bacterium	uncultured bacterium	-0.949269	60 days-old	0.00230246	0.00527172
acae1655adcf6cd0ca8e8ae9fad5913d	Bacteria	Tenericutes	Mollicutes	Anaeroplasmatales	Anaeroplasmataceae	Anaeroplasma	uncultured bacterium	-0.948669	60 days-old	0.0120916	0.0226116
a6b7ef3ec94e131ace698820bda6e658	Bacteria	Firmicutes	Clostridia	Clostridiales	Ruminococcaceae	[Eubacterium] coprostanoligenes group	uncultured bacterium	-0.94726	60 days-old	0.000859995	0.00220274
93d773ffcbb5b4c954bb4d0ed28db1fd	Bacteria	Firmicutes	Clostridia	Clostridiales	Lachnospiraceae	NA	NA	-0.946909	60 days-old	0.029309	0.0497941
96d0707ee56a4b3317f7c6770db20a29	Bacteria	Bacteroidetes	Bacteroidia	Bacteroidales	Prevotellaceae	Alloprevotella	uncultured bacterium	-0.945312	60 days-old	0.000919169	0.00233304
3b36949d5a6ff8920f9b0b5f196de875	Bacteria	Firmicutes	Clostridia	Clostridiales	Ruminococcaceae	Ruminococcaceae UCG-	NA	-0.939172	60 days-old	0.0150768	0.0274233
c185785bc0bddab172aec32e7a928de5	Bacteria	Firmicutes	Clostridia	Clostridiales	Ruminococcaceae	Ruminococcaceae UCG-	NA	-0.933836	60 days-old	0.00801599	0.015873
edc144a826e80f4d67b193d499f69fe6	Bacteria	Firmicutes	Clostridia	Clostridiales	Lachnospiraceae	NA	NA	-0.930467	60 days-old	0.0130887	0.024221
5d4ae9c0c50a1d6e49abd672e24fec04	Bacteria	Firmicutes	Clostridia	Clostridiales	Lachnospiraceae	Lachnoclostridium	uncultured Lachnospiraceae bacterium	-0.927785	60 days-old	0.00090119	0.00229172
02e182234258c32db08ea2e746273b90	Bacteria	Firmicutes	Clostridia	Clostridiales	Family XIII	NA	NA	-0.92567	60 days-old	0.000357746	0.00102022
7f367a98e798f4ef93905fe308a6f6ef	Bacteria	Kiritimatiellaeota	Kiritimatiellae	WCHB-	uncultured bacterium	uncultured bacterium	uncultured bacterium	-0.920272	60 days-old	0.00561973	0.0116102
b468b5c32002546b37b6aa3ecf672dcf	Bacteria	Firmicutes	Clostridia	Clostridiales	Ruminococcaceae	Ruminococcaceae UCG-	NA	-0.91943	60 days-old	0.0135553	0.024983
882968c68db5caf480a69e273bb5ece6	Bacteria	Firmicutes	Clostridia	Clostridiales	Ruminococcaceae	NA	NA	-0.918566	60 days-old	0.000673695	0.00177686
00ccf61c12f1e4fa94dc8609fdcad02c	Bacteria	Firmicutes	Clostridia	Clostridiales	Ruminococcaceae	NA	NA	-0.914668	60 days-old	0.000153424	0.000494486
02b4810c637d2d0d9160a39cd54955be	Bacteria	Lentisphaerae	Oligosphaeria	Oligosphaerales	Oligosphaeraceae	Z	uncultured bacterium	-0.914174	60 days-old	0.000401773	0.00113456
2f8c1f114c1898809ab4fb0ae569467c	Bacteria	Proteobacteria	Alphaproteobacteria	Rhodospirillales	uncultured	uncultured rumen bacterium	uncultured rumen bacterium	-0.910075	60 days-old	0.0135107	0.0249153
4d8e8f2751b0209928e3cde508fa4668	Bacteria	Bacteroidetes	Bacteroidia	Bacteroidales	NA	NA	NA	-0.906254	60 days-old	0.0071036	0.014225
37acf3c02923e3f5e36aefeb506ae153	Bacteria	Bacteroidetes	Bacteroidia	Bacteroidales	Muribaculaceae	uncultured bacterium	uncultured bacterium	-0.9033	60 days-old	0.0249937	0.0433152
dcace8ff053b7bae1661997973cdeea7	Bacteria	Firmicutes	Clostridia	Clostridiales	Ruminococcaceae	[Eubacterium] coprostanoligenes group	uncultured bacterium	-0.899516	60 days-old	0.0255932	0.0442676
9b959399a7dd1b6c0af59f842a12e4d5	Bacteria	Firmicutes	Clostridia	Clostridiales	Ruminococcaceae	Ruminiclostridium 9	NA	-0.898884	60 days-old	0.00504079	0.0105576
790fde3445e28814dc5337dc0a143828	Bacteria	Bacteroidetes	Bacteroidia	Bacteroidales	Rikenellaceae	Rikenellaceae RC9 gut group	uncultured bacterium	-0.896598	60 days-old	0.00837385	0.0165069
cb00a344e0ae33aa4474e3c51750cee7	Bacteria	Firmicutes	Clostridia	Clostridiales	Ruminococcaceae	Ruminiclostridium	NA	-0.88568	60 days-old	0.0107503	0.0204749
77badf409868918893ab671b11204bf0	Bacteria	Firmicutes	Clostridia	Clostridiales	Ruminococcaceae	Ruminococcaceae UCG-	NA	-0.884511	60 days-old	0.00641011	0.0130324
b4fb90f40718cd145e5e5db27e98d0a1	Bacteria	Firmicutes	Clostridia	Clostridiales	Lachnospiraceae	NA	NA	-0.881785	60 days-old	0.00448837	0.00953386
422d56cfbba39483abfc698d52f0e544	Bacteria	Firmicutes	Erysipelotrichia	Erysipelotrichales	Erysipelotrichaceae	Erysipelotrichaceae UCG-	uncultured rumen bacterium	-0.879	60 days-old	0.000439056	0.00122583
d3903047f11a06b0b6f709ba30e146e8	Bacteria	Firmicutes	Clostridia	Clostridiales	Ruminococcaceae	Ruminococcaceae UCG-	NA	-0.877155	60 days-old	0.0179917	0.0320859
04a88e7d6ddce67eace3d889e5708850	Bacteria	Firmicutes	Clostridia	Clostridiales	Ruminococcaceae	[Eubacterium] coprostanoligenes group	NA	-0.876399	60 days-old	0.000166557	0.000531982
db7d7868bf572320c2e641688fce5155	Bacteria	Firmicutes	Clostridia	Clostridiales	Lachnospiraceae	NA	NA	-0.875922	60 days-old	0.0158572	0.0287119
b25f37882d5bd29aceaba24e80fa34f3	Bacteria	Bacteroidetes	Bacteroidia	Bacteroidales	Muribaculaceae	uncultured bacterium	uncultured bacterium	-0.873059	60 days-old	0.00281889	0.00629117
ee28f40423adbd9e8c8a34bdc19abda7	Bacteria	Bacteroidetes	Bacteroidia	Bacteroidales	Prevotellaceae	Prevotellaceae UCG-	NA	-0.870391	60 days-old	0.020475	0.0360712
26ef25e2054010adb6622442f59e0778	Bacteria	Firmicutes	Clostridia	Clostridiales	Clostridiales vadinBB group	uncultured bacterium	uncultured bacterium	-0.869329	60 days-old	0.0166237	0.029964
611a4f84e0575b655667d3a0e49a438b	Bacteria	Firmicutes	Clostridia	Clostridiales	Ruminococcaceae	Ruminococcaceae UCG-	uncultured bacterium	-0.86728	60 days-old	0.0116354	0.0219124
a65e84d8d1d3d2c9121dd2936d224098	Bacteria	Firmicutes	Clostridia	Clostridiales	Ruminococcaceae	Ruminococcaceae UCG-	NA	-0.86657	60 days-old	0.000881917	0.00225348
732272ca76c62b3396d1a0fb0cb444a7	Bacteria	Bacteroidetes	Bacteroidia	Bacteroidales	Rikenellaceae	Rikenellaceae RC9 gut group	uncultured bacterium	-0.864797	60 days-old	0.0232714	0.0405282
a0adc9594c277c4e58c9e5d40446faed	Bacteria	Firmicutes	Clostridia	Clostridiales	Clostridiales vadinBB group	uncultured bacterium	uncultured bacterium	-0.862418	60 days-old	0.00473454	0.00998878
c7559bb312947d6fe442e51ee8c0baef	Bacteria	Firmicutes	Clostridia	Clostridiales	Ruminococcaceae	Ruminiclostridium 9	NA	-0.861695	60 days-old	0.00393296	0.00848203
6f96b2977ccc03c3650f044cb2516ac4	Bacteria	Firmicutes	Clostridia	Clostridiales	Lachnospiraceae	Tyzzerella	uncultured bacterium	-0.861439	60 days-old	0.0186816	0.033131
2be493ef69d9bcc29131f872b6cbf371	Bacteria	Firmicutes	Clostridia	Clostridiales	Family XIII	Anaerovorax	uncultured rumen bacterium	-0.859073	60 days-old	0.00150841	0.00362519
10ddef01c09fae1f2e1efd22f1812fa8	Bacteria	Firmicutes	Clostridia	Clostridiales	Lachnospiraceae	Lachnoclostridium	uncultured bacterium	-0.857953	60 days-old	0.00139403	0.00338338
a8848cc874eedfcd4020b4682e54976a	Bacteria	Kiritimatiellaeota	Kiritimatiellae	WCHB-	NA	NA	NA	-0.856629	60 days-old	0.000499747	0.00137603
bd913ecfb0fce8dd07076038fab62709	Bacteria	Spirochaetes	MVP-	NA	NA	NA	NA	-0.854661	60 days-old	0.023987	0.0416382
22de61a0b9bca85918c390afc4ef48d8	Bacteria	Proteobacteria	eltaproteobacteria	Bradymonadales	uncultured rumen bacterium	uncultured rumen bacterium	uncultured rumen bacterium	-0.854088	60 days-old	0.0139843	0.0257292
c2358a4ec177e400e10f52ca17b45e94	Bacteria	Proteobacteria	Alphaproteobacteria	Rhodospirillales	uncultured	NA	NA	-0.840464	60 days-old	0.00259425	0.0058476
57ffcda523f20870604cf1e70a5bb1a7	Bacteria	Firmicutes	Bacilli	Lactobacillales	Streptococcaceae	Streptococcus	NA	-0.833992	60 days-old	5.79E-05	0.00021818
f537b5684a544b2e92264eaf12c96e17	Bacteria	Cyanobacteria	Melainabacteria	Gastranaerophilales	uncultured bacterium	uncultured bacterium	uncultured bacterium	-0.83112	60 days-old	0.00652107	0.0132496
cd7aa762c97d6871ad1bda64d0a6ca35	Bacteria	Proteobacteria	Alphaproteobacteria	NA	NA	NA	NA	-0.82546	60 days-old	0.0122614	0.0229023
f698b2d643976925c2815e4e0e94825a	Bacteria	Firmicutes	Clostridia	Clostridiales	Ruminococcaceae	Ruminococcaceae UCG-	NA	-0.823837	60 days-old	0.00566637	0.0116839
6c38e3bf1df8eb71f39feab2acfa2fd1	Bacteria	Proteobacteria	Alphaproteobacteria	Rickettsiales	uncultured	NA	NA	-0.817686	60 days-old	0.00573043	0.0117932
70d770d57b2b75950c7285a716bd93f8	Bacteria	Bacteroidetes	Bacteroidia	Bacteroidales	Prevotellaceae	Prevotellaceae NKB group	NA	-0.816057	60 days-old	0.014703	0.0268505
ddaf7fafa5e47af9f1e6da24111a1ad8	Bacteria	Firmicutes	Clostridia	Clostridiales	Ruminococcaceae	[Eubacterium] coprostanoligenes group	uncultured Clostridium sp.	-0.810719	60 days-old	0.00127337	0.00312138
aebcf3065166e8e967277cad8d02377d	Bacteria	Firmicutes	Clostridia	Clostridiales	Ruminococcaceae	Ruminococcaceae UCG-	uncultured bacterium	-0.80953	60 days-old	0.00177833	0.00416727
f5195e9641ddf8299494a25331bd0f85	Bacteria	Firmicutes	Clostridia	Clostridiales	Clostridiaceae	Clostridium sensu stricto	NA	-0.807553	60 days-old	0.0272525	0.046798
07e62cf81525dd465fafde58fd789649	Bacteria	Firmicutes	Clostridia	Clostridiales	Ruminococcaceae	Ruminococcaceae UCG-	uncultured bacterium	-0.805759	60 days-old	0.00142486	0.00344773
33493a56ab6ed31163cb239923f4d857	Bacteria	Firmicutes	Clostridia	Clostridiales	Ruminococcaceae	[Eubacterium] coprostanoligenes group	gut metagenome	-0.802627	60 days-old	0.00253176	0.00572288
35c9a80bc8487efffdd8169f32974340	Bacteria	Firmicutes	Clostridia	Clostridiales	Ruminococcaceae	uncultured	NA	-0.801434	60 days-old	0.00498624	0.010457
3bbb7e1bab4395f8355642a71a51bf89	Bacteria	Firmicutes	Clostridia	Clostridiales	Ruminococcaceae	NA	NA	-0.798768	60 days-old	0.004452	0.00948611
7ec1d11a30f6453aa48f6550be17db22	Bacteria	Firmicutes	Clostridia	Clostridiales	Ruminococcaceae	Oscillibacter	Lactobacillales bacterium JFB8	-0.797664	60 days-old	0.00132543	0.00323162
206dc6883212a3f1d01fb36aa93d9312	Bacteria	Firmicutes	Clostridia	Clostridiales	Ruminococcaceae	Ruminococcaceae UCG-	NA	-0.796355	60 days-old	0.00628093	0.0128105
b982118930a1f2468737802a4b9eeb89	Bacteria	Firmicutes	Clostridia	Clostridiales	Ruminococcaceae	Ruminococcaceae UCG-	uncultured bacterium	-0.790351	60 days-old	0.00291831	0.00648649
2a78db7c51d6eca1334d34bf1f716504	Bacteria	Planctomycetes	Planctomycetacia	Pirellulales	Pirellulaceae	p-88-a gut group	uncultured bacterium	-0.786703	60 days-old	0.00515056	0.0107663
f609b0d30b5c5b6bacbded22df7594cd	Bacteria	Firmicutes	Clostridia	Clostridiales	Lachnospiraceae	NA	NA	-0.785865	60 days-old	0.00448719	0.00953386
94e1faff052289ec342767a6e00f758c	Bacteria	Firmicutes	Clostridia	Clostridiales	Christensenellaceae	uncultured	NA	-0.779254	60 days-old	0.012104	0.0226215
75f5fd919f9fb65fbd24c6cfab17ecc4	Bacteria	Proteobacteria	eltaproteobacteria	Bradymonadales	uncultured rumen bacterium	uncultured rumen bacterium	uncultured rumen bacterium	-0.77726	60 days-old	0.0153531	0.0278783
65fe2afe1b04c43af784ba6d6f52c651	Bacteria	Firmicutes	Clostridia	Clostridiales	Christensenellaceae	Christensenellaceae R-7 group	NA	-0.776149	60 days-old	0.0202313	0.0357208
53cc85caded33a49eab0c87eb7c522d7	Bacteria	Firmicutes	Clostridia	Clostridiales	Ruminococcaceae	NA	NA	-0.774249	60 days-old	0.00205206	0.00473575
cd4a3325518adc6e7abfde39d49d52bd	Bacteria	Firmicutes	Clostridia	Clostridiales	Ruminococcaceae	uncultured	NA	-0.770826	60 days-old	0.0117259	0.0220569
6cd89d7f5bd63f306688b0c8fa2f42ec	Bacteria	Firmicutes	Clostridia	Clostridiales	Ruminococcaceae	NA	NA	-0.770799	60 days-old	0.00730752	0.0145968
5f8bbffd6517b8e4d06dcbdb359a0829	Bacteria	Firmicutes	Clostridia	Clostridiales	NA	NA	NA	-0.76768	60 days-old	0.0120286	0.0225201
b58f3a8e4b946716e9d37aa6e52da926	Bacteria	Firmicutes	Clostridia	Clostridiales	Christensenellaceae	Christensenellaceae R-7 group	NA	-0.764768	60 days-old	0.00243732	0.00552505
9d2c9adbe9d8e16b2541386afcf35100	Bacteria	Firmicutes	Clostridia	Clostridiales	Ruminococcaceae	NA	NA	-0.7615	60 days-old	0.0172156	0.0308741
e9fd6977f685dbc79ed02cf07bb68c35	Bacteria	Firmicutes	Clostridia	Clostridiales	Ruminococcaceae	Ruminiclostridium	uncultured bacterium	-0.761158	60 days-old	0.0174015	0.0311549
7c59a38d5c68fc286e832566c359c7af	Bacteria	Firmicutes	Clostridia	Clostridiales	Ruminococcaceae	NA	NA	-0.759766	60 days-old	0.000283842	0.000837112
b12bd367143f077aec02036649c4ec33	Bacteria	Firmicutes	Clostridia	Clostridiales	Ruminococcaceae	NA	NA	-0.753755	60 days-old	0.0123615	0.0230624
c4eed45155965d43ca1f6dac0b8d0d47	Bacteria	Firmicutes	Clostridia	Clostridiales	Lachnospiraceae	NA	NA	-0.753023	60 days-old	0.00130545	0.00318866
e326ff0b022546fad1f59a9a0cd57d8e	Bacteria	Firmicutes	Clostridia	Clostridiales	Ruminococcaceae	Ruminococcaceae UCG-	NA	-0.751503	60 days-old	0.00482775	0.0101513
6c23a6b33a7a546cf3c7e4c32a722a91	Bacteria	Bacteroidetes	Bacteroidia	Bacteroidales	Muribaculaceae	NA	NA	-0.746919	60 days-old	0.00365729	0.00794112
23237d8b583e3ffa9de1b87deaa6bd4b	Bacteria	Bacteroidetes	Bacteroidia	Bacteroidales	Rikenellaceae	Rikenellaceae RC9 gut group	uncultured bacterium	-0.746185	60 days-old	0.0256145	0.0442709
1570cd048ae2c4565e3800a0e0c93d04	Bacteria	Firmicutes	Clostridia	Clostridiales	Ruminococcaceae	GCA-9	uncultured bacterium	-0.744584	60 days-old	0.0143672	0.0263729
eaf0c240897d6b0d9bdf6fe1cec62a73	Bacteria	Firmicutes	Clostridia	Clostridiales	Family XIII	[Eubacterium] nodatum group	NA	-0.743686	60 days-old	0.00412583	0.00886804
896dfa2b63270be7aeb51677c27415fc	Bacteria	Firmicutes	Clostridia	Clostridiales	Clostridiales vadinBB group	metagenome	metagenome	-0.743662	60 days-old	0.0215624	0.0378409
666b4713a6cac8b896f69962421c5078	Bacteria	Firmicutes	Clostridia	Clostridiales	Ruminococcaceae	Ruminococcaceae UCG-	uncultured bacterium	-0.742027	60 days-old	0.0226941	0.0396093
d4a0a0c71a812660c6d3c990ebeacf2f	Bacteria	Firmicutes	Clostridia	Clostridiales	Lachnospiraceae	NA	NA	-0.740472	60 days-old	0.0106555	0.0203239
100ac2fcb06b42af47f170e37b01f56d	Bacteria	Firmicutes	Clostridia	Clostridiales	Lachnospiraceae	[Eubacterium] eligens group	uncultured bacterium	-0.737604	60 days-old	0.00426108	0.00913416
868ac4f08877cbc86eeeaef946e57b66	Bacteria	Firmicutes	Clostridia	Clostridiales	Ruminococcaceae	Ruminococcaceae UCG-	uncultured rumen bacterium	-0.735636	60 days-old	0.00564187	0.0116484
c237a7a2b9b9942d606a3f60c01d857b	Bacteria	Firmicutes	Clostridia	Clostridiales	Ruminococcaceae	Ruminococcaceae UCG-	NA	-0.727458	60 days-old	0.00235196	0.00536967
cb3afd97f1e22ad11733d52e5a53c216	Bacteria	Firmicutes	Clostridia	Clostridiales	Ruminococcaceae	Ruminococcaceae UCG-	uncultured bacterium	-0.724867	60 days-old	0.00536652	0.011152
3c73e2a9c743602dd9727382794e144a	Bacteria	Firmicutes	Clostridia	Clostridiales	Lachnospiraceae	Tyzzerella	uncultured bacterium	-0.721692	60 days-old	0.0129608	0.0240061
0b7fa09873cf92974c9a1315b1f92847	Bacteria	Firmicutes	Clostridia	Clostridiales	Lachnospiraceae	NA	NA	-0.720319	60 days-old	0.0136483	0.0251399
fb3367ec52716be841b46680bf8bf416	Bacteria	Bacteroidetes	Bacteroidia	Bacteroidales	Paludibacteraceae	uncultured	uncultured bacterium	-0.719964	60 days-old	0.0120237	0.0225201
a707cdf4b1e8c72ada504e8c3470be25	Bacteria	Kiritimatiellaeota	Kiritimatiellae	WCHB-	NA	NA	NA	-0.717292	60 days-old	0.0283997	0.0484038
0ca6a0b49b9fbeafafad38c419e35ae6	Bacteria	Firmicutes	Clostridia	Clostridiales	Peptostreptococcaceae	Intestinibacter	uncultured bacterium	-0.715979	60 days-old	0.0112047	0.0211762
82a603cb8dd4d3bacfda46ffdd504379	Bacteria	Firmicutes	Clostridia	Clostridiales	Lachnospiraceae	NA	NA	-0.700737	60 days-old	0.00228899	0.00524465
7c4edf6aed7981a4effe8c1ce293e9ef	Bacteria	Firmicutes	Clostridia	Clostridiales	Lachnospiraceae	NA	NA	-0.699948	60 days-old	0.00903878	0.0176682
1f953a4ba92aa5e2806723faff428647	Bacteria	Firmicutes	Clostridia	Clostridiales	Ruminococcaceae	[Eubacterium] coprostanoligenes group	NA	-0.686952	60 days-old	0.00540933	0.0112337
56ee82cb1624a757d8c1710632aab195	Bacteria	Firmicutes	Clostridia	Clostridiales	Ruminococcaceae	Ruminococcaceae UCG-	NA	-0.680788	60 days-old	0.0126753	0.0235926
413de480445d369ce335886d2b266ddd	Bacteria	Firmicutes	Clostridia	Clostridiales	Ruminococcaceae	[Eubacterium] coprostanoligenes group	uncultured bacterium	-0.678743	60 days-old	0.00908913	0.0177341
edcf900208d3d0491a625198c7e7eaaf	Bacteria	Cyanobacteria	Melainabacteria	Gastranaerophilales	uncultured bacterium	uncultured bacterium	uncultured bacterium	-0.678546	60 days-old	0.00500855	0.0104969
d52ad052c9fec09dc9eb2d89fbe52bf5	Bacteria	Firmicutes	Clostridia	Clostridiales	Lachnospiraceae	NA	NA	-0.676217	60 days-old	0.00395452	0.00851702
f5609e2621b0b8789cf6b498cca30285	Bacteria	Firmicutes	Clostridia	Clostridiales	Ruminococcaceae	Ruminococcaceae UCG-	uncultured bacterium	-0.675107	60 days-old	0.0052369	0.0109111
d8f6dc520549c6475ab4b160897e28ba	Bacteria	Lentisphaerae	Lentisphaeria	Victivallales	Victivallaceae	uncultured bacterium	uncultured bacterium	-0.674462	60 days-old	0.00295168	0.0065561
da8c900190caeab9415010610dec1db7	Bacteria	Firmicutes	Clostridia	Clostridiales	Ruminococcaceae	Ruminococcaceae UCG-	uncultured bacterium	-0.671194	60 days-old	0.00593078	0.0121663
bc2fca344c6a3340ce30a2620cba2bc2	Bacteria	Firmicutes	Clostridia	Clostridiales	Family XIII	[Eubacterium] saphenum group	uncultured bacterium	-0.669651	60 days-old	0.0164363	0.0296764
6f8cf26b1c03b865bad0540fd2c30e40	Bacteria	Firmicutes	Clostridia	Clostridiales	Ruminococcaceae	Ruminococcaceae UCG-	NA	-0.66844	60 days-old	0.00880177	0.0172577
6d4a38919f253231194f5121c5ca8aa5	Bacteria	Firmicutes	Clostridia	Clostridiales	Ruminococcaceae	Ruminococcaceae UCG-	uncultured rumen bacterium C8d-	-0.653258	60 days-old	0.0145551	0.0266412
23af7ada15ad95712ae7b6f87bd4d8e7	Bacteria	Firmicutes	Clostridia	Clostridiales	Christensenellaceae	NA	NA	-0.649091	60 days-old	0.00151196	0.00363099
18aa606bbc7c2fe5f7c00c9df2414c4a	Bacteria	Firmicutes	Erysipelotrichia	Erysipelotrichales	Erysipelotrichaceae	Erysipelotrichaceae UCG-	unidentified rumen bacterium RFN7	-0.643341	60 days-old	0.00804357	0.0159177
166413609389a68ac84741d1c554575d	Bacteria	Firmicutes	Clostridia	Clostridiales	Lachnospiraceae	NA	NA	-0.64292	60 days-old	0.00268896	0.00603128
68009b170138c9e3fde58fff2b64d16f	Bacteria	Firmicutes	Clostridia	Clostridiales	Lachnospiraceae	NA	NA	-0.639848	60 days-old	0.0275737	0.0472227
4b12f182387cfdc4cb42cb7acc5bd512	Bacteria	Firmicutes	Clostridia	Clostridiales	Lachnospiraceae	Cellulosilyticum	uncultured bacterium	-0.637017	60 days-old	0.0100648	0.019354
74312209bebd4552c0547fe6ebcf7363	Bacteria	Firmicutes	Clostridia	Clostridiales	Ruminococcaceae	Ruminococcaceae UCG-	uncultured Clostridiaceae bacterium	-0.625999	60 days-old	0.0106583	0.0203239
d4640f8d90729c9b92b144cc2c7e0c61	Bacteria	Bacteroidetes	Bacteroidia	Bacteroidales	Tannerellaceae	Parabacteroides	uncultured bacterium	-0.624884	60 days-old	0.00934725	0.018116
d64a0b9a0709481946ec2727af33466f	Bacteria	Firmicutes	Clostridia	Clostridiales	Ruminococcaceae	uncultured	NA	-0.622201	60 days-old	0.00579608	0.0119053
ed67bb9d0b0958000c755331bcb40bde	Bacteria	Spirochaetes	Spirochaetia	Spirochaetales	Spirochaetaceae	Sphaerochaeta	uncultured bacterium	-0.618728	60 days-old	0.0233789	0.0406496
68d39ad55bc2d17577b510e81a9d8b38	Bacteria	Tenericutes	Mollicutes	Anaeroplasmatales	Anaeroplasmataceae	Anaeroplasma	uncultured bacterium	-0.618535	60 days-old	0.0292198	0.0496689
bf3e02ee4ea6e7807865e2aa76be31ff	Bacteria	Firmicutes	Clostridia	Clostridiales	Clostridiaceae	Clostridium sensu stricto	NA	-0.618198	60 days-old	0.0218202	0.0382722
2ac0982ac2fdbb6b267788e59360d9bc	Bacteria	Firmicutes	Clostridia	Clostridiales	Lachnospiraceae	[Eubacterium] ruminantium group	uncultured bacterium	-0.602534	60 days-old	0.0263805	0.0453983
619b20c0d74b1633f830cfa87fc34b25	Bacteria	Verrucomicrobia	Verrucomicrobiae	Opitutales	Puniceicoccaceae	uncultured	uncultured bacterium	-0.592551	60 days-old	0.0117611	0.0220971
ef42107946d555b5015c807ad9ba8bf1	Bacteria	Firmicutes	Clostridia	Clostridiales	Ruminococcaceae	Candidatus Soleaferrea	uncultured bacterium	-0.592547	60 days-old	0.00620111	0.0126558
40d2f04aeecd6ff201be5f56bde244a3	Bacteria	Firmicutes	Clostridia	Clostridiales	Lachnospiraceae	Lachnospiraceae UCG-	uncultured rumen bacterium	-0.590362	60 days-old	0.00918652	0.0178586
f6bec892cb37a298b4ab13a8b6c99960	Bacteria	Firmicutes	Clostridia	Clostridiales	Ruminococcaceae	Ruminococcaceae UCG-	uncultured bacterium	-0.58958	60 days-old	0.0177147	0.0316801
de6490f8f934a88e79a8041a00a6951f	Bacteria	Firmicutes	Clostridia	Clostridiales	Clostridiales vadinBB group	uncultured bacterium	uncultured bacterium	-0.585415	60 days-old	0.0220328	0.038624
3015aebda9cc3beeadb8875e06a44eda	Bacteria	Firmicutes	Clostridia	Clostridiales	Ruminococcaceae	Ruminococcaceae UCG-	NA	-0.585098	60 days-old	0.0128104	0.0237609
91aa9de8fe70fd40391cb0216fedc39c	Bacteria	Firmicutes	Clostridia	Clostridiales	Lachnospiraceae	NA	NA	-0.579291	60 days-old	0.0129613	0.0240061
bb493ec3a4842e51fba3f0c40fc991ee	Bacteria	Firmicutes	Clostridia	Clostridiales	Ruminococcaceae	Ruminococcaceae UCG-	NA	-0.578713	60 days-old	0.0107943	0.0205464
0b7f24051daf9dd9986d735bbe70816f	Bacteria	Epsilonbacteraeota	Campylobacteria	Campylobacterales	Helicobacteraceae	Helicobacter	NA	-0.573352	60 days-old	0.0261724	0.0451306
a896bf3e7b798947cd37089ba558fe09	Bacteria	Firmicutes	Clostridia	Clostridiales	Lachnospiraceae	Cellulosilyticum	uncultured bacterium	-0.570408	60 days-old	0.0283243	0.0483269
3ad5a0b1c66e2c6ba723673025f79386	Bacteria	Tenericutes	Mollicutes	Izimaplasmatales	uncultured bacterium	uncultured bacterium	uncultured bacterium	-0.558483	60 days-old	0.0199861	0.0353268
657ede6c97271c3003e4144497381b32	Bacteria	Tenericutes	Mollicutes	TWKB7	uncultured bacterium	uncultured bacterium	uncultured bacterium	-0.557641	60 days-old	0.00633505	0.0129127
ebc80eeafeba1fdbf24349bc46944875	Bacteria	Kiritimatiellaeota	Kiritimatiellae	WCHB-	uncultured rumen bacterium	uncultured rumen bacterium	uncultured rumen bacterium	-0.552984	60 days-old	0.0108142	0.0205722
ac0764362e98f0bba7c9a1209340dc8b	Bacteria	Firmicutes	Clostridia	Clostridiales	Ruminococcaceae	NA	NA	-0.55109	60 days-old	0.0142294	0.0261499
463de5bd2ea14b0f42c11a0f49adfcab	Bacteria	Firmicutes	Clostridia	Clostridiales	Ruminococcaceae	Ruminococcaceae UCG-	NA	-0.546095	60 days-old	0.0157624	0.0285726
30ec333464ff341301256b811709fe59	Bacteria	Firmicutes	Clostridia	Clostridiales	Christensenellaceae	Christensenellaceae R-7 group	NA	-0.545665	60 days-old	0.0243602	0.0422632
810de027ace2f0381efd67e3c98462d1	Bacteria	Firmicutes	Clostridia	Clostridiales	Ruminococcaceae	Ruminococcus	uncultured bacterium	-0.531499	60 days-old	0.0220622	0.0386285
b66754a9c67e74ce6063bf17329bb360	Bacteria	Proteobacteria	Alphaproteobacteria	Rickettsiales	uncultured	uncultured alpha proteobacterium	uncultured alpha proteobacterium	-0.521792	60 days-old	0.0152115	0.0276525
d1ac1cbb4df2f86071399397cebd8040	Bacteria	Firmicutes	Clostridia	Clostridiales	Ruminococcaceae	Ruminococcaceae UCG-	uncultured bacterium	-0.521283	60 days-old	0.0145963	0.0267015
b6b22133743402e6c90cb28e03eb8ccb	Bacteria	Bacteroidetes	Bacteroidia	Bacteroidales	Prevotellaceae	Prevotellaceae NKB group	uncultured bacterium	-0.520181	60 days-old	0.00660581	0.0134047
e9664b68dc42e03b9068a630f71d77ba	Bacteria	Firmicutes	Clostridia	Clostridiales	Ruminococcaceae	Ruminococcus	NA	-0.517901	60 days-old	0.0166008	0.0299396
4219a924dac64a9e15f48315e6156750	Bacteria	Firmicutes	Clostridia	Clostridiales	Family XIII	Family XIII A group	uncultured bacterium	-0.517699	60 days-old	0.0283638	0.0483684
1ebe150e7b676183346da5a9b9dde892	Bacteria	Firmicutes	Clostridia	Clostridiales	Christensenellaceae	Christensenellaceae R-7 group	NA	-0.515296	60 days-old	0.00955846	0.0184916
0b46b16ef921694731ceb16f48c65066	Bacteria	Firmicutes	Clostridia	Clostridiales	Ruminococcaceae	NA	NA	-0.506824	60 days-old	0.0261825	0.0451306
8ccd164f708be9ef9fb671dea7c37633	Bacteria	Kiritimatiellaeota	Kiritimatiellae	WCHB-	NA	NA	NA	-0.490626	60 days-old	0.0187745	0.0332773
69bf2f891f63bc049dad35cdbe0a27a8	Bacteria	Firmicutes	Clostridia	Clostridiales	Christensenellaceae	NA	NA	-0.477284	60 days-old	0.0274692	0.0470942
86efb954da4d17ceb717be3ef17ef948	Bacteria	Firmicutes	Clostridia	Clostridiales	Ruminococcaceae	NA	NA	-0.473962	60 days-old	0.00669591	0.0135789
d6c41f5c03e0ef5157e854716a5443e6	Bacteria	Firmicutes	Clostridia	Clostridiales	Lachnospiraceae	NA	NA	-0.462821	60 days-old	0.021	0.0369147
2c9dc94e08f89ebcc4fbdabd5b8689d3	Bacteria	Firmicutes	Clostridia	Clostridiales	Christensenellaceae	Christensenellaceae R-7 group	NA	-0.439036	60 days-old	0.0237553	0.0412586
3e2bd727a416d57a5e7bc8dfe9501a67	Bacteria	Firmicutes	Clostridia	Clostridiales	Ruminococcaceae	Ruminococcaceae UCG-	uncultured bacterium	-0.438628	60 days-old	0.020321	0.0358589
0aa67a432240ed6a7735ecc6cc75fac0	Bacteria	Firmicutes	Clostridia	Clostridiales	Ruminococcaceae	Ruminococcaceae UCG-	NA	-0.415721	60 days-old	0.0264065	0.0454186
d7cab8ba53a3f87c228e2628c0a3df0a	Bacteria	Firmicutes	Clostridia	Clostridiales	Lachnospiraceae	NA	NA	-0.411216	60 days-old	0.0283179	0.0483269
4f49e9555e892df89782896d3f6f84ca	Bacteria	Firmicutes	Negativicutes	Selenomonadales	Acidaminococcaceae	Phascolarctobacterium	NA	0.301001	210 days-old	0.0275068	0.0471335
9623f8e3d3b2b2b79e446532952f99c2	Bacteria	Firmicutes	Clostridia	Clostridiales	Christensenellaceae	Christensenellaceae R-7 group	NA	0.320377	210 days-old	0.00768004	0.0152645
ba4c9f7e20c8ff40279551cbc25b9dc9	Bacteria	Firmicutes	Clostridia	Clostridiales	Christensenellaceae	Christensenellaceae R-7 group	uncultured Christensenellaceae bacterium	0.330938	210 days-old	0.00353534	0.0077183
df5093368b242c7325000fcb0e944b17	Bacteria	Firmicutes	Clostridia	Clostridiales	Christensenellaceae	Christensenellaceae R-7 group	NA	0.345676	210 days-old	0.0245832	0.0426269
e74176efedc77d2b9faa3ea502464dea	Bacteria	Firmicutes	Clostridia	Clostridiales	Ruminococcaceae	uncultured	uncultured rumen bacterium Cd-7	0.358606	210 days-old	0.017894	0.0319829
815dee795fc8f082df3c430b587519cf	Bacteria	Firmicutes	Clostridia	Clostridiales	Lachnospiraceae	Blautia	NA	0.370734	210 days-old	0.0111828	0.0211473
40401f0248831b34c64c9ebbf5a39028	Bacteria	Firmicutes	Clostridia	Clostridiales	Ruminococcaceae	[Eubacterium] coprostanoligenes group	NA	0.378578	210 days-old	0.00673103	0.0136241
82358059702ab1f013ba0f1f1244388c	Bacteria	Bacteroidetes	Bacteroidia	Bacteroidales	Muribaculaceae	uncultured bacterium	uncultured bacterium	0.388306	210 days-old	0.0091301	0.0177861
49356b5f482a8453dd4aa0c2498c949b	Bacteria	Firmicutes	Clostridia	Clostridiales	Ruminococcaceae	Ruminococcaceae UCG-	NA	0.415801	210 days-old	0.0115627	0.0217884
d38c4b03e3a3a896724b53d7f2b30ef4	Bacteria	Bacteroidetes	Bacteroidia	Bacteroidales	Tannerellaceae	Parabacteroides	uncultured bacterium	0.424571	210 days-old	0.0272675	0.0467987
a2e2276f46737b77196b50d41ad26d53	Bacteria	Firmicutes	Clostridia	Clostridiales	Lachnospiraceae	NA	NA	0.425732	210 days-old	0.015904	0.0287803
9562f4026b34a47d76e7bb97a1ffe9ca	Bacteria	Bacteroidetes	Bacteroidia	Bacteroidales	Tannerellaceae	Parabacteroides	uncultured bacterium	0.445334	210 days-old	0.00681105	0.0137426
3175a2d57860be4106848d31923b8ae1	Bacteria	Firmicutes	Clostridia	Clostridiales	Ruminococcaceae	NA	NA	0.450965	210 days-old	0.0204394	0.0360284
6ef1ac044cf19b55e9b28f022bf3ca3d	Bacteria	Cyanobacteria	Melainabacteria	Gastranaerophilales	uncultured rumen bacterium	uncultured rumen bacterium	uncultured rumen bacterium	0.460969	210 days-old	0.00703291	0.0141189
f3b0c2f75094b8a46241e73714b118fe	Bacteria	Firmicutes	Clostridia	Clostridiales	Ruminococcaceae	NA	NA	0.461266	210 days-old	0.0182662	0.0324845
2d9475b3b2d7dededad46224d8036374	Bacteria	Actinobacteria	Coriobacteriia	Coriobacteriales	Eggerthellaceae	uncultured	uncultured bacterium	0.465348	210 days-old	0.0145099	0.026589
4796c305736344d3ffb7e8817530d78e	Bacteria	Firmicutes	Clostridia	Clostridiales	Ruminococcaceae	[Eubacterium] coprostanoligenes group	NA	0.467224	210 days-old	0.0289816	0.0492904
0b74d3ad8f551e55a4fc0e598dd4d674	Bacteria	Firmicutes	Clostridia	Clostridiales	efluviitaleaceae	efluviitaleaceae UCG-	uncultured bacterium	0.471975	210 days-old	0.0075278	0.0149992
40accf816a991d79571547d05b30933a	Bacteria	Firmicutes	Clostridia	Clostridiales	Ruminococcaceae	Ruminococcaceae UCG-	NA	0.474782	210 days-old	0.0224573	0.0392173
ba31d24f8accdf1aab8144864d46f737	Bacteria	Bacteroidetes	Bacteroidia	Bacteroidales	Tannerellaceae	Parabacteroides	Porphyromonadaceae bacterium JFB7	0.479497	210 days-old	0.000181207	0.000568541
d42123dfa783f9953dbd5bf8e550790f	Bacteria	Bacteroidetes	Bacteroidia	Bacteroidales	Prevotellaceae	Prevotella	uncultured bacterium	0.480926	210 days-old	0.0274376	0.0470653
7caabd1f31dfee220da55317c17af93d	Bacteria	Firmicutes	Clostridia	Clostridiales	Lachnospiraceae	XBB	NA	0.484846	210 days-old	0.00596462	0.0122247
e6dd68f315f0db18138ba93e4099c91e	Bacteria	Firmicutes	Clostridia	Clostridiales	Lachnospiraceae	Blautia	NA	0.49357	210 days-old	0.0126857	0.0235982
80618b30547cf22444a92185e8c16250	Bacteria	Bacteroidetes	Bacteroidia	Bacteroidales	Prevotellaceae	Alloprevotella	NA	0.495129	210 days-old	0.0119135	0.022344
63b2ae2c8fc44e4c21c94c6e0299a20c	Bacteria	Tenericutes	Mollicutes	Mollicutes RF9	uncultured prokaryote	uncultured prokaryote	uncultured prokaryote	0.501555	210 days-old	0.00441841	0.00942711
646a09e764d0519a3caa0098557e753f	Bacteria	Firmicutes	Clostridia	Clostridiales	Ruminococcaceae	NA	NA	0.510929	210 days-old	0.00556777	0.0115178
d1e1d73c07d0738ace637edb224dc3f0	Bacteria	Bacteroidetes	Bacteroidia	Bacteroidales	Tannerellaceae	Parabacteroides	Porphyromonadaceae bacterium JFB7	0.511869	210 days-old	0.00132784	0.00323503
4b7dcac92a90fbe7b291b2f20af31d47	Bacteria	Firmicutes	Clostridia	Clostridiales	Christensenellaceae	uncultured	uncultured bacterium	0.516331	210 days-old	0.0100148	0.0192694
346e8316ea0835ce8065d2fe9a388de7	Bacteria	Firmicutes	Clostridia	Clostridiales	Family XIII	[Eubacterium] nodatum group	NA	0.51692	210 days-old	0.00192473	0.00449058
8b4e2f985cbd61242a7554df61f59921	Bacteria	Actinobacteria	Coriobacteriia	Coriobacteriales	Eggerthellaceae	uncultured	uncultured bacterium	0.517213	210 days-old	0.0113058	0.0213546
8dac3db2c48ae871539919458afcce36	Bacteria	Bacteroidetes	Bacteroidia	Bacteroidales	Prevotellaceae	Alloprevotella	uncultured bacterium	0.519766	210 days-old	0.00111425	0.00277174
4ea69458f13c0e9dab0e0ba13b090a8e	Bacteria	Firmicutes	Clostridia	Clostridiales	Lachnospiraceae	NA	NA	0.52039	210 days-old	0.00534162	0.0111075
2564d2edcb905af3ca161f18c9941439	Bacteria	Spirochaetes	Spirochaetia	Spirochaetales	Spirochaetaceae	Treponema	NA	0.521886	210 days-old	0.00114372	0.00283841
fd245e0384ae3fd74a3fd61f58837e2c	Bacteria	Firmicutes	Clostridia	Clostridiales	Ruminococcaceae	Ruminococcaceae UCG-	uncultured bacterium	0.531656	210 days-old	0.0150003	0.0272998
97aa93d50fa554ae933ae76b4001143f	Bacteria	Firmicutes	Clostridia	Clostridiales	Ruminococcaceae	NA	NA	0.532114	210 days-old	0.00578488	0.0118899
bb2ac88040a825103749adb6a8280b6c	Bacteria	Firmicutes	Clostridia	Clostridiales	Lachnospiraceae	NA	NA	0.533249	210 days-old	0.0176523	0.0315863
d907c55444b6fa8b8c6b6bea92923bbb	Bacteria	Firmicutes	Clostridia	Clostridiales	Ruminococcaceae	Ruminococcaceae UCG-	NA	0.548664	210 days-old	0.00569671	0.0117313
d30b6dfdf2076f7b9d88967c014557ce	Bacteria	Tenericutes	Mollicutes	Mollicutes RF9	NA	NA	NA	0.548717	210 days-old	0.0184443	0.0327466
e536ec78aeef1e0bd1b0bf958e5f2851	Bacteria	Firmicutes	Clostridia	Clostridiales	Ruminococcaceae	Hydrogenoanaerobacterium	uncultured bacterium	0.549529	210 days-old	0.0181853	0.0323767
d7ce15c4811de0c346b67b09ecfdd2bc	Bacteria	Bacteroidetes	Bacteroidia	Bacteroidales	Tannerellaceae	Parabacteroides	Porphyromonadaceae bacterium JFB7	0.559511	210 days-old	0.00152116	0.00364485
4bee3356e63e9a77a8d98842824acb6d	Bacteria	Firmicutes	Clostridia	Clostridiales	Lachnospiraceae	NA	NA	0.559946	210 days-old	0.0155667	0.0282341
98d7fb08a789a6cd87ff4ef664a66253	Bacteria	Firmicutes	Clostridia	Clostridiales	Lachnospiraceae	NA	NA	0.562043	210 days-old	0.00874336	0.0171538
fae1309bf0968b96773d2f19e866b2ed	Bacteria	Firmicutes	Clostridia	Clostridiales	Ruminococcaceae	Intestinimonas	NA	0.563473	210 days-old	0.000666868	0.00176323
1584a6b82de78ea2f1d6433e6e805d47	Bacteria	Firmicutes	Clostridia	Clostridiales	Ruminococcaceae	NA	NA	0.563888	210 days-old	0.00994962	0.0191787
3a3eb13349ac501fe0f104a12ae869cb	Bacteria	Firmicutes	Clostridia	Clostridiales	Ruminococcaceae	Ruminiclostridium	NA	0.57393	210 days-old	0.000700737	0.00184059
f70245306899de86c3639e82220e9c8a	Bacteria	Proteobacteria	eltaproteobacteria	esulfovibrionales	esulfovibrionaceae	esulfovibrio	NA	0.575649	210 days-old	0.000960861	0.00242034
5373d4cc6c624af306fe05f9bcc61a4b	Bacteria	Bacteroidetes	Bacteroidia	Bacteroidales	Tannerellaceae	Parabacteroides	uncultured bacterium	0.588251	210 days-old	0.00390581	0.00842917
49d71334648a2d5953633a598c2a59e4	Bacteria	Firmicutes	Negativicutes	Selenomonadales	Veillonellaceae	Anaerovibrio	NA	0.588359	210 days-old	0.00637503	0.0129801
3ada3a83689a10b3456b45d37019b62e	Bacteria	Firmicutes	Clostridia	Clostridiales	Lachnospiraceae	Acetitomaculum	uncultured bacterium	0.592236	210 days-old	0.00564867	0.011655
03c8f58614a16c2314b9594be6903afc	Bacteria	Firmicutes	Clostridia	Clostridiales	Ruminococcaceae	Butyricicoccus	uncultured bacterium	0.593702	210 days-old	0.000375912	0.00106631
63db54d0ac796e0b417c01482822484c	Bacteria	Bacteroidetes	Bacteroidia	Bacteroidales	Tannerellaceae	Parabacteroides	uncultured bacterium	0.593875	210 days-old	0.00049517	0.001365
39b3d7aa2e68f25a903f75ccc9701d07	Bacteria	Firmicutes	Clostridia	Clostridiales	Christensenellaceae	uncultured	uncultured bacterium	0.596585	210 days-old	0.000925251	0.00234544
1df316fe2a666d47fa333e364cc19313	Bacteria	Firmicutes	Clostridia	Clostridiales	Ruminococcaceae	Ruminococcaceae UCG-	NA	0.60164	210 days-old	0.000223266	0.000683057
24d2599641ecc4a9e12c5fcec35b9bde	Bacteria	Firmicutes	Clostridia	Clostridiales	Peptococcaceae	uncultured	NA	0.602273	210 days-old	0.010932	0.0207715
16043da275af0cfe5569ef85adfe5b8c	Bacteria	Firmicutes	Clostridia	Clostridiales	Christensenellaceae	Christensenellaceae R-7 group	NA	0.602569	210 days-old	0.00234415	0.00535566
afac4bd95de7a781a7b05f431fafa415	Bacteria	Firmicutes	Clostridia	Clostridiales	Lachnospiraceae	NA	NA	0.602953	210 days-old	0.0124499	0.0231865
eac99e0ad8f45addc7a25490c09e3373	Bacteria	Firmicutes	Clostridia	Clostridiales	Ruminococcaceae	Ruminococcaceae UCG-	NA	0.606299	210 days-old	0.00345963	0.00756335
1872df5fdb295afd68c414ba23be2597	Bacteria	Firmicutes	Clostridia	Clostridiales	Ruminococcaceae	NA	NA	0.608147	210 days-old	0.00306255	0.00676005
c99ac2ea927a1dcfceea7d6b15028a4e	Bacteria	Firmicutes	Clostridia	Clostridiales	Ruminococcaceae	uncultured	Ruminococcaceae bacterium Marseille-P78	0.608776	210 days-old	0.00828995	0.0163546
98887cec653df586f6c81aad2d73799a	Bacteria	Firmicutes	Clostridia	Clostridiales	Clostridiales vadinBB group	NA	NA	0.609246	210 days-old	0.00507989	0.0106325
b51e0dfe57e08f1dd91e1f62edebefdd	Bacteria	Firmicutes	Clostridia	Clostridiales	Ruminococcaceae	Ruminococcaceae UCG-	uncultured bacterium	0.609434	210 days-old	0.0019755	0.0045889
b549d230d21824901a1f8a7a8386f282	Bacteria	Firmicutes	Clostridia	Clostridiales	Ruminococcaceae	uncultured	NA	0.61365	210 days-old	0.0288032	0.049013
e40ee664780f4c2a2079be4b05003bba	Bacteria	Firmicutes	Clostridia	Clostridiales	Ruminococcaceae	NA	NA	0.614771	210 days-old	0.00260099	0.00585453
96f59ad803fb6f1320fc530a881cd6fb	Bacteria	Bacteroidetes	Bacteroidia	Bacteroidales	Prevotellaceae	Prevotella	uncultured bacterium	0.615663	210 days-old	2.31E-05	0.000101503
3dc2e668198efa9146f5bbc3c4d22caf	Bacteria	Actinobacteria	Coriobacteriia	Coriobacteriales	Eggerthellaceae	uncultured	uncultured bacterium	0.618796	210 days-old	0.000203829	0.000630842
0af52b46a994a5efab069a52df07ec7f	Bacteria	Tenericutes	Mollicutes	Mollicutes RF9	uncultured bacterium	uncultured bacterium	uncultured bacterium	0.622623	210 days-old	0.00133567	0.00325162
f16678c9d8b2858975cdecece003654d	Bacteria	Firmicutes	Clostridia	Clostridiales	Ruminococcaceae	Ruminococcus	metagenome	0.622889	210 days-old	0.0149128	0.0271715
d5e67b978b568cde73349d8843573b85	Bacteria	Firmicutes	Clostridia	Clostridiales	Ruminococcaceae	Ruminococcaceae UCG-	NA	0.623686	210 days-old	0.0149576	0.0272374
beee43a46d7fcb4c9a1409d10af9e2b6	Bacteria	Firmicutes	Clostridia	Clostridiales	Lachnospiraceae	orea	NA	0.62459	210 days-old	0.00342705	0.00750239
6bec33026fa0ee3e4ca75afa2cda4286	Bacteria	Firmicutes	Clostridia	Clostridiales	Ruminococcaceae	Ruminococcaceae UCG-	NA	0.624626	210 days-old	0.00472708	0.00998565
746069c52efdbc307535646870f275ae	Bacteria	Firmicutes	Clostridia	Clostridiales	Ruminococcaceae	Ruminococcaceae UCG-	unidentified rumen bacterium JW	0.628083	210 days-old	0.0230321	0.0401772
4fba5b188b96de11a8d7d461e1d9715d	Bacteria	Tenericutes	Mollicutes	Mollicutes RF9	uncultured prokaryote	uncultured prokaryote	uncultured prokaryote	0.632089	210 days-old	0.0016446	0.00390256
791bfc1851863fcaf77c666036a74d53	Bacteria	Firmicutes	Clostridia	Clostridiales	Lachnospiraceae	NA	NA	0.633866	210 days-old	0.0258084	0.044582
338d0a562c8b420c7f82e7bdffb2df29	Bacteria	Firmicutes	Erysipelotrichia	Erysipelotrichales	Erysipelotrichaceae	Asteroleplasma	NA	0.635535	210 days-old	0.00364493	0.00791966
1ecc60eb3173f0dc8d75d0054d553cfa	Bacteria	Tenericutes	Mollicutes	Mollicutes RF9	uncultured Lachnospiraceae bacterium	uncultured Lachnospiraceae bacterium	uncultured Lachnospiraceae bacterium	0.63593	210 days-old	0.00766534	0.0152448
9745994e44dd362327ec7a03f1c1b38c	Bacteria	Cyanobacteria	Melainabacteria	Gastranaerophilales	NA	NA	NA	0.639319	210 days-old	0.0220717	0.0386285
304fcf1c64c2c581188d32467ed5a2eb	Bacteria	Tenericutes	Mollicutes	Mollicutes RF9	uncultured bacterium	uncultured bacterium	uncultured bacterium	0.644487	210 days-old	0.00370392	0.00802017
af8c97df451ca5e3b42ed474b21aeea3	Bacteria	Firmicutes	Clostridia	Clostridiales	Christensenellaceae	Christensenellaceae R-7 group	NA	0.648353	210 days-old	0.00614933	0.0125662
1028d7799463f32782d59ae9bfca3117	Bacteria	Firmicutes	Clostridia	Clostridiales	NA	NA	NA	0.64887	210 days-old	0.000307134	0.000895313
7b3f4b9d54e3b4545bab5d591fcf4444	Bacteria	Proteobacteria	eltaproteobacteria	Bradymonadales	uncultured rumen bacterium	uncultured rumen bacterium	uncultured rumen bacterium	0.653076	210 days-old	0.00549261	0.0113844
b0788f1ff7eddf4d56648548825f4f8f	Bacteria	Firmicutes	Clostridia	Clostridiales	Clostridiales vadinBB group	uncultured bacterium	uncultured bacterium	0.657968	210 days-old	0.0113872	0.0214957
a32131c0fed0f24cc079f6ac0990fd89	Bacteria	Firmicutes	Clostridia	Clostridiales	Lachnospiraceae	Marvinbryantia	NA	0.659188	210 days-old	2.14E-09	3.43E-08
d0abb6f6d8abf848a801ed6d286468a4	Bacteria	Tenericutes	Mollicutes	Mollicutes RF9	uncultured bacterium	uncultured bacterium	uncultured bacterium	0.665193	210 days-old	0.00296293	0.00656737
839a67deccbb8ac7555a0f4c2150a22b	Bacteria	Cyanobacteria	Melainabacteria	Gastranaerophilales	NA	NA	NA	0.668038	210 days-old	0.00308778	0.00680633
f362eb96ea7cc818e5a6c1a412261102	Bacteria	Bacteroidetes	Bacteroidia	Bacteroidales	Bacteroidaceae	Bacteroides	NA	0.671739	210 days-old	0.00805201	0.0159245
9d951566a5ef6dac2db3252e664497ac	Bacteria	Firmicutes	Clostridia	Clostridiales	Ruminococcaceae	[Eubacterium] coprostanoligenes group	NA	0.672008	210 days-old	0.00168262	0.00397011
2fde6760f8dfeaff757788cfbcd0c7f5	Bacteria	Bacteroidetes	Bacteroidia	Bacteroidales	Bacteroidaceae	Bacteroides	NA	0.672295	210 days-old	0.0263048	0.0453098
6da03c73e4d5bf5edfb27adccb88fc2e	Bacteria	Firmicutes	Clostridia	Clostridiales	Ruminococcaceae	Ruminococcaceae UCG-	gut metagenome	0.675274	210 days-old	0.00719291	0.0143948
4a7a91d4181ad2fc0360088bd958fc6f	Bacteria	Tenericutes	Mollicutes	Mollicutes RF9	uncultured bacterium	uncultured bacterium	uncultured bacterium	0.67666	210 days-old	0.00102954	0.00257493
45f4a3e57f9c008caf202afa72f8fa1b	Bacteria	Actinobacteria	Coriobacteriia	Coriobacteriales	Eggerthellaceae	uncultured	uncultured bacterium	0.677217	210 days-old	0.0173214	0.0310289
4b9c63aacaf43bf616415348c0dadfae	Bacteria	Firmicutes	Clostridia	Clostridiales	Ruminococcaceae	Ruminococcaceae UCG-	uncultured rumen bacterium	0.678532	210 days-old	1.13E-05	5.74E-05
8a4abaa023d6e90bab9fd65c412a6905	Bacteria	Actinobacteria	Coriobacteriia	Coriobacteriales	Eggerthellaceae	uncultured	uncultured bacterium	0.683382	210 days-old	0.000293554	0.000861775
460585a992ecaa9290de4d8983ae6806	Bacteria	Cyanobacteria	Melainabacteria	Gastranaerophilales	uncultured bacterium	uncultured bacterium	uncultured bacterium	0.687286	210 days-old	0.000812721	0.00210189
720035233ea4d6c1707859fc28983ee8	Bacteria	Firmicutes	Clostridia	Clostridiales	Ruminococcaceae	Ruminiclostridium	uncultured rumen bacterium	0.689753	210 days-old	0.00164914	0.00390752
ad36a34280de09558d333e4552d3d614	Bacteria	Firmicutes	Clostridia	Clostridiales	Ruminococcaceae	Faecalibacterium	uncultured bacterium	0.690776	210 days-old	0.0127207	0.0236359
dda0afbacc27e7720e919163e2400455	Bacteria	Bacteroidetes	Bacteroidia	Bacteroidales	Tannerellaceae	Parabacteroides	Porphyromonadaceae bacterium JFB7	0.692612	210 days-old	0.0215551	0.0378409
80c33a7fa30cd425d7782a51b424fdc1	Bacteria	Firmicutes	Clostridia	Clostridiales	Ruminococcaceae	[Eubacterium] coprostanoligenes group	NA	0.696792	210 days-old	0.0072864	0.0145637
22810ec97ffa543f13d4075c48969c34	Bacteria	Tenericutes	Mollicutes	Mollicutes RF9	uncultured organism	uncultured organism	uncultured organism	0.697338	210 days-old	0.00017034	0.000542981
1c686ce1e87e0a75dd7351f4e7254f34	Bacteria	Firmicutes	Clostridia	Clostridiales	Christensenellaceae	Christensenellaceae R-7 group	NA	0.698852	210 days-old	0.00142109	0.00344122
c5dd6555282aaf611cafe7ee11d1e8a9	Bacteria	Firmicutes	Clostridia	Clostridiales	Lachnospiraceae	Blautia	NA	0.699168	210 days-old	1.07E-05	5.49E-05
e0610a61ff59334a2a123b0f8e6c35f2	Bacteria	Firmicutes	Clostridia	Clostridiales	Lachnospiraceae	CAG-	uncultured bacterium	0.702414	210 days-old	0.0237222	0.0412235
7e5190700f7e9a63289ba88bf4485c8e	Bacteria	Firmicutes	Clostridia	Clostridiales	Clostridiales vadinBB group	NA	NA	0.702516	210 days-old	0.00367423	0.00797247
0e2fb43a2b35f1163888dd5b88a6a8db	Bacteria	Firmicutes	Clostridia	Clostridiales	Lachnospiraceae	Lachnospiraceae UCG-	uncultured bacterium	0.704439	210 days-old	3.38E-05	0.000139736
6183d902f11e750e37dd2991c3a2932f	Bacteria	Firmicutes	Clostridia	Clostridiales	Ruminococcaceae	NA	NA	0.706379	210 days-old	0.0109429	0.0207799
90aa556493716358326051a711013a56	Bacteria	Bacteroidetes	Bacteroidia	Bacteroidales	Prevotellaceae	Prevotella	uncultured bacterium	0.707581	210 days-old	0.00158974	0.00378928
053ce5c2f23db8d59ad59281a1c7ed7b	Bacteria	Tenericutes	Mollicutes	Mollicutes RF9	NA	NA	NA	0.708487	210 days-old	0.00269633	0.00604356
a167b49ea38f9bb07643db607518ad75	Bacteria	Firmicutes	Clostridia	Clostridiales	Ruminococcaceae	Ruminococcaceae UCG-	uncultured rumen bacterium	0.708972	210 days-old	0.0179114	0.0319962
15cd137506735009dc02645d4f814c5c	Bacteria	Firmicutes	Clostridia	Clostridiales	Lachnospiraceae	Lachnospiraceae UCG-	Lachnospiraceae bacterium TF-	0.709089	210 days-old	0.00757025	0.015065
69706d0822ff17efbe7d0ee801e6a689	Bacteria	Firmicutes	Clostridia	Clostridiales	Lachnospiraceae	NA	NA	0.709874	210 days-old	0.00193421	0.00450281
5d5c726c2e97866e38efc57945564370	Bacteria	Proteobacteria	Gammaproteobacteria	Aeromonadales	Succinivibrionaceae	Anaerobiospirillum	Anaerobiospirillum succiniciproducens	0.709894	210 days-old	0.0279821	0.0478196
9097a64ca37e5a96e6b86b400334b90a	Bacteria	Firmicutes	Clostridia	Clostridiales	Clostridiales vadinBB group	NA	NA	0.710435	210 days-old	0.00699431	0.0140502
b62d0da0296cb4201eec8a5a16a6d8cc	Bacteria	Tenericutes	Mollicutes	Mollicutes RF9	uncultured bacterium	uncultured bacterium	uncultured bacterium	0.715439	210 days-old	0.00369677	0.00801051
2f5c8a9eb15f6a6018135aa67c481987	Bacteria	Firmicutes	Clostridia	Clostridiales	Ruminococcaceae	NA	NA	0.716084	210 days-old	0.0147558	0.0269315
09b02da7280eab91d0a4a20b603ea758	Bacteria	Firmicutes	Clostridia	Clostridiales	Ruminococcaceae	Ruminococcaceae UCG-	NA	0.716218	210 days-old	0.00123452	0.0030357
bbb070f578a9ab993d2e5892f9a8bd77	Bacteria	Firmicutes	Clostridia	Clostridiales	Peptococcaceae	uncultured	uncultured organism	0.718861	210 days-old	0.00297107	0.00657631
0e86201491e8c823e473810ab9a8f163	Bacteria	Firmicutes	Clostridia	Clostridiales	Ruminococcaceae	uncultured	NA	0.719139	210 days-old	0.00447322	0.00951864
cdea032c69a959fea018604adbd7a569	Bacteria	Firmicutes	Bacilli	Lactobacillales	Lactobacillaceae	Lactobacillus	Lactobacillus agilis	0.720848	210 days-old	0.000963928	0.00242615
a1cbe31afe02bb8b2a7653af878b50d9	Bacteria	Firmicutes	Clostridia	Clostridiales	Lachnospiraceae	[Eubacterium] ventriosum group	uncultured Clostridiales bacterium	0.72164	210 days-old	2.94E-05	0.000123859
6db0e60a71d816409b8b6b91c55d57cb	Bacteria	Firmicutes	Clostridia	Clostridiales	Lachnospiraceae	Marvinbryantia	NA	0.722145	210 days-old	0.0131796	0.0243468
ea10ac120b21048506270f952ec5a3c2	Bacteria	Bacteroidetes	Bacteroidia	Bacteroidales	Bacteroidaceae	Bacteroides	uncultured bacterium	0.723425	210 days-old	0.00101237	0.00253608
15d872a964bfd6ef45fac93e4255b15f	Bacteria	Bacteroidetes	Bacteroidia	Bacteroidales	Muribaculaceae	NA	NA	0.723481	210 days-old	4.73E-05	0.000184977
1d8adda6ed4d35e8405c3f067188a5ef	Bacteria	Tenericutes	Mollicutes	Mollicutes RF9	uncultured bacterium	uncultured bacterium	uncultured bacterium	0.724286	210 days-old	4.12E-05	0.000165505
65d6722bfb0dd9f4c92213fd2998774f	Bacteria	Bacteroidetes	Bacteroidia	Bacteroidales	Tannerellaceae	Parabacteroides	NA	0.72627	210 days-old	7.69E-06	4.18E-05
23855d9d1b5ff131da50f3dae5cd994b	Bacteria	Firmicutes	Clostridia	Clostridiales	Ruminococcaceae	Ruminococcaceae UCG-	NA	0.726372	210 days-old	0.00242849	0.00551285
5bb0612a92839939396691771d2f95a8	Bacteria	Firmicutes	Clostridia	Clostridiales	Clostridiales vadinBB group	uncultured bacterium	uncultured bacterium	0.72714	210 days-old	0.000635667	0.00169901
af43295b8be31a323df3f4dfa86aa230	Bacteria	Cyanobacteria	Melainabacteria	Gastranaerophilales	NA	NA	NA	0.729314	210 days-old	0.000519815	0.00142463
f8b601ef430b47ff60c8498f529edecf	Bacteria	Firmicutes	Clostridia	Clostridiales	Ruminococcaceae	Ruminiclostridium 9	NA	0.730909	210 days-old	0.0118551	0.0222605
89cca902797e7b18ee1bab240dea9199	Bacteria	Firmicutes	Clostridia	Clostridiales	Ruminococcaceae	NA	NA	0.733394	210 days-old	0.00140901	0.00341455
e6176efa507ddd332147c1eb7082682a	Bacteria	Firmicutes	Clostridia	Clostridiales	Lachnospiraceae	Marvinbryantia	NA	0.733585	210 days-old	0.000316671	0.000920333
5f428aecbd7001bd36b2cedf27f9d6f3	Bacteria	Firmicutes	Negativicutes	Selenomonadales	Veillonellaceae	Mitsuokella	uncultured bacterium	0.734474	210 days-old	0.0193226	0.0342109
ab5ef66652accd32f01b0d113426465d	Bacteria	Bacteroidetes	Bacteroidia	Bacteroidales	Muribaculaceae	uncultured bacterium	uncultured bacterium	0.735765	210 days-old	1.08E-06	8.40E-06
295f6ec99665b2a8a0f28fb2b9247e17	Bacteria	Kiritimatiellaeota	Kiritimatiellae	WCHB-	uncultured rumen bacterium	uncultured rumen bacterium	uncultured rumen bacterium	0.736614	210 days-old	0.0169302	0.0304649
ae500c318a20b1fbdf9353ba36d1b131	Bacteria	Bacteroidetes	Bacteroidia	Bacteroidales	Prevotellaceae	NA	NA	0.739313	210 days-old	0.0134875	0.0248869
8e032ed362831299c3ca5cf13eed8429	Bacteria	Firmicutes	Clostridia	Clostridiales	Lachnospiraceae	Tyzzerella	uncultured bacterium	0.740993	210 days-old	0.00190708	0.00445265
9c9f98ca04423e70a46d65e4dc76c050	Bacteria	Proteobacteria	Gammaproteobacteria	Betaproteobacteriales	Burkholderiaceae	Sutterella	uncultured bacterium	0.741335	210 days-old	0.00175479	0.00412119
eeb865ac3c7f2bda58903bda637d4397	Bacteria	Firmicutes	Clostridia	Clostridiales	Ruminococcaceae	Ruminococcaceae UCG-	uncultured Firmicutes bacterium	0.742429	210 days-old	0.0162701	0.0294262
836e128d71a560b08b5211eab88d0256	Bacteria	Firmicutes	Clostridia	Clostridiales	Ruminococcaceae	Ruminococcaceae UCG-	NA	0.745814	210 days-old	0.0207148	0.0364535
4a818ae5ea91ff0469e57630d215ca68	Bacteria	Firmicutes	Clostridia	Clostridiales	Ruminococcaceae	Papillibacter	NA	0.746003	210 days-old	0.0179918	0.0320859
24941c059422341eb226164cd2edb520	Bacteria	Firmicutes	Clostridia	Clostridiales	Ruminococcaceae	Oscillibacter	NA	0.746756	210 days-old	9.08E-07	7.21E-06
2c0e3e462d6b8f4e20b9f8d56aa335f3	Bacteria	Tenericutes	Mollicutes	Mollicutes RF9	NA	NA	NA	0.747381	210 days-old	0.00242122	0.00550028
325829d48d80f84dcfa4607711d7c869	Bacteria	Bacteroidetes	Bacteroidia	Bacteroidales	Muribaculaceae	NA	NA	0.752186	210 days-old	3.64E-07	3.26E-06
b49123e5b6d0e283941615edb7c7dbbb	Bacteria	Firmicutes	Clostridia	Clostridiales	Lachnospiraceae	NA	NA	0.753133	210 days-old	0.007325	0.0146225
c4e07aac2895f0129d53016836d9cf25	Bacteria	Tenericutes	Mollicutes	Mollicutes RF9	NA	NA	NA	0.754805	210 days-old	6.77E-05	0.000248433
975b2a508760831243221a2c7136dcc6	Bacteria	Actinobacteria	Coriobacteriia	Coriobacteriales	Eggerthellaceae	NA	NA	0.755844	210 days-old	2.86E-05	0.000120823
23b67319b8d8c3443d43806732622a4b	Bacteria	Bacteroidetes	Bacteroidia	Bacteroidales	Prevotellaceae	NA	NA	0.757417	210 days-old	0.0142031	0.0261168
4122894c3bb880cdcfe6ddccc839a79f	Bacteria	Firmicutes	Clostridia	Clostridiales	Ruminococcaceae	Ruminococcaceae UCG-	uncultured bacterium	0.763072	210 days-old	2.32E-05	0.000101736
bfd06916981062272508bf3ebbfbdddc	Bacteria	Firmicutes	Clostridia	Clostridiales	Ruminococcaceae	Ruminococcaceae UCG-	NA	0.768024	210 days-old	0.0201961	0.0356782
a9080404d0d8860880a034f29e2557d4	Bacteria	Firmicutes	Clostridia	Clostridiales	Ruminococcaceae	NA	NA	0.770155	210 days-old	0.0070446	0.0141246
11b3c1e50f5f6deaff2a5fb2fab427f2	Bacteria	Firmicutes	Clostridia	Clostridiales	Peptococcaceae	uncultured	NA	0.771091	210 days-old	3.47E-05	0.000142516
1381ae14af94441d94ea0528f456dc7d	Bacteria	Firmicutes	Clostridia	Clostridiales	Ruminococcaceae	Ruminococcaceae UCG-	uncultured bacterium	0.773131	210 days-old	0.00476226	0.0100334
21cfe96592c4fc60f6153d242dfe3534	Bacteria	Firmicutes	Clostridia	Clostridiales	Ruminococcaceae	Ruminococcaceae UCG-	unidentified	0.774454	210 days-old	0.00128766	0.00315397
dfcb602d0c88f90dc9cfef09fd70d6cd	Bacteria	Firmicutes	Clostridia	Clostridiales	Ruminococcaceae	NA	NA	0.774596	210 days-old	0.00925764	0.0179794
d51c448c5b4a3e27cbaa2d4e3c0f7653	Bacteria	Firmicutes	Clostridia	Clostridiales	Lachnospiraceae	NA	NA	0.775452	210 days-old	6.45E-07	5.35E-06
6d541e718a458ee554567b9ea74ffb76	Bacteria	Firmicutes	Erysipelotrichia	Erysipelotrichales	Erysipelotrichaceae	Erysipelotrichaceae UCG-	uncultured bacterium	0.776917	210 days-old	0.000386616	0.0010957
6338443d24dfe9f15d61f425eb9abf48	Bacteria	Tenericutes	Mollicutes	Mollicutes RF9	unidentified rumen bacterium RF9	unidentified rumen bacterium RF9	unidentified rumen bacterium RF9	0.77864	210 days-old	0.000399473	0.00112913
8e99e30f5120e42ed4248e1e0f804ad8	Bacteria	Firmicutes	Clostridia	Clostridiales	Ruminococcaceae	Ruminococcus	NA	0.778914	210 days-old	0.0054842	0.0113744
4e07bb1ddd15d8a8c12fb69be23bac81	Bacteria	Firmicutes	Clostridia	Clostridiales	Lachnospiraceae	Tyzzerella	uncultured bacterium	0.78057	210 days-old	0.00012275	0.00040968
05d54a531acc0ba034330ad11d8af1da	Bacteria	Firmicutes	Clostridia	Clostridiales	Christensenellaceae	Christensenellaceae R-7 group	NA	0.780729	210 days-old	5.95E-07	4.99E-06
b7c295de92d6d9b3c8b27debba7badf7	Bacteria	Spirochaetes	Spirochaetia	Spirochaetales	Spirochaetaceae	Treponema	NA	0.780729	210 days-old	0.000637667	0.00170294
91d04185cb3aff158d894c741f101c74	Bacteria	Bacteroidetes	Bacteroidia	Bacteroidales	Muribaculaceae	NA	NA	0.780801	210 days-old	0.000447646	0.00124763
d727fc8dc05446197fd58fd6c91caeea	Bacteria	Firmicutes	Clostridia	Clostridiales	Ruminococcaceae	Ruminococcaceae UCG-7	uncultured bacterium	0.782048	210 days-old	3.39E-06	2.11E-05
2305c46854dd0b1d0d34516be8516d3c	Bacteria	Bacteroidetes	Bacteroidia	Bacteroidales	Prevotellaceae	Prevotellaceae UCG-	uncultured bacterium	0.782246	210 days-old	0.0184109	0.0327054
dfcb7e75a5a0ddbab61604a2182d75ad	Bacteria	Bacteroidetes	Bacteroidia	Bacteroidales	Prevotellaceae	NA	NA	0.783554	210 days-old	0.00181029	0.00423596
5460425874e5836ef3dd5e978446baad	Bacteria	Firmicutes	Clostridia	Clostridiales	Ruminococcaceae	Ruminococcaceae UCG-	NA	0.783608	210 days-old	0.00605742	0.0124022
26c60fd41c5a0487367e65376df7f7fb	Bacteria	Firmicutes	Clostridia	Clostridiales	Ruminococcaceae	Negativibacillus	uncultured bacterium	0.784358	210 days-old	0.000436467	0.00122073
d70928555d3da5aa091876bef9490caf	Bacteria	Bacteroidetes	Bacteroidia	Bacteroidales	Muribaculaceae	uncultured bacterium	uncultured bacterium	0.784459	210 days-old	0.0120361	0.0225211
2dc207eae571924bcd881234f99c180f	Bacteria	Firmicutes	Clostridia	Clostridiales	Ruminococcaceae	Ruminococcus	NA	0.785978	210 days-old	0.0164236	0.0296703
3b1919fda46177351f7e93b426f59c8d	Bacteria	Firmicutes	Clostridia	Clostridiales	Christensenellaceae	Christensenellaceae R-7 group	NA	0.788986	210 days-old	2.81E-05	0.000119309
1e313426c0a693c24377682f1d2fa3c9	Bacteria	Firmicutes	Clostridia	Clostridiales	Ruminococcaceae	uncultured	NA	0.789289	210 days-old	0.00364243	0.00791961
3977c34c54fd9224ee4a0dbf561aaf79	Bacteria	Tenericutes	Mollicutes	Mollicutes RF9	NA	NA	NA	0.790153	210 days-old	4.92E-06	2.93E-05
664a6edcad61c980269b3cca86a2c54b	Bacteria	Firmicutes	Clostridia	Clostridiales	Ruminococcaceae	Ruminococcaceae UCG-	NA	0.793279	210 days-old	0.000353548	0.00101276
5729563a5f28b09544d4b245853d966c	Bacteria	Firmicutes	Clostridia	Clostridiales	Christensenellaceae	Christensenellaceae R-7 group	NA	0.793558	210 days-old	1.11E-06	8.55E-06
6608f050b02395911f5c504e07600d06	Bacteria	Firmicutes	Clostridia	Clostridiales	Ruminococcaceae	NA	NA	0.794534	210 days-old	0.00492179	0.0103286
c9b971c913aee4411b91339467f521a8	Bacteria	Firmicutes	Clostridia	Clostridiales	Ruminococcaceae	Ruminococcaceae UCG-	NA	0.796442	210 days-old	0.00195491	0.00454439
49bcd7f249196830068859237fe0fe2a	Bacteria	Cyanobacteria	Melainabacteria	Gastranaerophilales	uncultured rumen bacterium	uncultured rumen bacterium	uncultured rumen bacterium	0.801692	210 days-old	0.0079982	0.0158574
253932de1de24a4a2cc9a0d24890c0af	Bacteria	Bacteroidetes	Bacteroidia	Bacteroidales	Bacteroidaceae	Bacteroides	NA	0.802498	210 days-old	0.000933449	0.00235914
82fb2e70f235ebccbe07e2175bd91e78	Bacteria	Firmicutes	Bacilli	Lactobacillales	Lactobacillaceae	Lactobacillus	Lactobacillus coleohominis SM	0.803219	210 days-old	0.00890588	0.0174512
0d167173d1ea7220e7162b1071665196	Bacteria	Firmicutes	Clostridia	Clostridiales	Lachnospiraceae	NA	NA	0.80376	210 days-old	0.00370625	0.00802017
b970e793c14ad6c75c59f7c87dd3e6f5	Bacteria	Firmicutes	Clostridia	Clostridiales	Ruminococcaceae	Ruminococcaceae UCG-	NA	0.806177	210 days-old	0.001204	0.00296955
c9c2d176d4705f107b90e2f21bdb96ec	Bacteria	Firmicutes	Clostridia	Clostridiales	Clostridiales vadinBB group	uncultured bacterium	uncultured bacterium	0.808582	210 days-old	0.000115585	0.0003882
0bf461ffd323db3f57d2d65cc90eed52	Bacteria	Bacteroidetes	Bacteroidia	Bacteroidales	Tannerellaceae	Parabacteroides	Porphyromonadaceae bacterium JFB7	0.809491	210 days-old	0.00236387	0.00539299
3031060800f8db4f5c7e4ab5cbef810b	Bacteria	Bacteroidetes	Bacteroidia	Bacteroidales	Muribaculaceae	uncultured bacterium	uncultured bacterium	0.810343	210 days-old	0.00544976	0.0113103
052f604d8cb669ddb11c9bc77afc4e99	Bacteria	Proteobacteria	eltaproteobacteria	esulfovibrionales	esulfovibrionaceae	Mailhella	Mailhella massiliensis	0.810382	210 days-old	5.93E-06	3.38E-05
13d9eb0e1376b03e8c57692cbb887fc1	Bacteria	Firmicutes	Clostridia	Clostridiales	Lachnospiraceae	Lachnospiraceae UCG-	Lachnospiraceae bacterium TF-	0.812157	210 days-old	0.000157747	0.000507907
1a0303f93b234ae63a861125e8a57860	Bacteria	Firmicutes	Clostridia	Clostridiales	Ruminococcaceae	[Eubacterium] coprostanoligenes group	NA	0.812196	210 days-old	0.00110813	0.00276082
07733bcb62b9842b5968aa5aece74f12	Bacteria	Firmicutes	Clostridia	Clostridiales	Lachnospiraceae	NA	NA	0.812299	210 days-old	1.07E-05	5.49E-05
a7d601344f628e5b0033cf2c950d1020	Bacteria	Firmicutes	Clostridia	Clostridiales	Ruminococcaceae	NA	NA	0.813104	210 days-old	0.000446016	0.00124417
0111e0eb3c9e3a5736fa92c89c9d3f86	Bacteria	Firmicutes	Clostridia	Clostridiales	Ruminococcaceae	Ruminococcaceae UCG-	NA	0.813276	210 days-old	0.00581654	0.0119396
17c9f5617b477442c1c8102f3eab5f00	Bacteria	Bacteroidetes	Bacteroidia	Bacteroidales	Tannerellaceae	Parabacteroides	Porphyromonadaceae bacterium JFB7	0.815174	210 days-old	0.000647827	0.00172718
305570165ffec3279825d82aac88d0b7	Bacteria	Proteobacteria	Gammaproteobacteria	Betaproteobacteriales	Burkholderiaceae	Parasutterella	uncultured organism	0.816612	210 days-old	0.00109389	0.00272746
0021210128018a600e3d499faea46f4b	Bacteria	Bacteroidetes	Bacteroidia	Bacteroidales	Muribaculaceae	uncultured bacterium	uncultured bacterium	0.816616	210 days-old	0.000108873	0.000369938
a57d373545a94497eb1d36ef555f11a8	Bacteria	Firmicutes	Clostridia	Clostridiales	Ruminococcaceae	Ruminococcaceae UCG-	NA	0.817253	210 days-old	0.0131731	0.0243468
bc6accbf0270b4e22e144b06aa8658eb	Bacteria	Firmicutes	Clostridia	Clostridiales	Ruminococcaceae	Ruminococcaceae UCG-	NA	0.818298	210 days-old	0.0261537	0.0451297
7bd94274ed0bc07614db83096ecce56d	Bacteria	Firmicutes	Clostridia	Clostridiales	Ruminococcaceae	Ruminococcaceae UCG-	uncultured rumen bacterium	0.81858	210 days-old	7.65E-06	4.16E-05
fecd2509925fbd6beca05da3d01e5876	Bacteria	Bacteroidetes	Bacteroidia	Bacteroidales	Tannerellaceae	Parabacteroides	uncultured bacterium	0.819697	210 days-old	0.000486412	0.00134744
43e790d475a8587a212ee92abc6ecb14	Bacteria	Epsilonbacteraeota	Campylobacteria	Campylobacterales	Helicobacteraceae	Helicobacter	NA	0.819699	210 days-old	1.58E-05	7.41E-05
091df6b99a2014e60e808c95c48c0cf0	Bacteria	eferribacteres	eferribacteres	eferribacterales	eferribacteraceae	Mucispirillum	Mucispirillum schaedleri	0.819921	210 days-old	0.000164206	0.000525265
4ea67287febef412e86524d95bb14276	Bacteria	Proteobacteria	Gammaproteobacteria	Betaproteobacteriales	Burkholderiaceae	Sutterella	uncultured bacterium	0.821062	210 days-old	0.0284962	0.0485423
33aeb287266ee0890689aefcd68f5101	Bacteria	Bacteroidetes	Bacteroidia	Bacteroidales	Prevotellaceae	NA	NA	0.821209	210 days-old	0.0097013	0.018734
b482619870e8256e7d5dbb1e43d17e42	Bacteria	Firmicutes	Clostridia	Clostridiales	Lachnospiraceae	Oribacterium	uncultured bacterium	0.821791	210 days-old	0.00027319	0.000810939
9f22da56e873ade2c09013cae621e715	Bacteria	Proteobacteria	Gammaproteobacteria	Betaproteobacteriales	Burkholderiaceae	Ralstonia	NA	0.821891	210 days-old	6.04E-08	7.01E-07
3df9c68a54000ebc54bda26f73ddfa7e	Bacteria	Bacteroidetes	Bacteroidia	Bacteroidales	Tannerellaceae	Parabacteroides	Porphyromonadaceae bacterium JFB7	0.823045	210 days-old	0.00165533	0.00391445
f8f4c3266b54c8b43723ca9b10276d14	Bacteria	Firmicutes	Clostridia	Clostridiales	Lachnospiraceae	Tyzzerella	uncultured bacterium	0.823745	210 days-old	0.00930023	0.0180467
93f57b964fa4109d9c69f9a75353a79d	Bacteria	Firmicutes	Clostridia	Clostridiales	Lachnospiraceae	Lachnospiraceae UCG-	Lachnospiraceae bacterium TF-	0.824238	210 days-old	0.000761593	0.0019825
fd2ad0ff3e15b4f9e2908fe01ce6d25b	Bacteria	Tenericutes	Mollicutes	Mollicutes RF9	uncultured bacterium	uncultured bacterium	uncultured bacterium	0.824716	210 days-old	0.0018043	0.00422502
5fbe60ae3e7921e7be6ffb8c38411942	Bacteria	Proteobacteria	eltaproteobacteria	esulfovibrionales	esulfovibrionaceae	uncultured	uncultured bacterium	0.82509	210 days-old	0.000268594	0.000799497
3f97e11a8e9d27b04f0b1a48693ff038	Bacteria	Firmicutes	Clostridia	Clostridiales	Ruminococcaceae	Ruminococcaceae UCG-	NA	0.825418	210 days-old	0.00615906	0.012578
0e6bb149b7dd4ef2faf8aa0164e8d8e2	Bacteria	Lentisphaerae	Oligosphaeria	Oligosphaerales	Oligosphaeraceae	Z	uncultured bacterium	0.82673	210 days-old	0.000335219	0.000966326
c68e3dad9f4a492081f2f7053edab736	Bacteria	Actinobacteria	Coriobacteriia	Coriobacteriales	Atopobiaceae	uncultured	uncultured bacterium	0.826771	210 days-old	0.00215057	0.00494878
1ad2c7c17cd22c8572ca73ca8efdbbab	Bacteria	Firmicutes	Clostridia	Clostridiales	Ruminococcaceae	Intestinimonas	NA	0.826962	210 days-old	5.38E-07	4.58E-06
b4c18d8335224d242259315385cdac08	Bacteria	Firmicutes	Clostridia	Clostridiales	Lachnospiraceae	NA	NA	0.827735	210 days-old	3.54E-06	2.18E-05
26b05f06e20655e9914acfd4e1b48bea	Bacteria	Bacteroidetes	Bacteroidia	Bacteroidales	Muribaculaceae	uncultured bacterium	uncultured bacterium	0.828094	210 days-old	0.000945979	0.0023885
5cce28eaabf875fd638012dadfa940a8	Bacteria	Firmicutes	Clostridia	Clostridiales	Ruminococcaceae	Ruminococcaceae UCG-	uncultured bacterium	0.828187	210 days-old	0.000272253	0.000808908
198b41e9a62e786ada743a8cbdba4be9	Bacteria	Tenericutes	Mollicutes	Mollicutes RF9	metagenome	metagenome	metagenome	0.828609	210 days-old	0.00149557	0.00359974
e7c2eac47debb98e15b03b3f798f06b2	Bacteria	Firmicutes	Clostridia	Clostridiales	Christensenellaceae	Christensenellaceae R-7 group	NA	0.82868	210 days-old	2.87E-05	0.000121173
e09bf69c800381409aa5acb6e8de9502	Bacteria	Firmicutes	Clostridia	Clostridiales	Ruminococcaceae	Ruminococcaceae UCG-9	uncultured bacterium	0.828728	210 days-old	0.0182354	0.0324479
42c294983ea07129f4ddef512181f9aa	Bacteria	Firmicutes	Erysipelotrichia	Erysipelotrichales	Erysipelotrichaceae	Erysipelotrichaceae UCG-	uncultured bacterium	0.829855	210 days-old	0.0145547	0.0266412
4654f7cf787717edae3fa16124baac49	Bacteria	Bacteroidetes	Bacteroidia	Bacteroidales	Prevotellaceae	NA	NA	0.832951	210 days-old	0.0157946	0.0286148
a04702d6265334320b0b63e7bf14444a	Bacteria	Firmicutes	Clostridia	Clostridiales	Ruminococcaceae	Ruminococcaceae UCG-	uncultured bacterium	0.833693	210 days-old	0.00356209	0.00777139
deafaa5a64cf0bdba7afff5b0f2f29a6	Bacteria	Firmicutes	Clostridia	Clostridiales	Peptococcaceae	uncultured	uncultured organism	0.835773	210 days-old	0.00473482	0.00998878
a40798f8f63160a223eedaef1a1c5fee	Bacteria	Firmicutes	Clostridia	Clostridiales	Ruminococcaceae	Ruminococcaceae UCG-	NA	0.837741	210 days-old	0.0103396	0.0198109
c73a0f2d59142cbd329fd67339b63350	Bacteria	Firmicutes	Clostridia	Clostridiales	Lachnospiraceae	NA	NA	0.840293	210 days-old	0.000103096	0.000353314
6c494d76300d39169b93ce147ac73267	Bacteria	eferribacteres	eferribacteres	eferribacterales	eferribacteraceae	Mucispirillum	NA	0.841587	210 days-old	6.09E-06	3.46E-05
43774d0291faf92257885525b81f3b42	Bacteria	Firmicutes	Erysipelotrichia	Erysipelotrichales	Erysipelotrichaceae	uncultured	uncultured Solobacterium sp.	0.841915	210 days-old	0.000427634	0.00119918
785a362cf3c356c0f2d1d81b0b3dba16	Bacteria	Firmicutes	Negativicutes	Selenomonadales	Veillonellaceae	Anaerovibrio	NA	0.842128	210 days-old	6.10E-06	3.46E-05
01db52bd98e2a15a56e9954bda3d191b	Bacteria	Firmicutes	Clostridia	Clostridiales	Family XIII	Mogibacterium	uncultured bacterium	0.842432	210 days-old	0.000347638	0.000998521
95a0cbe2f6a6bb36fd63f6568c6fee58	Bacteria	Firmicutes	Clostridia	Clostridiales	Lachnospiraceae	NA	NA	0.842625	210 days-old	0.0279404	0.0477739
b3e6185ecb15848d5b008f0e9000f24b	Bacteria	Proteobacteria	Alphaproteobacteria	Rickettsiales	uncultured	uncultured rumen bacterium	uncultured rumen bacterium	0.844874	210 days-old	0.000114584	0.000386057
850d78b7007cef6ef037ec6be7cc88e2	Bacteria	Bacteroidetes	Bacteroidia	Bacteroidales	Prevotellaceae	Prevotellaceae NKB group	uncultured bacterium	0.845477	210 days-old	0.027589	0.0472236
b0d1a6a1fa18eccf6a7bd42317e9a8f1	Bacteria	Firmicutes	Clostridia	Clostridiales	Family XIII	Family XIII A group	uncultured bacterium	0.846933	210 days-old	3.44E-05	0.00014174
d2bcdaf4fb6c95d5afcd6531d5e39d1b	Bacteria	Firmicutes	Clostridia	Clostridiales	Christensenellaceae	Christensenellaceae R-7 group	uncultured prokaryote	0.847034	210 days-old	0.00096005	0.0024202
5ff18a31b3ca9f6b0fffbbbe9ec310dc	Bacteria	Firmicutes	Clostridia	Clostridiales	Lachnospiraceae	Anaerostipes	NA	0.8475	210 days-old	0.00111595	0.0027738
800b1176e97d5b59bc98e3821d9cf442	Bacteria	Firmicutes	Clostridia	Clostridiales	Lachnospiraceae	Marvinbryantia	NA	0.850007	210 days-old	0.000511756	0.00140667
442b1ea67d92eab58bc8775bec22ae65	Bacteria	Epsilonbacteraeota	Campylobacteria	Campylobacterales	Campylobacteraceae	Campylobacter	NA	0.850603	210 days-old	9.68E-06	5.08E-05
a90cb86f7af30ffc52fcea2499dd7f7d	Bacteria	Spirochaetes	Spirochaetia	Spirochaetales	Spirochaetaceae	Treponema	NA	0.850651	210 days-old	7.02E-05	0.000256404
a7e00b77ef2bd705cc1ac2e8a00158d4	Bacteria	Bacteroidetes	Bacteroidia	Bacteroidales	Prevotellaceae	Prevotella	uncultured bacterium	0.852871	210 days-old	0.00276075	0.00617093
96662e567fb3bc52d833ea6d2d93e93e	Bacteria	Firmicutes	Clostridia	Clostridiales	Lachnospiraceae	NA	NA	0.854849	210 days-old	0.00824761	0.0162868
cb839c79d7e7478af1fbf862c24be304	Bacteria	Bacteroidetes	Bacteroidia	Bacteroidales	Rikenellaceae	Rikenellaceae RC9 gut group	uncultured bacterium	0.855146	210 days-old	5.52E-05	0.000209745
271c95740f375df0ff30e8d7e0cbfbc5	Bacteria	Firmicutes	Clostridia	Clostridiales	Ruminococcaceae	Ruminococcaceae UCG-	NA	0.855364	210 days-old	0.00426484	0.00913608
2ce69e88c28ef8bd464a825a0923828b	Bacteria	Firmicutes	Clostridia	Clostridiales	Lachnospiraceae	NA	NA	0.856219	210 days-old	8.24E-05	0.000293173
ef8973dee2f7235d146158a52697fb85	Bacteria	Firmicutes	Clostridia	Clostridiales	Lachnospiraceae	NA	NA	0.857915	210 days-old	0.000495315	0.001365
916baf1ad57c91e58d49a2d21eb80dc3	Bacteria	Bacteroidetes	Bacteroidia	Bacteroidales	Prevotellaceae	NA	NA	0.858309	210 days-old	0.000100867	0.000346419
272bbbd0425f7fa08e52d7a5e76e4a88	Bacteria	Tenericutes	Mollicutes	Mollicutes RF9	uncultured bacterium	uncultured bacterium	uncultured bacterium	0.859031	210 days-old	1.80E-05	8.34E-05
2fe159ccc035b8ff1e2c15c535adad2d	Bacteria	Firmicutes	Clostridia	Clostridiales	Lachnospiraceae	Lachnospiraceae UCG-	uncultured bacterium	0.859626	210 days-old	5.86E-05	0.000220082
4966b6229394c62b4f4b002bdd4c9569	Bacteria	Proteobacteria	Alphaproteobacteria	Rhodospirillales	uncultured	uncultured bacterium	uncultured bacterium	0.860042	210 days-old	0.020332	0.0358589
423eb4bdb8124ce87b0167da3290b153	Bacteria	Firmicutes	Clostridia	Clostridiales	Ruminococcaceae	NA	NA	0.862319	210 days-old	1.36E-05	6.59E-05
cda6f0f3201a71db704924d7b5c53170	Bacteria	Bacteroidetes	Bacteroidia	Bacteroidales	Tannerellaceae	Parabacteroides	Porphyromonadaceae bacterium JFB7	0.863105	210 days-old	7.06E-06	3.91E-05
83e2502ce41c84d45cd0e95d253443a5	Bacteria	Firmicutes	Clostridia	Clostridiales	Ruminococcaceae	Ruminiclostridium	NA	0.864547	210 days-old	6.61E-05	0.000244415
4c3784790c8756875efaa5b2d1a583f5	Bacteria	Firmicutes	Erysipelotrichia	Erysipelotrichales	Erysipelotrichaceae	uncultured	uncultured bacterium	0.86553	210 days-old	0.00904998	0.0176733
78363a628a6d9a76ff9857c964fdfac6	Bacteria	Bacteroidetes	Bacteroidia	Bacteroidales	Rikenellaceae	Rikenellaceae RC9 gut group	uncultured bacterium	0.869536	210 days-old	0.0110813	0.0210051
98e822493789040584ec91a5ad02d15d	Bacteria	Firmicutes	Clostridia	Clostridiales	Christensenellaceae	Christensenellaceae R-7 group	NA	0.870056	210 days-old	0.000354845	0.00101557
fd8777ca0d0bcd51fabdaab6dfd49f3e	Bacteria	Firmicutes	Clostridia	Clostridiales	Ruminococcaceae	Ruminococcaceae UCG-	unidentified	0.870164	210 days-old	3.95E-06	2.41E-05
bd28ebf0b90013a3d108465cd38ebbf0	Bacteria	Bacteroidetes	Bacteroidia	Bacteroidales	Tannerellaceae	Parabacteroides	NA	0.87107	210 days-old	3.98E-07	3.52E-06
ef7f3658d2cedb59d8faa7db6119f26c	Bacteria	Tenericutes	Mollicutes	Izimaplasmatales	gut metagenome	gut metagenome	gut metagenome	0.871402	210 days-old	1.22E-05	6.10E-05
c957ef9994fc4c45f7768f0c47433b55	Bacteria	Bacteroidetes	Bacteroidia	Bacteroidales	Prevotellaceae	NA	NA	0.875364	210 days-old	0.00486716	0.0102207
d0ef09930cbadf5a35c65d5ce0a89615	Bacteria	Proteobacteria	Alphaproteobacteria	Rhodospirillales	uncultured	NA	NA	0.876839	210 days-old	0.0283084	0.0483269
156c9a1051a29f45efce56c67d306cbe	Bacteria	Firmicutes	Clostridia	Clostridiales	Ruminococcaceae	[Eubacterium] coprostanoligenes group	NA	0.877385	210 days-old	0.000819211	0.00211525
fb0d89f154f57bc5ac914d6cf386efe2	Bacteria	Bacteroidetes	Bacteroidia	Bacteroidales	Rikenellaceae	Rikenellaceae RC9 gut group	uncultured bacterium	0.878656	210 days-old	0.0123515	0.0230572
3e22935793323a407c5843b20a89b7dc	Bacteria	Bacteroidetes	Bacteroidia	Bacteroidales	Tannerellaceae	Parabacteroides	uncultured bacterium	0.879057	210 days-old	8.16E-06	4.40E-05
ef5d5df151efe547661a4cf3e0373dc2	Bacteria	Firmicutes	Clostridia	Clostridiales	Ruminococcaceae	Ruminococcaceae UCG-	NA	0.879174	210 days-old	3.31E-06	2.08E-05
1e04f435868120b01f543d87a470b270	Bacteria	Bacteroidetes	Bacteroidia	Bacteroidales	Prevotellaceae	Prevotella	NA	0.883621	210 days-old	1.38E-05	6.64E-05
69e3b0a7ea137740cca5990543b4a39c	Bacteria	Firmicutes	Clostridia	Clostridiales	Clostridiales vadinBB group	NA	NA	0.884302	210 days-old	1.87E-05	8.62E-05
877557fbc13499248ea57eabb7962b65	Bacteria	Firmicutes	Clostridia	Clostridiales	Ruminococcaceae	Ruminococcaceae UCG-	NA	0.885162	210 days-old	0.000139827	0.000456652
2b8d14654fdd178ca956c0a3dcb4ddfc	Bacteria	Firmicutes	Clostridia	Clostridiales	Ruminococcaceae	Ruminococcaceae UCG-	NA	0.887113	210 days-old	0.000746937	0.00194752
459fb32835ac5f92e40b4d2b3fa5cc96	Bacteria	Firmicutes	Clostridia	Clostridiales	Lachnospiraceae	[Eubacterium] hallii group	uncultured bacterium	0.889256	210 days-old	0.0184031	0.0327054
876d3d39c5d31a16eddf134bd8379f5a	Bacteria	Firmicutes	Clostridia	Clostridiales	Ruminococcaceae	Faecalibacterium	NA	0.8901	210 days-old	1.37E-05	6.60E-05
1779ac4df303c963b8fe79c4ec97d395	Bacteria	Firmicutes	Clostridia	Clostridiales	Ruminococcaceae	Ruminococcaceae UCG-	NA	0.891446	210 days-old	0.00515551	0.0107696
33745e2875e776eaed6dd9f5aecf6470	Bacteria	Firmicutes	Erysipelotrichia	Erysipelotrichales	Erysipelotrichaceae	Erysipelotrichaceae UCG-	uncultured bacterium	0.894121	210 days-old	0.000723667	0.00189614
f66c29b9969bc0c543bad98f7c6a0815	Bacteria	Firmicutes	Clostridia	Clostridiales	Ruminococcaceae	Ruminococcaceae UCG-	uncultured bacterium	0.894918	210 days-old	5.60E-06	3.24E-05
63e6b7a00e41f54720c4394b06016bea	Bacteria	Firmicutes	Clostridia	Clostridiales	Ruminococcaceae	Ruminococcaceae UCG-	NA	0.894924	210 days-old	1.27E-05	6.23E-05
869ac7db6068a59aa300bde8b8b05946	Bacteria	Tenericutes	Mollicutes	Mollicutes RF9	uncultured bacterium	uncultured bacterium	uncultured bacterium	0.898411	210 days-old	2.61E-05	0.00011225
943e4291b64972163668c9eb21a9efc2	Bacteria	Firmicutes	Clostridia	Clostridiales	Ruminococcaceae	Ruminococcaceae UCG-	NA	0.898777	210 days-old	0.000715983	0.00187755
032807ad35578a9decc3e37330d5f062	Bacteria	Bacteroidetes	Bacteroidia	Bacteroidales	Muribaculaceae	uncultured bacterium	uncultured bacterium	0.899569	210 days-old	1.96E-05	8.93E-05
b255f707b9752e702c9dd867248ff69d	Bacteria	Bacteroidetes	Bacteroidia	Bacteroidales	Prevotellaceae	Prevotella	uncultured bacterium	0.9044	210 days-old	0.000205657	0.000635885
b62e96ab3df60d0560bdee737136e6fd	Bacteria	Firmicutes	Clostridia	Clostridiales	Ruminococcaceae	Ruminococcaceae UCG-	NA	0.905159	210 days-old	0.00432461	0.00924552
6e0b3c5e7dd5e74fad6b4faa1ad95e53	Bacteria	Firmicutes	Clostridia	Clostridiales	Ruminococcaceae	Ruminococcaceae UCG-	NA	0.905436	210 days-old	0.000724713	0.00189732
4d2e40317f6f3974237147eb4da75650	Bacteria	Firmicutes	Clostridia	Clostridiales	Christensenellaceae	Christensenellaceae R-7 group	NA	0.905754	210 days-old	2.82E-05	0.000119884
f62a127a15bd730eeb31ad4ede446e33	Bacteria	Firmicutes	Negativicutes	Selenomonadales	Veillonellaceae	Selenomonas	uncultured rumen bacterium	0.906715	210 days-old	9.62E-05	0.000332699
f41afa6c5e7572e02b3c7d666a4c8a55	Bacteria	Proteobacteria	Gammaproteobacteria	Betaproteobacteriales	Burkholderiaceae	Sutterella	uncultured bacterium	0.906963	210 days-old	0.000173768	0.000551704
c46564e9ab027253069cf7415bc70ab7	Bacteria	Firmicutes	Clostridia	Clostridiales	Clostridiales vadinBB group	NA	NA	0.907447	210 days-old	0.00359586	0.00783435
5113346b77e3c7a36a5d0f1f44422119	Bacteria	Firmicutes	Erysipelotrichia	Erysipelotrichales	Erysipelotrichaceae	Erysipelotrichaceae UCG-	NA	0.907556	210 days-old	0.00371336	0.00803012
2f704f253a3f051cf849b9e1471aa593	Bacteria	Cyanobacteria	Melainabacteria	Gastranaerophilales	uncultured bacterium	uncultured bacterium	uncultured bacterium	0.909709	210 days-old	0.000663402	0.00175727
78b76324c9a1957bdccc36c5638d5210	Bacteria	Cyanobacteria	Melainabacteria	Gastranaerophilales	uncultured bacterium	uncultured bacterium	uncultured bacterium	0.910228	210 days-old	0.000174899	0.000553594
337411145cd74b15e77222f337ae119d	Bacteria	Firmicutes	Clostridia	Clostridiales	Lachnospiraceae	Marvinbryantia	uncultured bacterium	0.911442	210 days-old	1.41E-05	6.77E-05
940ce3539a821bb548f8409027842ef8	Bacteria	Firmicutes	Clostridia	Clostridiales	Lachnospiraceae	NA	NA	0.911447	210 days-old	2.88E-06	1.84E-05
ac4818138a6ea6ccaa8e850044dc38d9	Bacteria	Firmicutes	Clostridia	Clostridiales	Ruminococcaceae	Ruminococcaceae UCG-	NA	0.913712	210 days-old	1.08E-05	5.52E-05
b78a7ee88acde7e0bd51448a218c62c5	Bacteria	Spirochaetes	Spirochaetia	Spirochaetales	Spirochaetaceae	Treponema	NA	0.914683	210 days-old	0.00962578	0.0186106
06de554d67b3b6737bb19268a7a8b9e3	Bacteria	Firmicutes	Clostridia	Clostridiales	Ruminococcaceae	Ruminococcaceae UCG-	unidentified rumen bacterium JW	0.916231	210 days-old	0.000200546	0.000622799
646dcbbece7f0d1dfca690b6d047b28e	Bacteria	Firmicutes	Clostridia	Clostridiales	Ruminococcaceae	Ruminococcaceae UCG-	NA	0.920334	210 days-old	0.0171582	0.0307883
280a512f004fc623b31b6355d7fdf6c0	Bacteria	Firmicutes	Clostridia	Clostridiales	Ruminococcaceae	Ruminococcaceae UCG-	unidentified	0.925927	210 days-old	7.36E-05	0.000266308
38484467aa3e604c5db4129c3c3d06c5	Bacteria	Firmicutes	Negativicutes	Selenomonadales	Veillonellaceae	Mitsuokella	uncultured bacterium	0.926228	210 days-old	1.01E-05	5.26E-05
a03d0b82af0ed6f797e77710e0abd382	Bacteria	Firmicutes	Clostridia	Clostridiales	Lachnospiraceae	GCA-97	uncultured bacterium	0.927177	210 days-old	7.29E-06	4.01E-05
67920328909afc517cb6bb4f01bd61af	Bacteria	Firmicutes	Clostridia	Clostridiales	Ruminococcaceae	NA	NA	0.929191	210 days-old	5.14E-06	3.03E-05
5b1b0a83b2f86c743e5d288bad54bbb6	Bacteria	Firmicutes	Clostridia	Clostridiales	Ruminococcaceae	Ruminiclostridium 9	NA	0.929222	210 days-old	0.00122501	0.00301671
bae657763a4d3f96eec525d7902c2dbf	Bacteria	Firmicutes	Clostridia	Clostridiales	Ruminococcaceae	Ruminococcaceae UCG-	NA	0.931625	210 days-old	5.26E-05	0.000200693
d967be695208782d9d92052db9b66fa0	Bacteria	Firmicutes	Bacilli	Lactobacillales	Lactobacillaceae	Lactobacillus	NA	0.932225	210 days-old	0.0221236	0.0386981
d5e1adc32c6ead8512321654dbc10a0e	Bacteria	Firmicutes	Clostridia	Clostridiales	Ruminococcaceae	NA	NA	0.932679	210 days-old	3.26E-07	2.97E-06
b01e53d7e5096e69230daf937048c17b	Bacteria	Firmicutes	Clostridia	Clostridiales	Clostridiales vadinBB group	uncultured bacterium	uncultured bacterium	0.932796	210 days-old	3.35E-05	0.000138747
adc54c1ed5be35ed3982c2155e514af6	Bacteria	Firmicutes	Clostridia	Clostridiales	Ruminococcaceae	NA	NA	0.935353	210 days-old	1.13E-05	5.74E-05
6f277bcd4ccc0c4080eb3154f73abd5f	Bacteria	Tenericutes	Mollicutes	Mollicutes RF9	uncultured bacterium	uncultured bacterium	uncultured bacterium	0.937801	210 days-old	6.23E-06	3.51E-05
e79058f48f996b093024da6ac8898310	Bacteria	Firmicutes	Clostridia	Clostridiales	Lachnospiraceae	Tyzzerella	uncultured bacterium	0.93943	210 days-old	0.00125498	0.0030834
455c8ccd767dea7104aab683990f4772	Bacteria	Bacteroidetes	Bacteroidia	Bacteroidales	Muribaculaceae	uncultured Porphyromonadaceae bacterium	uncultured Porphyromonadaceae bacterium	0.939581	210 days-old	0.0199116	0.0352146
2e0d0267220796362054a0defb44ffad	Bacteria	Firmicutes	Clostridia	Clostridiales	Lachnospiraceae	NA	NA	0.940411	210 days-old	0.0104609	0.0200072
c31a10fef5753c3183ea7e80eb8131aa	Bacteria	Firmicutes	Clostridia	Clostridiales	Lachnospiraceae	NA	NA	0.941522	210 days-old	1.48E-07	1.46E-06
fa4f17e303278f0daa743e2a0603b458	Bacteria	Firmicutes	Clostridia	Clostridiales	Ruminococcaceae	NA	NA	0.943242	210 days-old	0.00198203	0.00460073
5f2bf573f658db8ad338d95fe06f5dbf	Bacteria	Bacteroidetes	Bacteroidia	Bacteroidales	Prevotellaceae	Alloprevotella	uncultured bacterium	0.943791	210 days-old	0.0179274	0.0320068
c7fc300e612c9a918a504d34b672b1fd	Bacteria	Firmicutes	Clostridia	Clostridiales	Lachnospiraceae	NA	NA	0.949962	210 days-old	7.92E-06	4.28E-05
fb83e43c2a064ef7d503988bf9603122	Bacteria	Firmicutes	Erysipelotrichia	Erysipelotrichales	Erysipelotrichaceae	NA	NA	0.950022	210 days-old	9.32E-05	0.000324676
c7bca6fee8cabe9c0623b5f1d3ac051a	Bacteria	Firmicutes	Clostridia	Clostridiales	Ruminococcaceae	Ruminococcaceae UCG-	unidentified	0.950764	210 days-old	5.05E-05	0.000194384
f3e1513d45c7c0e7d8d25c6f2f727499	Bacteria	Cyanobacteria	Melainabacteria	Gastranaerophilales	NA	NA	NA	0.951176	210 days-old	0.00931261	0.0180598
3d3c1ee876e66c144557ea39ae2b89ba	Bacteria	Bacteroidetes	Bacteroidia	Bacteroidales	Muribaculaceae	metagenome	metagenome	0.951243	210 days-old	0.000179385	0.000564489
9240ccc342bd6593b8c15b3eed32f370	Bacteria	Firmicutes	Clostridia	Clostridiales	Lachnospiraceae	Acetitomaculum	Firmicutes bacterium CAG9	0.954415	210 days-old	0.0020247	0.00468277
c8b769ec800c7de7fb98ed6f342919db	Bacteria	Firmicutes	Erysipelotrichia	Erysipelotrichales	Erysipelotrichaceae	NA	NA	0.955347	210 days-old	0.000836673	0.00215164
a9849d7b2c1b72526f2988daaff4a7e9	Bacteria	Firmicutes	Clostridia	Clostridiales	Lachnospiraceae	NA	NA	0.955447	210 days-old	7.89E-06	4.28E-05
22a67fa5f8aa6fc1ac6abdc70d9e4401	Bacteria	Spirochaetes	Spirochaetia	Spirochaetales	Spirochaetaceae	Treponema	Treponema berlinense	0.955576	210 days-old	0.001934	0.00450281
15bc89e1f45587e848fcf32bf2b43ca5	Bacteria	Firmicutes	Clostridia	Clostridiales	Lachnospiraceae	Lachnospiraceae UCG-	uncultured bacterium	0.956606	210 days-old	2.02E-06	1.39E-05
30295dc89df92ebd65535fe5d2213f1b	Bacteria	Firmicutes	Clostridia	Clostridiales	Ruminococcaceae	Ruminococcaceae UCG-	uncultured bacterium	0.957527	210 days-old	0.00193191	0.00450281
c9494ce90e8b158272e9697c6d1fd8f1	Bacteria	Actinobacteria	Coriobacteriia	Coriobacteriales	Atopobiaceae	Olsenella	NA	0.960255	210 days-old	1.75E-06	1.25E-05
9694a6b5df3ed13b46db8dc0ba84a718	Bacteria	Cyanobacteria	Melainabacteria	Gastranaerophilales	NA	NA	NA	0.961836	210 days-old	6.47E-06	3.63E-05
4b608a1a5405363bd0b4893e1eebc77d	Bacteria	Cyanobacteria	Melainabacteria	Gastranaerophilales	uncultured bacterium	uncultured bacterium	uncultured bacterium	0.96361	210 days-old	0.00147891	0.00356232
99e4e60a0efe5d786af97135b3f04d66	Bacteria	Firmicutes	Clostridia	Clostridiales	Lachnospiraceae	Coprococcus	NA	0.964118	210 days-old	0.00407602	0.00876687
c49a3b620998b67cd57b30a23f6e3f79	Bacteria	Firmicutes	Clostridia	Clostridiales	Ruminococcaceae	Ruminiclostridium	NA	0.964317	210 days-old	0.00159479	0.00379848
f59ae3fd0c04a421278d23529ea17c7b	Bacteria	Firmicutes	Clostridia	Clostridiales	Ruminococcaceae	Ruminococcaceae UCG-	metagenome	0.964333	210 days-old	0.0255987	0.0442676
887020d228c4ce778091470e304818f9	Bacteria	Firmicutes	Clostridia	Clostridiales	Family XIII	Family XIII A group	uncultured organism	0.964814	210 days-old	5.21E-06	3.07E-05
4dd94ec636a102b5714cfa38502477f1	Bacteria	Cyanobacteria	Melainabacteria	Gastranaerophilales	Clostridium sp. CAG:	Clostridium sp. CAG:	Clostridium sp. CAG:	0.965363	210 days-old	0.0209524	0.0368512
83a33742385204c2b3e2c250b6e97050	Bacteria	Firmicutes	Clostridia	Clostridiales	Ruminococcaceae	Ruminococcaceae UCG-	NA	0.965473	210 days-old	1.67E-06	1.20E-05
e487969785a01d565db5ef09145b197d	Bacteria	Bacteroidetes	Bacteroidia	Bacteroidales	Prevotellaceae	Alloprevotella	uncultured bacterium	0.965525	210 days-old	0.000797186	0.00206506
89074eb0f9f5409230fd87caf1dcf43d	Bacteria	Bacteroidetes	Bacteroidia	Bacteroidales	Tannerellaceae	Parabacteroides	Porphyromonadaceae bacterium JFB7	0.966642	210 days-old	0.00165574	0.00391445
058dccc354f1bfe5091bba3e97876d09	Bacteria	Firmicutes	Clostridia	Clostridiales	Ruminococcaceae	Ruminococcaceae UCG-	NA	0.971804	210 days-old	1.16E-05	5.82E-05
7a6b7430010c3f91db7972c970e5b417	Bacteria	Tenericutes	Mollicutes	Mollicutes RF9	NA	NA	NA	0.972237	210 days-old	5.34E-06	3.13E-05
2834762cf49b7a170449fc8e5c85415f	Bacteria	Bacteroidetes	Bacteroidia	Bacteroidales	Tannerellaceae	Parabacteroides	Porphyromonadaceae bacterium JFB7	0.972648	210 days-old	0.0100062	0.0192644
a4344f7e596799e0c3eec76a4b580e6b	Bacteria	Tenericutes	Mollicutes	Mollicutes RF9	uncultured bacterium	uncultured bacterium	uncultured bacterium	0.975195	210 days-old	4.79E-05	0.000186087
da95ed823ede49f7300c828f46925de2	Bacteria	Firmicutes	Clostridia	Clostridiales	Clostridiales vadinBB group	NA	NA	0.975638	210 days-old	5.10E-05	0.000195904
176690fc60a0cce6a28199d250d856ca	Bacteria	Bacteroidetes	Bacteroidia	Bacteroidales	Tannerellaceae	Parabacteroides	uncultured bacterium	0.97684	210 days-old	3.36E-05	0.000138979
1fd13e475299d9ee17a0ca00e7a0e054	Bacteria	Firmicutes	Negativicutes	Selenomonadales	Veillonellaceae	Mitsuokella	uncultured bacterium	0.977818	210 days-old	3.93E-06	2.40E-05
73906db919cc4c73962d15136c900472	Bacteria	Firmicutes	Erysipelotrichia	Erysipelotrichales	Erysipelotrichaceae	Sharpea	uncultured bacterium	0.978809	210 days-old	0.000251822	0.000755906
1b6635dbc8e22ab1b87b91aa0dce96bb	Bacteria	Firmicutes	Clostridia	Clostridiales	Ruminococcaceae	Ruminococcaceae UCG-	NA	0.978925	210 days-old	0.000198762	0.000618155
b820aeecee3ba11243b98e95c57b979f	Bacteria	Firmicutes	Clostridia	Clostridiales	Ruminococcaceae	Ruminococcaceae UCG-	NA	0.978983	210 days-old	2.46E-05	0.000106414
de9222b32c71246faf7baf89f8c75eff	Bacteria	Firmicutes	Clostridia	Clostridiales	Ruminococcaceae	Ruminococcaceae UCG-	NA	0.979027	210 days-old	0.00704043	0.0141246
5d7715972f81ca7b58099eb54d0724ad	Bacteria	Firmicutes	Clostridia	Clostridiales	Ruminococcaceae	Ruminococcaceae UCG-	NA	0.979281	210 days-old	0.0259631	0.044825
624a0ef8068169f1d16e6b1f4021732e	Bacteria	Firmicutes	Clostridia	Clostridiales	Ruminococcaceae	NA	NA	0.979356	210 days-old	0.00683583	0.0137752
862dfa4150ba25cc209bf5c4f8459bba	Bacteria	Firmicutes	Clostridia	Clostridiales	Ruminococcaceae	Ruminococcaceae UCG-	uncultured bacterium	0.980159	210 days-old	0.00519194	0.0108315
fba2673a2e8a29e1b2a8cb7b3bdd9321	Bacteria	Firmicutes	Clostridia	Clostridiales	Ruminococcaceae	Ruminococcaceae UCG-	NA	0.982121	210 days-old	0.0027602	0.00617093
5fc4af17eeb4d5b40878183fbf890e08	Bacteria	Firmicutes	Clostridia	Clostridiales	Ruminococcaceae	NA	NA	0.982232	210 days-old	0.00658222	0.0133653
735b3bd9b1507c56abad346b017306f5	Bacteria	Firmicutes	Clostridia	Clostridiales	Lachnospiraceae	Lachnospiraceae UCG-	uncultured bacterium	0.985719	210 days-old	8.45E-05	0.000298051
a5c425bd50ecfeab5726452463766ade	Bacteria	Firmicutes	Clostridia	Clostridiales	Ruminococcaceae	Ruminococcaceae UCG-	NA	0.986021	210 days-old	0.00422417	0.00906112
e87c366610b2d90985888d3c16f553c5	Bacteria	Bacteroidetes	Bacteroidia	Bacteroidales	Prevotellaceae	NA	NA	0.986639	210 days-old	0.000227559	0.000693534
63467beb6c72ac40fceff95b94203f31	Bacteria	Firmicutes	Clostridia	Clostridiales	Lachnospiraceae	Roseburia	NA	0.98734	210 days-old	0.00100901	0.00252966
1689ec0abfd334628566b75ea9aa8ab8	Bacteria	Firmicutes	Clostridia	Clostridiales	Lachnospiraceae	NA	NA	0.989444	210 days-old	0.000111806	0.000378291
695047d8010ecfb6f61a85b240c77f63	Bacteria	Cyanobacteria	Melainabacteria	Gastranaerophilales	NA	NA	NA	0.99071	210 days-old	0.00035766	0.00102022
180e554eaa0209ac535ba55d641bc5d0	Bacteria	Bacteroidetes	Bacteroidia	Bacteroidales	Bacteroidaceae	Bacteroides	NA	0.991636	210 days-old	2.13E-05	9.55E-05
e5c47321c8b838efd1a0aa2f62a4341d	Bacteria	Firmicutes	Clostridia	Clostridiales	Lachnospiraceae	NA	NA	0.99169	210 days-old	3.78E-05	0.000153193
8be449490a4877d30785e30a483fb586	Bacteria	Firmicutes	Clostridia	Clostridiales	Lachnospiraceae	Coprococcus	NA	0.992793	210 days-old	0.000133273	0.000438388
adb3945c5b940398595374115ec72893	Bacteria	Firmicutes	Clostridia	Clostridiales	Ruminococcaceae	Ruminococcaceae UCG-	NA	0.9928	210 days-old	0.00913809	0.0177861
2add7ead87e2a9c09e31f13061ea4e1e	Bacteria	Tenericutes	Mollicutes	Mollicutes RF9	uncultured bacterium	uncultured bacterium	uncultured bacterium	0.996552	210 days-old	0.000778701	0.00202045
ba4a8707c84ce667a30986f2de4418c4	Bacteria	Firmicutes	Erysipelotrichia	Erysipelotrichales	Erysipelotrichaceae	Erysipelotrichaceae UCG-	uncultured bacterium	0.996932	210 days-old	4.74E-05	0.000184977
9e8ca0198c4dc45806a6f730048c2591	Bacteria	Firmicutes	Clostridia	Clostridiales	Ruminococcaceae	Ruminococcaceae UCG-	uncultured rumen bacterium	0.997643	210 days-old	1.26E-05	6.20E-05
d1ed6a9c3c8c846998e38e67fd4b05c0	Bacteria	Firmicutes	Clostridia	Clostridiales	Ruminococcaceae	Oscillospira	uncultured organism	0.999172	210 days-old	3.06E-05	0.00012728
d99e201356173e8f4a5d425c320ead1c	Bacteria	Firmicutes	Clostridia	Clostridiales	Lachnospiraceae	NA	NA	0.999522	210 days-old	0.00341598	0.00748329
c8fab9331a8e119f9dff949b93509ddc	Bacteria	Firmicutes	Clostridia	Clostridiales	Ruminococcaceae	Ruminococcaceae UCG-	NA	1.00005	210 days-old	0.000224371	0.000685779
1778a35e79d0f0d5bd77db3f906cc01d	Bacteria	Firmicutes	Clostridia	Clostridiales	Lachnospiraceae	NA	NA	1.00168	210 days-old	0.000559215	0.00151753
33edd4b68118540342342c52acde346d	Bacteria	Firmicutes	Clostridia	Clostridiales	Lachnospiraceae	[Eubacterium] xylanophilum group	NA	1.0025	210 days-old	0.000312452	0.000908899
0d73677bf433fe54754d89a9933d7dfb	Bacteria	Tenericutes	Mollicutes	Mollicutes RF9	NA	NA	NA	1.00273	210 days-old	8.31E-06	4.46E-05
05fb5b679ac4cc882f9069ee43e69409	Bacteria	Firmicutes	Erysipelotrichia	Erysipelotrichales	Erysipelotrichaceae	Erysipelotrichaceae UCG-	uncultured bacterium	1.00371	210 days-old	0.000105259	0.000359955
fad126cdef14412d07cdc48ce3f668a6	Bacteria	Bacteroidetes	Bacteroidia	Bacteroidales	Tannerellaceae	Parabacteroides	Porphyromonadaceae bacterium JFB7	1.00612	210 days-old	0.000296844	0.000870633
2459fb57c87bc96b19b9d0761a099a08	Bacteria	Bacteroidetes	Bacteroidia	Bacteroidales	Bacteroidaceae	Bacteroides	uncultured bacterium	1.00678	210 days-old	0.00199887	0.00463309
9408ea5f009ab7543a2ec28f1193e2fd	Bacteria	Firmicutes	Clostridia	Clostridiales	Ruminococcaceae	Oscillibacter	NA	1.00911	210 days-old	1.61E-06	1.16E-05
d1115101977316aac4bdf2641dc766dd	Bacteria	Firmicutes	Clostridia	Clostridiales	NA	NA	NA	1.00927	210 days-old	6.78E-07	5.57E-06
bc17d29ad0e28cab77d7276e5c907d9e	Bacteria	Firmicutes	Clostridia	Clostridiales	Clostridiales vadinBB group	uncultured bacterium	uncultured bacterium	1.01058	210 days-old	0.00055232	0.00150265
31403abc6ff6dce40040d0c578b51523	Bacteria	Firmicutes	Clostridia	Clostridiales	Ruminococcaceae	NA	NA	1.01255	210 days-old	7.39E-06	4.05E-05
080b8fccf4c71d9c478fe5c51ba97d60	Bacteria	Firmicutes	Clostridia	Clostridiales	Ruminococcaceae	Ruminococcaceae UCG-	uncultured bacterium	1.01278	210 days-old	0.000119946	0.000401581
67c3146fba971f45e5fabfd1cc4bab88	Bacteria	Bacteroidetes	Bacteroidia	Bacteroidales	Prevotellaceae	Prevotellaceae NKB group	uncultured Prevotella sp.	1.01333	210 days-old	0.00224563	0.00515269
cb4c13170075cb19d01927aac3146258	Bacteria	Firmicutes	Clostridia	Clostridiales	Ruminococcaceae	Ruminococcaceae UCG-	uncultured bacterium	1.01527	210 days-old	0.00992253	0.019138
d7c3a90c2eb845b8961820440bca3451	Bacteria	Firmicutes	Clostridia	Clostridiales	Clostridiales vadinBB group	uncultured bacterium	uncultured bacterium	1.01556	210 days-old	0.00258809	0.00583782
a1f54bebda6a6683226ea247c910b68e	Bacteria	Synergistetes	Synergistia	Synergistales	Synergistaceae	Pyramidobacter	uncultured bacterium	1.01562	210 days-old	1.66E-07	1.64E-06
907f7e4ca8be3f1fd58d603c190b4eda	Bacteria	Proteobacteria	Gammaproteobacteria	Betaproteobacteriales	Burkholderiaceae	Sutterella	NA	1.0178	210 days-old	2.19E-05	9.72E-05
d4583f860efbec4820822df97d0c1390	Bacteria	Firmicutes	Clostridia	Clostridiales	Ruminococcaceae	Ruminococcaceae UCG-9	uncultured bacterium	1.01796	210 days-old	0.0102054	0.0195889
f5dcf47089fd40cd21f0b623b1432425	Bacteria	Bacteroidetes	Bacteroidia	Bacteroidales	Tannerellaceae	Parabacteroides	Porphyromonadaceae bacterium JFB7	1.01797	210 days-old	0.000489575	0.00135385
924480e7aca653665a8d74d32cea0cf4	Bacteria	Actinobacteria	Coriobacteriia	Coriobacteriales	Eggerthellaceae	Paraeggerthella	NA	1.01816	210 days-old	0.000900704	0.00229172
615fe1d93a6f1e278d3301487c95fea9	Bacteria	Tenericutes	Mollicutes	Izimaplasmatales	NA	NA	NA	1.01847	210 days-old	0.000222531	0.00068146
c4b206886d7891336bffd670ac4e9bb0	Bacteria	Bacteroidetes	Bacteroidia	Bacteroidales	Prevotellaceae	NA	NA	1.01861	210 days-old	0.0100773	0.0193663
aa7b3ede84201869eed8a72e4333c8bc	Bacteria	Bacteroidetes	Bacteroidia	Bacteroidales	Muribaculaceae	uncultured bacterium	uncultured bacterium	1.01941	210 days-old	6.89E-05	0.000252206
1c39249e2c898d8605efa7c0f4019b9f	Bacteria	Firmicutes	Clostridia	Clostridiales	Clostridiales vadinBB group	uncultured bacterium	uncultured bacterium	1.02095	210 days-old	8.47E-06	4.54E-05
51429e602d3133e96807a48929b4b67a	Bacteria	Bacteroidetes	Bacteroidia	Bacteroidales	Muribaculaceae	NA	NA	1.02534	210 days-old	7.17E-05	0.000260702
8137b1c9889a604b13e6201aa0114dec	Bacteria	Firmicutes	Clostridia	Clostridiales	Ruminococcaceae	Ruminiclostridium 9	NA	1.0258	210 days-old	0.000129045	0.000428007
f1a37c34124e9078719bfc08a3d7e9df	Bacteria	Firmicutes	Clostridia	Clostridiales	Lachnospiraceae	NA	NA	1.02641	210 days-old	0.000200645	0.000622799
e5ea5641db3d2444e3609c9906419027	Bacteria	Firmicutes	Clostridia	Clostridiales	Lachnospiraceae	Lachnospiraceae NC group	uncultured Clostridiaceae bacterium	1.02645	210 days-old	4.01E-06	2.43E-05
51d9afeaeb3b1bc50d206260d7dbea50	Bacteria	Firmicutes	Clostridia	Clostridiales	Ruminococcaceae	Ruminiclostridium	uncultured bacterium	1.02761	210 days-old	0.0137087	0.0252367
2aa9c9e1fb21576f43e88aa0d13f7c37	Bacteria	Bacteroidetes	Bacteroidia	Bacteroidales	Prevotellaceae	NA	NA	1.0277	210 days-old	1.56E-06	1.13E-05
ae2a4f60a47392e8bb1e9e61ff7ef801	Bacteria	Firmicutes	Clostridia	Clostridiales	Clostridiales vadinBB group	uncultured bacterium	uncultured bacterium	1.02917	210 days-old	0.000102181	0.000350556
b41534339ee14ee9fe6b82c0a85e8bc4	Bacteria	Bacteroidetes	Bacteroidia	Bacteroidales	Rikenellaceae	Rikenellaceae RC9 gut group	uncultured bacterium	1.02981	210 days-old	2.85E-05	0.000120823
30b81ff11474019d342df79845c4b48e	Bacteria	Firmicutes	Clostridia	Clostridiales	Ruminococcaceae	Intestinimonas	uncultured bacterium	1.03023	210 days-old	8.66E-05	0.000305051
28b8656c9d9c6134806eeea9b34480aa	Bacteria	Proteobacteria	Gammaproteobacteria	Betaproteobacteriales	Burkholderiaceae	Sutterella	uncultured bacterium	1.03328	210 days-old	2.40E-05	0.000104188
80a26aa6f8754f57f396c003251ceab3	Bacteria	Bacteroidetes	Bacteroidia	Bacteroidales	Tannerellaceae	Parabacteroides	Porphyromonadaceae bacterium JFB7	1.03338	210 days-old	0.000324192	0.000939626
a8cb0ba275ab9f45cd327d57a132077e	Bacteria	Firmicutes	Clostridia	Clostridiales	Ruminococcaceae	Ruminococcaceae UCG-	NA	1.03346	210 days-old	5.62E-05	0.000212632
e2078182ef3dee555573053da72a0e43	Bacteria	Firmicutes	Clostridia	Clostridiales	Ruminococcaceae	Ruminococcaceae UCG-	NA	1.03527	210 days-old	7.40E-06	4.05E-05
5c0ad920485054a5069695dbecf26c3a	Bacteria	Firmicutes	Clostridia	Clostridiales	Ruminococcaceae	uncultured	NA	1.03578	210 days-old	9.04E-05	0.000316639
ae9ab6f140dd4aac58cac1b90b65b667	Bacteria	Firmicutes	Clostridia	Clostridiales	Lachnospiraceae	NA	NA	1.0423	210 days-old	2.54E-05	0.000109613
82598179f1d11cf2d8c7731c0f94a493	Bacteria	Firmicutes	Clostridia	Clostridiales	Ruminococcaceae	Ruminiclostridium	uncultured bacterium	1.04447	210 days-old	0.0011578	0.00286446
8d18897459d97fa6ccd0a6d1a46b7620	Bacteria	eferribacteres	eferribacteres	eferribacterales	eferribacteraceae	Mucispirillum	NA	1.04751	210 days-old	5.83E-06	3.34E-05
fea9ae3b3bf81b4f1c7e52ccab2fdc78	Bacteria	Firmicutes	Clostridia	Clostridiales	Christensenellaceae	Christensenellaceae R-7 group	NA	1.04929	210 days-old	7.96E-06	4.30E-05
8bba577ed195e976607c243c31e46a9c	Bacteria	Cyanobacteria	Melainabacteria	Gastranaerophilales	NA	NA	NA	1.05072	210 days-old	0.011107	0.0210415
5743f858b5f935a1d20fbb1af6303a0d	Bacteria	Bacteroidetes	Bacteroidia	Bacteroidales	Prevotellaceae	NA	NA	1.05128	210 days-old	0.00691135	0.013901
18b025aa1812124a5c92e510fbfe4309	Bacteria	Bacteroidetes	Bacteroidia	Bacteroidales	Muribaculaceae	uncultured bacterium	uncultured bacterium	1.05192	210 days-old	2.49E-05	0.000107818
788b4e48ac561dfbb61520c68837c645	Bacteria	Bacteroidetes	Bacteroidia	Bacteroidales	p--o	uncultured bacterium	uncultured bacterium	1.05444	210 days-old	0.0196888	0.03484
a7c3fb68f0f715153fbc29456e07469a	Bacteria	Bacteroidetes	Bacteroidia	Bacteroidales	Prevotellaceae	Prevotellaceae UCG-	uncultured bacterium	1.05546	210 days-old	0.0115168	0.0217147
6c3009a9390aaeb56363da6bf6bd8c1b	Bacteria	Tenericutes	Mollicutes	Mollicutes RF9	NA	NA	NA	1.05618	210 days-old	1.24E-05	6.16E-05
5fed5bbd39205298401918d5b91d4809	Bacteria	Firmicutes	Clostridia	Clostridiales	Ruminococcaceae	Subdoligranulum	uncultured bacterium	1.05708	210 days-old	4.06E-05	0.000163292
0c2fb1e858294eff128ad6ae9ee68c60	Bacteria	Firmicutes	Clostridia	Clostridiales	Lachnospiraceae	Marvinbryantia	NA	1.05801	210 days-old	3.25E-07	2.97E-06
171574f3a5a39f20c8244d4e3a38bfb6	Bacteria	Firmicutes	Clostridia	Clostridiales	Clostridiales vadinBB group	uncultured organism	uncultured organism	1.05956	210 days-old	0.00267894	0.00601302
d1506806332a69869be253475d959804	Bacteria	Firmicutes	Clostridia	Clostridiales	Lachnospiraceae	NA	NA	1.06056	210 days-old	3.03E-06	1.92E-05
d3409c05069634cf90685d5dd3cfe911	Bacteria	Firmicutes	Clostridia	Clostridiales	Clostridiales vadinBB group	NA	NA	1.06321	210 days-old	0.000246581	0.000742301
3e32dee7d58a9791cdcc51231dac6889	Bacteria	Spirochaetes	Spirochaetia	Spirochaetales	Spirochaetaceae	Treponema	uncultured bacterium	1.06379	210 days-old	0.00694733	0.0139646
16f3c48a34a3564f37fff33f2cbdace6	Bacteria	Firmicutes	Clostridia	Clostridiales	Lachnospiraceae	NA	NA	1.06432	210 days-old	7.47E-05	0.00026946
61ee171096c430ea46514ecb07ef5f8f	Bacteria	Bacteroidetes	Bacteroidia	Bacteroidales	Prevotellaceae	NA	NA	1.06513	210 days-old	1.82E-05	8.45E-05
7774d4200eab4674c9fd88347e5f9dac	Bacteria	Firmicutes	Clostridia	Clostridiales	Ruminococcaceae	Ruminococcaceae UCG-	NA	1.06857	210 days-old	2.35E-05	0.000102566
ed53aa97d1e6e4ce038a96efa175dfc2	Bacteria	Bacteroidetes	Bacteroidia	Bacteroidales	Prevotellaceae	Alloprevotella	uncultured bacterium	1.06946	210 days-old	0.000530486	0.00144942
e7fcfd01ed88952b842a499948bc3a46	Bacteria	Firmicutes	Clostridia	Clostridiales	Ruminococcaceae	Ruminococcaceae UCG-	NA	1.06963	210 days-old	5.08E-06	3.00E-05
92bb939c2a8d6dbdd50a4dbcbdcf291d	Bacteria	Firmicutes	Clostridia	Clostridiales	Ruminococcaceae	NA	NA	1.06985	210 days-old	6.17E-06	3.49E-05
0e9e3a23233b224aaf89ee45dac0b9c8	Bacteria	Tenericutes	Mollicutes	Mollicutes RF9	NA	NA	NA	1.07035	210 days-old	0.000209864	0.000647013
c076e359814e0570567943d20ce03170	Bacteria	Bacteroidetes	Bacteroidia	Bacteroidales	Prevotellaceae	Prevotellaceae NKB group	uncultured bacterium	1.07138	210 days-old	0.00347269	0.00758671
f0db0286a78cb8218733265ce0430dc1	Bacteria	Tenericutes	Mollicutes	Mollicutes RF9	NA	NA	NA	1.07178	210 days-old	0.00231226	0.00529036
e50ca8a801556945e95cc5c2b6000354	Bacteria	Firmicutes	Clostridia	Clostridiales	Ruminococcaceae	Ruminococcus	uncultured bacterium	1.07276	210 days-old	0.000131641	0.000434809
c68ed82ee6ebb577c1145834a44b41c0	Bacteria	Bacteroidetes	Bacteroidia	Bacteroidales	Rikenellaceae	Rikenellaceae RC9 gut group	uncultured bacterium	1.07322	210 days-old	0.000174607	0.000553594
8ae147e2b69cf565f674b69fa8456406	Bacteria	Firmicutes	Clostridia	Clostridiales	Ruminococcaceae	GCA-9	uncultured bacterium	1.07345	210 days-old	0.00968527	0.0187143
3b1cee6bf9958163e9aff329d4344810	Bacteria	Firmicutes	Clostridia	Clostridiales	Ruminococcaceae	[Eubacterium] coprostanoligenes group	NA	1.07405	210 days-old	0.000143216	0.000465816
d98df03bae079cd25563aea21fda861b	Bacteria	Firmicutes	Erysipelotrichia	Erysipelotrichales	Erysipelotrichaceae	Erysipelotrichaceae UCG-	uncultured bacterium	1.07606	210 days-old	1.04E-05	5.39E-05
0fd94a8c8cf3ce1d9bbbbff032ca70f8	Bacteria	Firmicutes	Clostridia	Clostridiales	Ruminococcaceae	Ruminococcaceae UCG-	unidentified rumen bacterium JW	1.07666	210 days-old	0.00368859	0.0079982
bba21cfff851a58f27913efe81629298	Bacteria	Firmicutes	Clostridia	Clostridiales	Ruminococcaceae	Ruminococcaceae UCG-	NA	1.07727	210 days-old	9.40E-08	1.01E-06
24054d4fddf0bea19d84ac67abe61351	Bacteria	Firmicutes	Erysipelotrichia	Erysipelotrichales	Erysipelotrichaceae	Erysipelotrichaceae UCG-	uncultured bacterium	1.07855	210 days-old	7.86E-05	0.000282223
207414552d178c6fef107cffa5f0c7cd	Bacteria	Firmicutes	Clostridia	Clostridiales	Clostridiales vadinBB group	uncultured bacterium	uncultured bacterium	1.07865	210 days-old	0.0108738	0.0206732
fcb041b7d06c24040b3760b6608dc475	Bacteria	Firmicutes	Clostridia	Clostridiales	Ruminococcaceae	Ruminococcaceae UCG-	NA	1.07918	210 days-old	0.00019629	0.000611657
bc8e6c7a6a4d6a797c0282d4679e3474	Bacteria	Firmicutes	Clostridia	Clostridiales	Lachnospiraceae	NA	NA	1.07927	210 days-old	0.00111753	0.00277556
3d984401e4552b15eecf0e9c2a9b642c	Bacteria	Firmicutes	Clostridia	Clostridiales	Ruminococcaceae	Ruminococcaceae UCG-	uncultured bacterium	1.08116	210 days-old	0.00475373	0.0100221
ba041f8b1a8a3324323cb5bf46565f3c	Bacteria	Tenericutes	Mollicutes	Mollicutes RF9	NA	NA	NA	1.08341	210 days-old	9.58E-05	0.000331674
68df8623ee448947c262c4a28ebf09c3	Bacteria	Kiritimatiellaeota	Kiritimatiellae	WCHB-	uncultured bacterium	uncultured bacterium	uncultured bacterium	1.08487	210 days-old	0.0131381	0.0242982
64cdf99982038d09947b8d83d05593ba	Bacteria	Bacteroidetes	Bacteroidia	Bacteroidales	Prevotellaceae	Alloprevotella	uncultured bacterium	1.08499	210 days-old	0.0103757	0.0198681
4303b62f2e51d673d81303f585bcb1c5	Bacteria	Firmicutes	Bacilli	Lactobacillales	Lactobacillaceae	Lactobacillus	NA	1.08658	210 days-old	2.56E-06	1.67E-05
08bd47e0b4ea39d86ddef28e86de001d	Bacteria	Bacteroidetes	Bacteroidia	Bacteroidales	Prevotellaceae	Prevotellaceae NKB group	uncultured bacterium	1.08735	210 days-old	0.000600552	0.00161598
119fb08d4e6ec44b953b8deab9dab411	Bacteria	Cyanobacteria	Melainabacteria	Gastranaerophilales	uncultured bacterium	uncultured bacterium	uncultured bacterium	1.08806	210 days-old	0.000355816	0.00101744
71a3b76764b7cbcdcb45d191d23e8297	Bacteria	Bacteroidetes	Bacteroidia	Bacteroidales	Prevotellaceae	NA	NA	1.08864	210 days-old	0.000221995	0.000680473
26987d0c48a2868fd0108d0b9c146cbf	Bacteria	Bacteroidetes	Bacteroidia	Bacteroidales	Tannerellaceae	Parabacteroides	Porphyromonadaceae bacterium JFB7	1.08944	210 days-old	1.41E-07	1.40E-06
73a9db413f17d63fa9a88380c4f706fc	Bacteria	Firmicutes	Clostridia	Clostridiales	Ruminococcaceae	Ruminococcaceae UCG-	NA	1.08966	210 days-old	0.00905244	0.0176733
6ca3ccd2442c8f9f52b64c26334aebe4	Bacteria	Bacteroidetes	Bacteroidia	Bacteroidales	Muribaculaceae	uncultured bacterium	uncultured bacterium	1.09075	210 days-old	0.0127317	0.0236424
90e4e8ada47f6a44c8c1f618894321d7	Bacteria	Firmicutes	Bacilli	Lactobacillales	Lactobacillaceae	Lactobacillus	Lactobacillus agilis	1.09116	210 days-old	2.74E-07	2.54E-06
08dcbdc5e52259ece6259b15a9e7aaa4	Bacteria	Firmicutes	Clostridia	Clostridiales	Lachnospiraceae	NA	NA	1.09126	210 days-old	0.00681688	0.0137457
123fefef0a3806c57f5d90102b18ceb0	Bacteria	Bacteroidetes	Bacteroidia	Bacteroidales	Bacteroidales RF group	uncultured bacterium	uncultured bacterium	1.09131	210 days-old	0.0168517	0.0303407
1556111e4fb8f273c713e25334220fd1	Bacteria	Proteobacteria	Alphaproteobacteria	Rickettsiales	Mitochondria	NA	NA	1.09308	210 days-old	0.00223784	0.0051385
f7af4ce2f9e26e5cf31ffd31a2d35896	Bacteria	Firmicutes	Clostridia	Clostridiales	Lachnospiraceae	NA	NA	1.09325	210 days-old	0.00202869	0.00468858
7d6e0c01e8e95880d51f41b52538b545	Bacteria	Firmicutes	Clostridia	Clostridiales	Clostridiales vadinBB group	uncultured bacterium	uncultured bacterium	1.09329	210 days-old	3.47E-06	2.15E-05
efef7a5a0cb6c861814616d1b772c94b	Bacteria	Tenericutes	Mollicutes	Mollicutes RF9	NA	NA	NA	1.09368	210 days-old	8.40E-05	0.000297056
1924d16cca8df831a3b3c55931af843f	Bacteria	Tenericutes	Mollicutes	Mollicutes RF9	NA	NA	NA	1.09471	210 days-old	0.000304773	0.000890619
330aa9ca158d89be86f6144360b3a71e	Bacteria	Bacteroidetes	Bacteroidia	Bacteroidales	Prevotellaceae	NA	NA	1.09494	210 days-old	0.0170574	0.0306592
086d66503a89659465f49de59fe2f21c	Bacteria	Firmicutes	Clostridia	Clostridiales	Lachnospiraceae	NA	NA	1.09511	210 days-old	1.16E-05	5.82E-05
4854f9ba9cf8599df1f8aacb45c065d4	Bacteria	Firmicutes	Clostridia	Clostridiales	Lachnospiraceae	Tyzzerella	uncultured bacterium	1.09564	210 days-old	0.000113975	0.00038441
142dfce05182290455ac67051a9f9551	Bacteria	Spirochaetes	Spirochaetia	Spirochaetales	Spirochaetaceae	Treponema	uncultured bacterium	1.09733	210 days-old	0.0105329	0.0201209
afe225520cae05174abfc82ceb9be7b0	Bacteria	Firmicutes	Erysipelotrichia	Erysipelotrichales	Erysipelotrichaceae	uncultured	uncultured bacterium	1.09881	210 days-old	0.00471658	0.00997006
bbd9ad087b549e25c6b7ca60baf74d56	Bacteria	eferribacteres	eferribacteres	eferribacterales	eferribacteraceae	Mucispirillum	Mucispirillum schaedleri	1.09968	210 days-old	5.52E-06	3.21E-05
2c0e50bc5fad08c63d84fd6ec4f73134	Bacteria	Bacteroidetes	Bacteroidia	Bacteroidales	Tannerellaceae	Parabacteroides	Porphyromonadaceae bacterium JFB7	1.10014	210 days-old	0.000560057	0.00151853
45e7ade91d252aba95da3b8c7e62b4fb	Bacteria	Firmicutes	Clostridia	Clostridiales	Christensenellaceae	Christensenellaceae R-7 group	uncultured prokaryote	1.10206	210 days-old	0.0091697	0.0178368
03aeae79780674335a35fa774ee2d2b7	Bacteria	Firmicutes	Clostridia	Clostridiales	Lachnospiraceae	NA	NA	1.10218	210 days-old	0.0131883	0.0243487
a6dd09fde89b418bd1e0ba838a52cb8f	Bacteria	Firmicutes	Clostridia	Clostridiales	Ruminococcaceae	Oscillibacter	NA	1.10307	210 days-old	9.67E-05	0.000333745
1f69422275eb127ed2175fc0248e30c7	Bacteria	Firmicutes	Clostridia	Clostridiales	Lachnospiraceae	NA	NA	1.10363	210 days-old	0.00011055	0.000374441
c4040dd3d0dfb43ab027498024daddfd	Bacteria	Firmicutes	Clostridia	Clostridiales	Ruminococcaceae	Ruminococcaceae UCG-	NA	1.10369	210 days-old	0.0263149	0.0453098
534ae050bbeaa9fd8e645050ba1bc2a4	Bacteria	Firmicutes	Negativicutes	Selenomonadales	Veillonellaceae	ialister	NA	1.10574	210 days-old	0.000305996	0.000893375
9ce4aca0857c900379faf6e747e81817	Bacteria	Firmicutes	Clostridia	Clostridiales	Christensenellaceae	Christensenellaceae R-7 group	NA	1.1081	210 days-old	6.41E-07	5.35E-06
54912659b4155ea1a14df99c751ee05a	Bacteria	Firmicutes	Clostridia	Clostridiales	Ruminococcaceae	Ruminococcaceae UCG-	NA	1.10929	210 days-old	0.000898983	0.00228975
0649daa6b98667c315a813f7e518dd15	Bacteria	Firmicutes	Clostridia	Clostridiales	Lachnospiraceae	NA	NA	1.10953	210 days-old	0.00675242	0.0136578
e57be00de491350dfe98cdab3c4be0a2	Bacteria	Firmicutes	Clostridia	Clostridiales	Christensenellaceae	uncultured	uncultured bacterium	1.10991	210 days-old	1.77E-06	1.26E-05
3a3fb942a31536bd8f433d16a6b1f7da	Bacteria	Firmicutes	Clostridia	Clostridiales	Ruminococcaceae	[Eubacterium] coprostanoligenes group	NA	1.11143	210 days-old	0.00015317	0.000494166
b41036cdf3b9b2380baf1d230ae6769b	Bacteria	Firmicutes	Clostridia	Clostridiales	Ruminococcaceae	Ruminococcaceae UCG-	metagenome	1.11478	210 days-old	5.67E-06	3.27E-05
a47384a1139b0debcbbc3d9b588b9513	Bacteria	Firmicutes	Clostridia	Clostridiales	Ruminococcaceae	Ruminococcus	NA	1.11503	210 days-old	1.94E-06	1.35E-05
3afcec7696205fbe5ea4fee970d4a516	Bacteria	Firmicutes	Clostridia	Clostridiales	efluviitaleaceae	efluviitaleaceae UCG-	uncultured bacterium	1.11522	210 days-old	4.13E-06	2.50E-05
983785f6864c980407d67a6d4b05ef6b	Bacteria	Firmicutes	Clostridia	Clostridiales	Clostridiales vadinBB group	uncultured bacterium	uncultured bacterium	1.11683	210 days-old	0.000127207	0.000423227
5f870b94c856a0ad7b4897217b338e74	Bacteria	Firmicutes	Clostridia	Clostridiales	Lachnospiraceae	Acetitomaculum	uncultured bacterium	1.11833	210 days-old	1.95E-05	8.88E-05
03b98ae19c91324984619450cf9ccb64	Bacteria	Bacteroidetes	Bacteroidia	Bacteroidales	Tannerellaceae	Parabacteroides	Porphyromonadaceae bacterium JFB7	1.11856	210 days-old	4.84E-05	0.000187706
95569cca967bf91cf9d3386319c50156	Bacteria	Kiritimatiellaeota	Kiritimatiellae	WCHB-	uncultured bacterium	uncultured bacterium	uncultured bacterium	1.12102	210 days-old	0.000303506	0.000888326
5aba1404957f1fa8106386850449f26e	Bacteria	Bacteroidetes	Bacteroidia	Bacteroidales	Bacteroidaceae	Bacteroides	NA	1.12271	210 days-old	0.0293849	0.0498965
d85a23795321e0c801c3a0e17e2063e0	Bacteria	Firmicutes	Clostridia	Clostridiales	Ruminococcaceae	Ruminococcaceae UCG-	NA	1.12272	210 days-old	0.000670314	0.00176941
0020aa36ed926feac63bcf499647728a	Bacteria	Tenericutes	Mollicutes	Mollicutes RF9	uncultured bacterium	uncultured bacterium	uncultured bacterium	1.12366	210 days-old	0.000611461	0.0016398
cf7149eae5b54db7e01e6b56dbd93741	Bacteria	Firmicutes	Clostridia	Clostridiales	Lachnospiraceae	Blautia	NA	1.12459	210 days-old	7.77E-05	0.000279438
c2d7d3ef3db597baac9bc0dea9ee0e30	Bacteria	Actinobacteria	Coriobacteriia	Coriobacteriales	Coriobacteriales Incertae Sedis	uncultured	uncultured bacterium	1.12551	210 days-old	2.83E-05	0.000119971
3571ec8ff454aa689cf7511f50d323f9	Bacteria	Bacteroidetes	Bacteroidia	Bacteroidales	Prevotellaceae	Alloprevotella	uncultured bacterium	1.12557	210 days-old	0.00853264	0.0167609
fa42550c81ff93368aa85af03cf33c47	Bacteria	Bacteroidetes	Bacteroidia	Bacteroidales	Prevotellaceae	Alloprevotella	uncultured bacterium	1.12786	210 days-old	0.00173127	0.00407492
edfa16b6285bf31700d6c367cb364397	Bacteria	Bacteroidetes	Bacteroidia	Bacteroidales	Prevotellaceae	Alloprevotella	uncultured bacterium	1.13145	210 days-old	0.00216746	0.00498408
c248b82b6d3efcbb8ca89242e6d16435	Bacteria	Elusimicrobia	Elusimicrobia	Elusimicrobiales	Elusimicrobiaceae	Elusimicrobium	uncultured bacterium	1.1334	210 days-old	0.00122369	0.00301578
f19f379578553f7f8d66918360a326ae	Bacteria	Firmicutes	Clostridia	Clostridiales	Ruminococcaceae	Ruminococcaceae UCG-	uncultured bacterium	1.13538	210 days-old	0.000732184	0.00191062
25c8be4c47bb792cf4f76f96fe1793b4	Bacteria	Firmicutes	Clostridia	Clostridiales	Ruminococcaceae	Ruminococcaceae UCG-	NA	1.1389	210 days-old	0.00910663	0.0177574
fd8c2034280ed7ca7ca2e704d853b662	Bacteria	Firmicutes	Clostridia	Clostridiales	Ruminococcaceae	Ruminococcaceae UCG-	uncultured rumen bacterium	1.13927	210 days-old	2.22E-05	9.81E-05
43e0f7d9fc7bc10a4eaa933fc6bf2103	Bacteria	Firmicutes	Negativicutes	Selenomonadales	Veillonellaceae	Mitsuokella	uncultured bacterium	1.13932	210 days-old	7.60E-07	6.16E-06
9893bd2e468fcc8e34e4222ab4196ca1	Bacteria	Firmicutes	Clostridia	Clostridiales	Lachnospiraceae	Tyzzerella	uncultured bacterium	1.14031	210 days-old	0.000303711	0.000888326
bce71cf56c53dd06383c00d57fb4bea1	Bacteria	Firmicutes	Bacilli	Lactobacillales	Lactobacillaceae	Lactobacillus	Lactobacillus salivarius	1.14042	210 days-old	0.000278298	0.000824567
595f016661898f3159c21695d020343f	Bacteria	Proteobacteria	Alphaproteobacteria	Rhodospirillales	uncultured	gut metagenome	gut metagenome	1.14108	210 days-old	0.0104302	0.0199605
87b4e59d67e951d451861bfbd27b0619	Bacteria	Firmicutes	Clostridia	Clostridiales	Ruminococcaceae	Ruminococcaceae UCG-	NA	1.14139	210 days-old	0.00163658	0.00389222
d7f8268f917dba1459115bfc57c66d9e	Bacteria	Bacteroidetes	Bacteroidia	Bacteroidales	Prevotellaceae	Alloprevotella	NA	1.14252	210 days-old	0.0015443	0.00368945
5c926cd8340e6c8dc955f587c2f5031b	Bacteria	Bacteroidetes	Bacteroidia	Bacteroidales	Prevotellaceae	Alloprevotella	uncultured bacterium	1.14289	210 days-old	0.00237079	0.00540354
2bba91fe119d330212e5319e9004a823	Bacteria	Bacteroidetes	Bacteroidia	Bacteroidales	Paludibacteraceae	uncultured	uncultured bacterium	1.14352	210 days-old	0.0233792	0.0406496
1a5609628e9b3864b18b582ad801baeb	Bacteria	Firmicutes	Negativicutes	Selenomonadales	Acidaminococcaceae	Phascolarctobacterium	NA	1.14768	210 days-old	4.30E-05	0.000171173
aa055975c99e9a1b589fb3c753403451	Bacteria	Bacteroidetes	Bacteroidia	Bacteroidales	Prevotellaceae	Prevotellaceae NKB group	uncultured bacterium	1.14771	210 days-old	0.000437791	0.00122336
9afd38ed3fe0980e36035a119b5c4ffd	Bacteria	Firmicutes	Erysipelotrichia	Erysipelotrichales	Erysipelotrichaceae	Erysipelotrichaceae UCG-	uncultured bacterium	1.14982	210 days-old	2.63E-06	1.71E-05
6ae6255e7a07b654e10942149e036624	Bacteria	Firmicutes	Clostridia	Clostridiales	Ruminococcaceae	Ruminiclostridium	NA	1.15246	210 days-old	5.34E-05	0.00020319
2f90d7d98ced2c4f14315209c898e0e0	Bacteria	Bacteroidetes	Bacteroidia	Bacteroidales	Muribaculaceae	uncultured bacterium	uncultured bacterium	1.15264	210 days-old	0.000889977	0.00227044
e69b67c3405b3409dbf67926f03c6bf4	Bacteria	Firmicutes	Clostridia	Clostridiales	Ruminococcaceae	Ruminococcaceae UCG-	uncultured bacterium	1.15463	210 days-old	0.0107099	0.0204101
ed7d7e7bff04cad5d01d522be9472313	Bacteria	Firmicutes	Clostridia	Clostridiales	Lachnospiraceae	Butyrivibrio	uncultured bacterium	1.15634	210 days-old	0.000448985	0.00125027
ac583cee0d5e3320e35111ce56c2db62	Bacteria	Firmicutes	Clostridia	Clostridiales	Ruminococcaceae	NA	NA	1.15661	210 days-old	5.81E-05	0.000218734
acd629a9035ea16ad40e0909741c5ae6	Bacteria	Firmicutes	Clostridia	Clostridiales	Family XIII	Family XIII A group	uncultured organism	1.15851	210 days-old	0.0114682	0.0216358
ac9063ecaa23eae21f2d0c08123bec80	Bacteria	Proteobacteria	Gammaproteobacteria	Betaproteobacteriales	Burkholderiaceae	Sutterella	gut metagenome	1.15926	210 days-old	4.28E-05	0.00017091
c7e8bbeb5ddb1ee21179270255bf4008	Bacteria	Spirochaetes	Spirochaetia	Spirochaetales	Spirochaetaceae	Treponema	uncultured bacterium	1.16149	210 days-old	1.93E-06	1.35E-05
ed616adde3a3a743025012de2788ce2f	Bacteria	Firmicutes	Clostridia	Clostridiales	Christensenellaceae	Christensenellaceae R-7 group	NA	1.16155	210 days-old	1.27E-05	6.26E-05
14bb044a493d7ecb62f853f1c31fbdc2	Bacteria	Firmicutes	Negativicutes	Selenomonadales	Veillonellaceae	Mitsuokella	uncultured bacterium	1.16531	210 days-old	2.34E-07	2.22E-06
36592212c4399c971dcd91634ba6483b	Bacteria	Firmicutes	Clostridia	Clostridiales	Lachnospiraceae	NA	NA	1.16612	210 days-old	0.00344836	0.00754388
d35bc48067d6ac1dd6fa7d8bd021d339	Bacteria	Firmicutes	Clostridia	Clostridiales	Ruminococcaceae	Ruminococcaceae UCG-	NA	1.16679	210 days-old	3.55E-05	0.000144766
0a530e988b64c9dd5e2a5c637d6cd4b1	Bacteria	Firmicutes	Clostridia	Clostridiales	Family XIII	Family XIII UCG-	uncultured bacterium	1.16979	210 days-old	2.35E-06	1.56E-05
c97203c355062f13be643bfc989d3853	Bacteria	Firmicutes	Clostridia	Clostridiales	Ruminococcaceae	Ruminococcus	NA	1.17038	210 days-old	4.50E-05	0.000177968
84376ce792b33e8426126d36d35b9c19	Bacteria	Firmicutes	Clostridia	Clostridiales	Lachnospiraceae	Lachnospiraceae N7 group	NA	1.17178	210 days-old	0.00168301	0.00397011
aa9af3ca74a481b47ff0f757ee372f3d	Bacteria	Tenericutes	Mollicutes	Mollicutes RF9	NA	NA	NA	1.17539	210 days-old	0.000128555	0.000426823
747bde25b5c0461705c7f2348123344b	Bacteria	Bacteroidetes	Bacteroidia	Bacteroidales	Muribaculaceae	uncultured organism	uncultured organism	1.17597	210 days-old	1.74E-05	8.13E-05
b52ec99aafbaa26ffc0c1eead4eb0d06	Bacteria	Bacteroidetes	Bacteroidia	Bacteroidales	Prevotellaceae	Prevotellaceae NKB group	uncultured bacterium	1.17626	210 days-old	0.00123462	0.0030357
ea8a5e7c76409d4e0d286cfe3d1b702d	Bacteria	Cyanobacteria	Melainabacteria	Gastranaerophilales	uncultured bacterium	uncultured bacterium	uncultured bacterium	1.1783	210 days-old	6.07E-05	0.000226805
567bf4f8b6c8b11b036948c24566bdde	Bacteria	Firmicutes	Clostridia	Clostridiales	Ruminococcaceae	Ruminococcaceae UCG-	NA	1.18147	210 days-old	0.00195281	0.0045428
12e903b1529481a87d08caaf581c9ca8	Bacteria	Firmicutes	Clostridia	Clostridiales	Ruminococcaceae	Ruminiclostridium	uncultured bacterium	1.18151	210 days-old	0.014689	0.0268401
39475b7aa4bccdf2d8f9b8ae56b34a6f	Bacteria	Bacteroidetes	Bacteroidia	Bacteroidales	Prevotellaceae	NA	NA	1.18461	210 days-old	0.00671404	0.0136008
31d15e0b75665053db2c627a6978eb45	Bacteria	Firmicutes	Clostridia	Clostridiales	Ruminococcaceae	Ruminococcaceae NKA group	Lachnospiraceae bacterium 9gly	1.18523	210 days-old	1.25E-05	6.17E-05
1069add6e8cef9329ab1e9b8ed21cf4b	Bacteria	Firmicutes	Clostridia	Clostridiales	Ruminococcaceae	Faecalibacterium	NA	1.19166	210 days-old	0.0232371	0.0404905
d2bb336c0c9ee9bd69afffe78276f944	Bacteria	Firmicutes	Clostridia	Clostridiales	Ruminococcaceae	Ruminococcus	NA	1.19252	210 days-old	1.33E-05	6.45E-05
c99f4e68f1b39247534cf40e3107acf1	Bacteria	Firmicutes	Clostridia	Clostridiales	Ruminococcaceae	Ruminococcaceae UCG-	uncultured rumen bacterium	1.19583	210 days-old	4.14E-08	5.03E-07
3e778b19d1d528ae6f830aeefd74b974	Bacteria	Bacteroidetes	Bacteroidia	Bacteroidales	Prevotellaceae	Prevotellaceae NKB group	uncultured bacterium	1.19857	210 days-old	0.00525205	0.0109355
d93d5019fedd0dbb3418c51e38fd6d69	Bacteria	Firmicutes	Clostridia	Clostridiales	Ruminococcaceae	Ruminococcaceae UCG-	metagenome	1.20064	210 days-old	5.87E-06	3.35E-05
77959a3c95c317074acea1be76aed0ff	Bacteria	Bacteroidetes	Bacteroidia	Bacteroidales	Tannerellaceae	Parabacteroides	Porphyromonadaceae bacterium JFB7	1.2009	210 days-old	3.03E-05	0.000126705
328ad4879635d4ae59a2fedc3f21c1cd	Bacteria	Actinobacteria	Coriobacteriia	Coriobacteriales	Eggerthellaceae	uncultured	uncultured bacterium	1.20327	210 days-old	2.29E-05	0.000100824
1e40c9bcea821efe182670a616598283	Bacteria	Firmicutes	Erysipelotrichia	Erysipelotrichales	Erysipelotrichaceae	Candidatus Stoquefichus	NA	1.20556	210 days-old	1.58E-05	7.40E-05
644e336fe77bd7787819871725d0b88c	Bacteria	Firmicutes	Clostridia	Clostridiales	Ruminococcaceae	[Eubacterium] coprostanoligenes group	Clostridiales bacterium 7	1.20569	210 days-old	0.00296182	0.00656737
642cca5e29915d519f6e37cce2d737af	Bacteria	Firmicutes	Clostridia	Clostridiales	Lachnospiraceae	NA	NA	1.20719	210 days-old	1.78E-06	1.26E-05
593421e2463fc8c5b9b1cc2c5c4e3159	Bacteria	Firmicutes	Clostridia	Clostridiales	Ruminococcaceae	Ruminococcaceae UCG-	uncultured bacterium	1.20846	210 days-old	6.55E-06	3.66E-05
4c7878995fb71e4a8189ac107a8ab0cb	Bacteria	Bacteroidetes	Bacteroidia	Bacteroidales	Prevotellaceae	Alloprevotella	NA	1.2092	210 days-old	0.0048656	0.0102207
1599a826d20767e50bc46d8d44d185cc	Bacteria	Firmicutes	Clostridia	Clostridiales	Ruminococcaceae	Ruminococcaceae UCG-	NA	1.21245	210 days-old	6.62E-05	0.000244415
a3939c9c8f34870cf41cb38d5282f609	Bacteria	Firmicutes	Clostridia	Clostridiales	Ruminococcaceae	Ruminococcaceae UCG-	NA	1.21299	210 days-old	5.66E-06	3.27E-05
c5a172e40051f562cdd77cf9d7f8c8f4	Bacteria	Firmicutes	Clostridia	Clostridiales	Ruminococcaceae	Ruminococcaceae UCG-	NA	1.21744	210 days-old	0.000356483	0.00101843
0efbeb8b37e336c40819cb4e9d32e130	Bacteria	Firmicutes	Clostridia	Clostridiales	Ruminococcaceae	Ruminococcaceae UCG-	uncultured bacterium	1.21861	210 days-old	0.00738255	0.0147282
765af5ef09a28aaba7e9f5e93ea158f9	Bacteria	Epsilonbacteraeota	Campylobacteria	Campylobacterales	Campylobacteraceae	Campylobacter	NA	1.22095	210 days-old	4.97E-05	0.000191994
63347ce4bb7bb5d5716f180cd8bc27bf	Bacteria	Bacteroidetes	Bacteroidia	Bacteroidales	Bacteroidaceae	Bacteroides	NA	1.2219	210 days-old	0.00418295	0.00897872
47a5194f34560b8ab12ef550b6579ecd	Bacteria	Bacteroidetes	Bacteroidia	Bacteroidales	Prevotellaceae	Alloprevotella	uncultured bacterium	1.22376	210 days-old	0.00769272	0.0152802
21dbf3965e8db5285f365bd472e4ce65	Bacteria	Firmicutes	Clostridia	Clostridiales	Christensenellaceae	Christensenellaceae R-7 group	uncultured prokaryote	1.2238	210 days-old	0.000842499	0.00216488
8f3d17a15362a0044cfc77e8b8b6fba4	Bacteria	Firmicutes	Clostridia	Clostridiales	Lachnospiraceae	NA	NA	1.22567	210 days-old	0.00325966	0.00716542
f8eb1c71c13c97bb5e0b3aeeb822e433	Bacteria	Firmicutes	Clostridia	Clostridiales	Ruminococcaceae	Ruminococcaceae UCG-	uncultured bacterium	1.22571	210 days-old	0.00567502	0.0116942
476c9dabf7c78d3efcd1bb90ffe414e1	Bacteria	Firmicutes	Clostridia	Clostridiales	Ruminococcaceae	Ruminococcus	NA	1.22589	210 days-old	0.026791	0.0460551
e935279a9ca98a4763f7b53372bfd497	Bacteria	Firmicutes	Clostridia	Clostridiales	Ruminococcaceae	NA	NA	1.22701	210 days-old	0.0013903	0.0033769
aea8bf61b04acd51de8b5a65e2da20dc	Bacteria	Bacteroidetes	Bacteroidia	Bacteroidales	Tannerellaceae	Parabacteroides	Porphyromonadaceae bacterium JFB7	1.23009	210 days-old	0.0164635	0.0297086
58225734163209910fc7df83bd14263e	Bacteria	Firmicutes	Clostridia	Clostridiales	Ruminococcaceae	Faecalibacterium	NA	1.23084	210 days-old	0.00450535	0.00956152
3ff1828c3cfe44820eb293e3c899cf0c	Bacteria	Firmicutes	Clostridia	Clostridiales	Lachnospiraceae	NA	NA	1.23119	210 days-old	4.76E-05	0.000185061
8aa2684c0f2c7c3f39a350176319619b	Bacteria	Bacteroidetes	Bacteroidia	Bacteroidales	Prevotellaceae	NA	NA	1.23119	210 days-old	0.000413505	0.00116467
111133f9d85bb7d9b47e756b32954c70	Bacteria	Firmicutes	Clostridia	Clostridiales	Ruminococcaceae	[Eubacterium] coprostanoligenes group	gut metagenome	1.23196	210 days-old	0.000580992	0.00157129
c8a8dc55bd50377e5fefbbb391097e60	Bacteria	Firmicutes	Clostridia	Clostridiales	Ruminococcaceae	Ruminococcaceae UCG-	NA	1.23946	210 days-old	4.60E-05	0.000180884
f52a51975dddeec86a28bfdf5652ef1d	Bacteria	Firmicutes	Clostridia	Clostridiales	Ruminococcaceae	Ruminiclostridium 9	uncultured Clostridia bacterium	1.24025	210 days-old	0.000489434	0.00135385
26094f61098f3b9d797264980409023c	Bacteria	Firmicutes	Clostridia	Clostridiales	Ruminococcaceae	Ruminococcaceae UCG-	uncultured bacterium	1.24148	210 days-old	0.0110462	0.020951
9c4ca3444db3ec819861854b61cf395a	Bacteria	Firmicutes	Negativicutes	Selenomonadales	Veillonellaceae	ialister	NA	1.24227	210 days-old	0.000128418	0.000426814
cc0992501c8f7fd88a85545dea2df131	Bacteria	Firmicutes	Clostridia	Clostridiales	Clostridiales vadinBB group	uncultured bacterium	uncultured bacterium	1.24526	210 days-old	0.0147727	0.0269469
f70ce5e4e9f8513d53971c203e9e56f2	Bacteria	Firmicutes	Clostridia	Clostridiales	Ruminococcaceae	Ruminococcaceae UCG-	NA	1.24596	210 days-old	0.0170493	0.0306592
ed72211c4b454ebf4261d8f9e69b95ba	Bacteria	Proteobacteria	Gammaproteobacteria	Betaproteobacteriales	Burkholderiaceae	Parasutterella	NA	1.24726	210 days-old	9.73E-06	5.09E-05
98050c2b55f3fd426dda34bd85cff007	Bacteria	Bacteroidetes	Bacteroidia	Bacteroidales	Prevotellaceae	NA	NA	1.24781	210 days-old	0.0206708	0.0363961
152a4532b1f0949767b90f3ecf22416d	Bacteria	Firmicutes	Erysipelotrichia	Erysipelotrichales	Erysipelotrichaceae	Sharpea	uncultured bacterium	1.24952	210 days-old	1.05E-05	5.43E-05
4d6e8a365a19bb430ef29fbfc363327b	Bacteria	Firmicutes	Clostridia	Clostridiales	Lachnospiraceae	Lachnoclostridium	uncultured bacterium	1.24984	210 days-old	3.08E-05	0.000128043
33dab6324147cc8079dbe72ef14953ec	Bacteria	Firmicutes	Clostridia	Clostridiales	Clostridiales vadinBB group	uncultured bacterium	uncultured bacterium	1.25272	210 days-old	0.000325994	0.000943138
690634eb68cf0ba9d65cb46e4fd18132	Bacteria	Firmicutes	Clostridia	Clostridiales	Ruminococcaceae	Ruminococcaceae UCG-	NA	1.25291	210 days-old	0.000662266	0.00175687
b91f9e63e47d4459d2880445830c81e3	Bacteria	Spirochaetes	Spirochaetia	Spirochaetales	Spirochaetaceae	Sphaerochaeta	uncultured bacterium	1.25573	210 days-old	0.00671524	0.0136008
9984167d15b4ad20ad114133060bdc3c	Bacteria	Firmicutes	Clostridia	Clostridiales	Ruminococcaceae	Ruminococcaceae UCG-	NA	1.25661	210 days-old	2.22E-05	9.83E-05
5de699d931796e161fb7230e79e874f0	Bacteria	Bacteroidetes	Bacteroidia	Bacteroidales	Rikenellaceae	Rikenellaceae RC9 gut group	uncultured bacterium	1.25942	210 days-old	0.000248513	0.000746709
afd043a6d88ca3326f63dfaa032f1926	Bacteria	Firmicutes	Clostridia	Clostridiales	Ruminococcaceae	Oscillibacter	NA	1.26021	210 days-old	1.16E-06	8.79E-06
31f96aa29b3d0bca9ab2198d4c7996db	Bacteria	Firmicutes	Clostridia	Clostridiales	Ruminococcaceae	Ruminococcus	NA	1.26062	210 days-old	0.000730627	0.00190811
000a12ed3e1f68d9711a1010ae1df1d9	Bacteria	Bacteroidetes	Bacteroidia	Bacteroidales	Muribaculaceae	uncultured bacterium	uncultured bacterium	1.26087	210 days-old	1.99E-06	1.38E-05
a4fc8af866451f5f4cc4d72d0e3a653c	Bacteria	Bacteroidetes	Bacteroidia	Bacteroidales	Prevotellaceae	Alloprevotella	uncultured bacterium	1.26607	210 days-old	0.000728745	0.00190475
52512b27d968e9a3069fc50de2fd9508	Bacteria	Cyanobacteria	Melainabacteria	Gastranaerophilales	uncultured bacterium	uncultured bacterium	uncultured bacterium	1.26649	210 days-old	0.000556584	0.00151167
af9df6585c266db9b42b036efc59ad18	Bacteria	Firmicutes	Clostridia	Clostridiales	Clostridiales vadinBB group	uncultured bacterium	uncultured bacterium	1.2673	210 days-old	2.34E-05	0.000102142
d643fdfa7d8810220846eade718ae719	Bacteria	Bacteroidetes	Bacteroidia	Bacteroidales	Muribaculaceae	uncultured bacterium	uncultured bacterium	1.26732	210 days-old	0.000139624	0.000456465
659f74a39809067fc7b7b78cdad9a53c	Bacteria	Firmicutes	Clostridia	Clostridiales	Ruminococcaceae	Ruminococcaceae UCG-	uncultured organism	1.27265	210 days-old	0.000256808	0.000768317
fbf0df6c3aac4c69aa1112cfafee9019	Bacteria	Firmicutes	Clostridia	Clostridiales	Clostridiales vadinBB group	uncultured bacterium	uncultured bacterium	1.27371	210 days-old	1.07E-05	5.49E-05
a8dc77340ef5888e884429831c3a53c3	Bacteria	Firmicutes	Clostridia	Clostridiales	Lachnospiraceae	NA	NA	1.27442	210 days-old	0.00151959	0.00364382
646e28c50d8eb8f38c00e00b727692c9	Bacteria	Firmicutes	Clostridia	Clostridiales	Ruminococcaceae	Ruminococcaceae UCG-	NA	1.2757	210 days-old	5.59E-06	3.24E-05
e5b39bcc1811c595f1e1a618b0e5b47d	Bacteria	Cyanobacteria	Melainabacteria	Gastranaerophilales	uncultured bacterium	uncultured bacterium	uncultured bacterium	1.27642	210 days-old	0.000293005	0.000860955
21217371a1b79098de57a83f04e0b36a	Bacteria	Firmicutes	Clostridia	Clostridiales	Ruminococcaceae	Ruminococcaceae UCG-	NA	1.2767	210 days-old	0.000163535	0.00052443
325dee2b3ad4983dc8b3e4504f9ec896	Bacteria	Bacteroidetes	Bacteroidia	Bacteroidales	Prevotellaceae	Alloprevotella	NA	1.27745	210 days-old	0.000191302	0.000599037
9e021ea1f2b3a93216f7f4aee4895c33	Bacteria	Bacteroidetes	Bacteroidia	Bacteroidales	Prevotellaceae	Alloprevotella	uncultured bacterium	1.27916	210 days-old	0.000362282	0.00103223
75e66aa92afe6e14fdad208ad44d6013	Bacteria	Firmicutes	Clostridia	Clostridiales	Clostridiales vadinBB group	uncultured bacterium	uncultured bacterium	1.28109	210 days-old	4.75E-05	0.000185061
aee9cd0226b67192db1d6dca1b543503	Bacteria	Proteobacteria	eltaproteobacteria	esulfovibrionales	esulfovibrionaceae	esulfovibrio	NA	1.28367	210 days-old	0.000136309	0.000447452
96d4828c9c6659b0f55ac6e7f5905964	Bacteria	Bacteroidetes	Bacteroidia	Bacteroidales	Prevotellaceae	Prevotella	uncultured bacterium	1.2838	210 days-old	7.93E-06	4.28E-05
45e5011cef0e0fc964db21619da7e1f1	Bacteria	Firmicutes	Clostridia	Clostridiales	Ruminococcaceae	Ruminococcaceae UCG-	NA	1.28418	210 days-old	0.000110359	0.000374191
da6c3fcbea28a265d2927d141b71653b	Bacteria	Firmicutes	Clostridia	Clostridiales	efluviitaleaceae	efluviitaleaceae UCG-	uncultured bacterium	1.28503	210 days-old	0.000139626	0.000456465
e4e4780b84ade002a1a085f51c34e0c8	Bacteria	Bacteroidetes	Bacteroidia	Bacteroidales	Prevotellaceae	NA	NA	1.28608	210 days-old	0.0220642	0.0386285
fff11d0e5be2b55167ed889b9dbd299b	Bacteria	Bacteroidetes	Bacteroidia	Bacteroidales	Rikenellaceae	Alistipes	uncultured bacterium	1.28816	210 days-old	0.0001138	0.000384226
81006b3c7a71507794f4b48453e7744a	Bacteria	Bacteroidetes	Bacteroidia	Bacteroidales	Rikenellaceae	Rikenellaceae RC9 gut group	uncultured bacterium	1.2916	210 days-old	0.000873666	0.00223418
6f5ced9aa195b6583e98c616d7fe6829	Bacteria	Firmicutes	Clostridia	Clostridiales	Ruminococcaceae	Ruminococcaceae UCG-	uncultured organism	1.29604	210 days-old	0.000234369	0.000710896
86ded639f41d343ec871eedfc519539e	Bacteria	Bacteroidetes	Bacteroidia	Bacteroidales	Bacteroidaceae	Bacteroides	NA	1.2962	210 days-old	1.09E-06	8.47E-06
e8284981e8fdd74eb04c379b56e347c6	Bacteria	Firmicutes	Clostridia	Clostridiales	Ruminococcaceae	[Eubacterium] coprostanoligenes group	uncultured bacterium	1.29706	210 days-old	1.42E-05	6.79E-05
284a4b34bc52c50df4cf2284b06892c4	Bacteria	Firmicutes	Clostridia	Clostridiales	Ruminococcaceae	NA	NA	1.29904	210 days-old	1.53E-08	2.05E-07
e3c5f9bb6b22d5930bde7a44e456cfef	Bacteria	Firmicutes	Clostridia	Clostridiales	Lachnospiraceae	Lachnospira	NA	1.2993	210 days-old	0.0046931	0.00993356
a0b1cc2db4d5b099d9c35015de123797	Bacteria	Firmicutes	Clostridia	Clostridiales	Ruminococcaceae	Ruminococcaceae UCG-	NA	1.30128	210 days-old	8.14E-05	0.000290489
d0c7403c6e14edde076ddd6f79d3f5e7	Bacteria	Firmicutes	Clostridia	Clostridiales	Lachnospiraceae	NA	NA	1.30355	210 days-old	4.26E-05	0.000170594
46567f7d7a6fbb74c4838df7171c5b9f	Bacteria	Bacteroidetes	Bacteroidia	Bacteroidales	Bacteroidaceae	Bacteroides	uncultured bacterium	1.30425	210 days-old	9.83E-05	0.00033857
58ea1ea3faf18df91da4df7b35220736	Bacteria	Firmicutes	Clostridia	Clostridiales	Family XIII	Family XIII A group	metagenome	1.3048	210 days-old	8.77E-06	4.68E-05
2eea913cd1d54c88549c55143fca4d13	Bacteria	Firmicutes	Clostridia	Clostridiales	Ruminococcaceae	Ruminococcaceae UCG-	uncultured bacterium	1.30559	210 days-old	6.99E-06	3.88E-05
772e9027064b20372e7c2c2c81c8344d	Bacteria	Firmicutes	Clostridia	Clostridiales	Ruminococcaceae	Ruminococcus	Ruminococcus flavefaciens	1.3061	210 days-old	2.65E-05	0.000113659
62985c0bac7355cc22eb5a8f9444a136	Bacteria	Bacteroidetes	Bacteroidia	Bacteroidales	Tannerellaceae	Parabacteroides	Porphyromonadaceae bacterium JFB7	1.30616	210 days-old	1.41E-06	1.04E-05
5ea772db7e06c6cb97c102d2020c9ef9	Bacteria	Firmicutes	Clostridia	Clostridiales	Ruminococcaceae	Ruminococcaceae UCG-	NA	1.30825	210 days-old	0.00825047	0.0162868
cc5c9acf577cfa335599cba620f4181a	Bacteria	Bacteroidetes	Bacteroidia	Bacteroidales	Tannerellaceae	Parabacteroides	Porphyromonadaceae bacterium JFB7	1.31078	210 days-old	0.00819905	0.0162053
3e6f68ac8ef430c9441f34bd2c36451b	Bacteria	Firmicutes	Clostridia	Clostridiales	Clostridiales vadinBB group	NA	NA	1.31138	210 days-old	1.33E-07	1.34E-06
0079ff9689a507d721b5fa52bac69957	Bacteria	Firmicutes	Clostridia	Clostridiales	Lachnospiraceae	Acetitomaculum	Firmicutes bacterium CAG9	1.31268	210 days-old	0.000112647	0.000380737
822edbcee0cd34c4436c38df1bda7316	Bacteria	Firmicutes	Clostridia	Clostridiales	Ruminococcaceae	Ruminococcaceae UCG-	uncultured Clostridiales bacterium	1.31284	210 days-old	0.000139472	0.000456465
752ca97207b4d515908611fa06d67448	Bacteria	Firmicutes	Clostridia	Clostridiales	Ruminococcaceae	[Eubacterium] coprostanoligenes group	NA	1.31395	210 days-old	0.0025592	0.00578082
96039dae2164d3f7d2c5baa6e73fb9c7	Bacteria	Firmicutes	Clostridia	Clostridiales	Ruminococcaceae	Ruminococcus	NA	1.31435	210 days-old	0.000999111	0.0025068
8a8eb1f5b390a847d89667d5c69446b3	Bacteria	Firmicutes	Clostridia	Clostridiales	Ruminococcaceae	NA	NA	1.31484	210 days-old	0.000131285	0.000434084
81370df5a36d24e8ba2a0ff9c28ed404	Bacteria	Firmicutes	Clostridia	Clostridiales	Ruminococcaceae	[Eubacterium] coprostanoligenes group	uncultured Clostridium sp.	1.31636	210 days-old	0.00894116	0.0175095
21034701606467753e47fe1c9a193954	Bacteria	Firmicutes	Clostridia	Clostridiales	Ruminococcaceae	[Eubacterium] coprostanoligenes group	NA	1.31766	210 days-old	5.23E-05	0.000200044
e3665f4b9e670d8db2fb0ab3ae03b77a	Bacteria	Firmicutes	Clostridia	Clostridiales	Christensenellaceae	Christensenellaceae R-7 group	NA	1.32246	210 days-old	1.12E-06	8.58E-06
c2c7936071659cc0c547c47c9c9c32c6	Bacteria	Bacteroidetes	Bacteroidia	Bacteroidales	Muribaculaceae	uncultured bacterium	uncultured bacterium	1.32841	210 days-old	2.18E-05	9.69E-05
a217041b79845917555f114d6db01379	Bacteria	Bacteroidetes	Bacteroidia	Bacteroidales	Prevotellaceae	Prevotella	NA	1.33151	210 days-old	6.25E-05	0.000232693
d0e40975c9430361d1c0008477b1f9e7	Bacteria	Tenericutes	Mollicutes	Izimaplasmatales	gut metagenome	gut metagenome	gut metagenome	1.33365	210 days-old	5.74E-06	3.30E-05
b885069d489b4b3500b93362fbfbe37f	Bacteria	Firmicutes	Clostridia	Clostridiales	Ruminococcaceae	Ruminococcaceae UCG-	NA	1.33453	210 days-old	0.00262369	0.00590145
00030ef219ad0ea131ba26f8dae7c6a3	Bacteria	Firmicutes	Clostridia	Clostridiales	Ruminococcaceae	Ruminococcaceae UCG-8	uncultured bacterium	1.33472	210 days-old	0.0163769	0.0296026
60359fd9694c644a25618e72436d6b5f	Bacteria	Firmicutes	Clostridia	Clostridiales	Clostridiales vadinBB group	NA	NA	1.3367	210 days-old	2.95E-05	0.000124054
ffeb1daeba12b30bc49e4e41a665f3b0	Bacteria	Firmicutes	Clostridia	Clostridiales	Ruminococcaceae	[Eubacterium] coprostanoligenes group	uncultured bacterium	1.33778	210 days-old	7.19E-05	0.000261219
442fcfdd9937bd68feaf32931dd83aab	Bacteria	Spirochaetes	Spirochaetia	Spirochaetales	Spirochaetaceae	Treponema	gut metagenome	1.33781	210 days-old	5.02E-05	0.000193791
b419c53b94e179471dcd2e7b298abf03	Bacteria	Firmicutes	Clostridia	Clostridiales	Ruminococcaceae	Ruminococcaceae UCG-	NA	1.34037	210 days-old	1.13E-06	8.67E-06
ef0bcea01f9aeca65e016403bc34ca0a	Bacteria	Bacteroidetes	Bacteroidia	Bacteroidales	Prevotellaceae	Alloprevotella	uncultured bacterium	1.34042	210 days-old	0.0010531	0.00262986
ae8f4591e4043f550824476102afb4b0	Bacteria	Firmicutes	Clostridia	Clostridiales	Lachnospiraceae	Blautia	NA	1.34116	210 days-old	1.42E-05	6.81E-05
662c0f2bf191a1dceeb50664309acbab	Bacteria	Firmicutes	Clostridia	Clostridiales	Lachnospiraceae	NA	NA	1.34192	210 days-old	4.88E-06	2.91E-05
d39840947a5d59141488aa3fc47684cb	Bacteria	Firmicutes	Clostridia	Clostridiales	Ruminococcaceae	Ruminococcus	NA	1.34265	210 days-old	0.00707649	0.0141796
d0fde4ee770e1127c6f32df7c574f4ab	Bacteria	Cyanobacteria	Melainabacteria	Gastranaerophilales	uncultured bacterium	uncultured bacterium	uncultured bacterium	1.34338	210 days-old	7.34E-05	0.000265773
9934249a47eef8aefee3bf064a910f82	Bacteria	Bacteroidetes	Bacteroidia	Bacteroidales	Prevotellaceae	Prevotellaceae NKB group	uncultured bacterium	1.34457	210 days-old	0.00778932	0.0154529
b56bd0d287176d403d61e725315af640	Bacteria	Proteobacteria	eltaproteobacteria	esulfovibrionales	esulfovibrionaceae	Mailhella	Mailhella massiliensis	1.34479	210 days-old	1.89E-06	1.32E-05
c352147fd1ccddbde16d3a385c22b8ea	Bacteria	Firmicutes	Clostridia	Clostridiales	Ruminococcaceae	Faecalibacterium	NA	1.34591	210 days-old	8.99E-05	0.000315496
3d8e554c67dbdc1b0e1d1659fa57c4b1	Bacteria	Firmicutes	Negativicutes	Selenomonadales	Veillonellaceae	Anaerovibrio	uncultured rumen bacterium	1.34675	210 days-old	0.0154753	0.0280842
ceb5f985f2dc16ee0a431daf99593dce	Bacteria	Firmicutes	Clostridia	Clostridiales	Lachnospiraceae	Lachnospiraceae FCS group	NA	1.34709	210 days-old	4.82E-05	0.000187186
c88320385503eedb0d493e95f74eec7c	Bacteria	Bacteroidetes	Bacteroidia	Bacteroidales	Prevotellaceae	Prevotellaceae NKB group	NA	1.3492	210 days-old	0.0271047	0.0465694
424cf98b16b8c73761bf52b93ba809e9	Bacteria	Spirochaetes	Spirochaetia	Spirochaetales	Spirochaetaceae	Treponema	Treponema berlinense	1.34936	210 days-old	4.43E-05	0.000175384
9030c8322d37ff06d5f182c582542fb6	Bacteria	Firmicutes	Bacilli	Lactobacillales	Lactobacillaceae	Lactobacillus	NA	1.3505	210 days-old	4.87E-05	0.000188351
1333e18b0416c930c84bff149f4e7048	Bacteria	Firmicutes	Clostridia	Clostridiales	Lachnospiraceae	Acetitomaculum	Firmicutes bacterium CAG9	1.352	210 days-old	6.24E-05	0.000232683
3683efac022750cccd7c5df6da7de0df	Bacteria	Bacteroidetes	Bacteroidia	Bacteroidales	Prevotellaceae	Alloprevotella	NA	1.35273	210 days-old	0.00901134	0.0176362
473fc4ce9410cdbe8b80fe2e0a7b1a97	Bacteria	Bacteroidetes	Bacteroidia	Bacteroidales	Prevotellaceae	Prevotellaceae NKB group	uncultured bacterium	1.35277	210 days-old	0.0171425	0.0307775
f24806e15121dc7f9101ff23046f3cf2	Bacteria	Firmicutes	Clostridia	Clostridiales	Lachnospiraceae	Marvinbryantia	NA	1.35339	210 days-old	0.000115172	0.000387328
6a0c0362cf2ea416d7c635b41a21daac	Bacteria	Firmicutes	Clostridia	Clostridiales	Ruminococcaceae	Ruminococcaceae UCG-	NA	1.35405	210 days-old	5.78E-06	3.32E-05
5ec373370b6a3b8eed6a76546d9bb23c	Bacteria	Firmicutes	Clostridia	Clostridiales	Ruminococcaceae	Ruminiclostridium	uncultured bacterium	1.3552	210 days-old	0.00102893	0.00257493
ced897956397a4c85c8930e5085960b8	Bacteria	Firmicutes	Clostridia	Clostridiales	Ruminococcaceae	Ruminococcaceae UCG-	NA	1.35619	210 days-old	0.00202374	0.00468277
ff17cdc035ffd9e242d000700ed8c91c	Bacteria	Firmicutes	Clostridia	Clostridiales	Ruminococcaceae	Ruminococcaceae UCG-	NA	1.3567	210 days-old	0.000659875	0.00175344
6314a3cdcde6c4fce1ec8425849e5f33	Bacteria	Firmicutes	Clostridia	Clostridiales	Clostridiales vadinBB group	uncultured bacterium	uncultured bacterium	1.35673	210 days-old	9.43E-05	0.000327437
494a99dd477bf5719cccf7326e3ddfd1	Bacteria	Firmicutes	Clostridia	Clostridiales	Lachnospiraceae	NA	NA	1.35756	210 days-old	0.0128043	0.0237609
53ee9516f07983553e0de0a1b23279b6	Bacteria	Firmicutes	Clostridia	Clostridiales	Christensenellaceae	Christensenellaceae R-7 group	NA	1.35778	210 days-old	3.74E-07	3.33E-06
a2de97826f301a1d304a2f21cb158e8f	Bacteria	Firmicutes	Clostridia	Clostridiales	Christensenellaceae	Christensenellaceae R-7 group	NA	1.35826	210 days-old	8.57E-07	6.84E-06
f454888f6555aeec7f0c4ffcc49da898	Bacteria	Firmicutes	Clostridia	Clostridiales	Lachnospiraceae	NA	NA	1.36128	210 days-old	0.00126826	0.00311123
ca65ce6e002d545e3da9225f7e76a9fc	Bacteria	Firmicutes	Clostridia	Clostridiales	Ruminococcaceae	Oscillospira	uncultured bacterium	1.36451	210 days-old	7.11E-05	0.0002593
712d35c6344ded4d715a9a3a4bd5e33c	Bacteria	Firmicutes	Clostridia	Clostridiales	Ruminococcaceae	Ruminococcaceae UCG-	NA	1.36722	210 days-old	2.00E-05	9.03E-05
241f4899666f63e0ae5da3cfcf683374	Bacteria	Firmicutes	Erysipelotrichia	Erysipelotrichales	Erysipelotrichaceae	Erysipelotrichaceae UCG-	uncultured bacterium	1.36756	210 days-old	0.000283516	0.000836922
1479af7bc02eb2b66b8670bed328c765	Bacteria	Firmicutes	Clostridia	Clostridiales	Lachnospiraceae	NA	NA	1.3711	210 days-old	0.00042275	0.00118757
cee5e39e0f665ebafccde076d1a47198	Bacteria	Firmicutes	Clostridia	Clostridiales	Ruminococcaceae	Ruminococcaceae UCG-	NA	1.3721	210 days-old	5.81E-05	0.000218734
5175c04a136de9148e509dc7dc7d1cc6	Bacteria	Firmicutes	Clostridia	Clostridiales	Ruminococcaceae	Oscillibacter	NA	1.37239	210 days-old	0.000152334	0.000492465
35560efee0d6e0eddcad45ab1e66ea3a	Bacteria	Firmicutes	Clostridia	Clostridiales	Clostridiales vadinBB group	NA	NA	1.3727	210 days-old	0.000157944	0.00050803
556e63c7a5ec53c1e81d76f0375a3221	Bacteria	Spirochaetes	Spirochaetia	Spirochaetales	Spirochaetaceae	Treponema	NA	1.37374	210 days-old	7.81E-05	0.00028068
777e2bc8924ae2fb6d84d5a76fc9e2d3	Bacteria	Firmicutes	Erysipelotrichia	Erysipelotrichales	Erysipelotrichaceae	Asteroleplasma	NA	1.37374	210 days-old	0.000203501	0.00063044
53a4037b713570a6d7d0d364d3124f90	Bacteria	Firmicutes	Clostridia	Clostridiales	Ruminococcaceae	[Eubacterium] coprostanoligenes group	Clostridiales bacterium 7	1.37457	210 days-old	0.0119124	0.022344
975b48c4a70c51c895ba27e995da14dc	Bacteria	Firmicutes	Clostridia	Clostridiales	Ruminococcaceae	Candidatus Soleaferrea	uncultured bacterium	1.37545	210 days-old	1.86E-07	1.81E-06
0790b32f5533f94587bb713cc252dca6	Bacteria	Epsilonbacteraeota	Campylobacteria	Campylobacterales	Helicobacteraceae	Helicobacter	NA	1.37615	210 days-old	0.0287827	0.0490042
85035521aa8cf887608f408ff825bc99	Bacteria	Firmicutes	Negativicutes	Selenomonadales	Veillonellaceae	Anaerovibrio	uncultured bacterium	1.37759	210 days-old	0.000402104	0.00113456
1ee6991ca731c9283b7c784a1144e0a5	Bacteria	Proteobacteria	Alphaproteobacteria	Rhodospirillales	uncultured	uncultured bacterium	uncultured bacterium	1.37801	210 days-old	0.00257251	0.00580678
4bd99ea1f401e9fd44f3ac5b1eb237bb	Bacteria	Tenericutes	Mollicutes	Mollicutes RF9	gut metagenome	gut metagenome	gut metagenome	1.37973	210 days-old	7.32E-07	6.00E-06
d9c29629d22bae00717bf00a522a1c41	Bacteria	Cyanobacteria	Melainabacteria	Gastranaerophilales	uncultured bacterium	uncultured bacterium	uncultured bacterium	1.37975	210 days-old	0.0016207	0.00385732
61f3f4e4cad372d83bc286ab4338ba6e	Bacteria	Firmicutes	Clostridia	Clostridiales	Ruminococcaceae	Ruminococcaceae UCG-	NA	1.37976	210 days-old	4.64E-05	0.000182324
0474aba5464bad010e8f44f882b322eb	Bacteria	Firmicutes	Clostridia	Clostridiales	Ruminococcaceae	Ruminococcaceae UCG-	NA	1.3798	210 days-old	1.01E-05	5.26E-05
140dbf517e415214b7aa4091c914b9ba	Bacteria	Tenericutes	Mollicutes	Mollicutes RF9	NA	NA	NA	1.37996	210 days-old	1.97E-06	1.36E-05
11a79562efd421277dc89214025310bf	Bacteria	Bacteroidetes	Bacteroidia	Bacteroidales	Rikenellaceae	Rikenellaceae RC9 gut group	NA	1.38022	210 days-old	0.00164052	0.00389868
b109991ee3f49ef94bbeb9d56a5fd7f3	Bacteria	Bacteroidetes	Bacteroidia	Bacteroidales	Tannerellaceae	Parabacteroides	uncultured bacterium	1.38393	210 days-old	9.23E-06	4.89E-05
09bf93d175e2562d2a920fe670568ccb	Bacteria	Bacteroidetes	Bacteroidia	Bacteroidales	Tannerellaceae	Parabacteroides	Porphyromonadaceae bacterium JFB7	1.38469	210 days-old	0.000553272	0.00150396
16849b7837309ea679693e4061b2f480	Bacteria	Firmicutes	Clostridia	Clostridiales	Lachnospiraceae	NA	NA	1.38765	210 days-old	8.95E-05	0.000314354
61f01945e8a71461ddb2c15316a927e0	Bacteria	Firmicutes	Clostridia	Clostridiales	Lachnospiraceae	Lachnospiraceae NC group	uncultured Clostridiaceae bacterium	1.3881	210 days-old	0.000533955	0.00145641
f13163895420daa9d5d94be0a34721e6	Bacteria	Firmicutes	Clostridia	Clostridiales	Christensenellaceae	Christensenellaceae R-7 group	bacterium YE7	1.39109	210 days-old	2.10E-06	1.43E-05
7b8232f40f32c9a7a97a77390b98eac4	Bacteria	Spirochaetes	Spirochaetia	Spirochaetales	Spirochaetaceae	Treponema	gut metagenome	1.3939	210 days-old	8.25E-05	0.000293218
ecc9132a22cdf9e3faff879113eaf293	Bacteria	Firmicutes	Clostridia	Clostridiales	Lachnospiraceae	NA	NA	1.39852	210 days-old	5.04E-05	0.000194276
fbda7e102099789647ef0616f9bef72a	Bacteria	Firmicutes	Clostridia	Clostridiales	Ruminococcaceae	Ruminococcaceae UCG-	NA	1.39936	210 days-old	0.00205885	0.00474798
cde68795e539bf3a5916d6df1e7c6231	Bacteria	Bacteroidetes	Bacteroidia	Bacteroidales	Prevotellaceae	Alloprevotella	uncultured bacterium	1.40536	210 days-old	2.00E-05	9.00E-05
e86f5b10c25d3c4c910b80997352ac48	Bacteria	Bacteroidetes	Bacteroidia	Bacteroidales	Prevotellaceae	NA	NA	1.40558	210 days-old	0.00357968	0.00780443
0e201ab460a9814b1708a8a0f6fb29d9	Bacteria	Bacteroidetes	Bacteroidia	Bacteroidales	Muribaculaceae	uncultured bacterium	uncultured bacterium	1.41317	210 days-old	1.59E-05	7.44E-05
97212e80889eb522718f8c502176fa84	Bacteria	Tenericutes	Mollicutes	Mollicutes RF9	uncultured bacterium	uncultured bacterium	uncultured bacterium	1.41362	210 days-old	4.68E-05	0.000183497
72ebef3e549e40167e0177e1a1f608d0	Bacteria	WPS-	uncultured rumen bacterium	uncultured rumen bacterium	uncultured rumen bacterium	uncultured rumen bacterium	uncultured rumen bacterium	1.41753	210 days-old	0.0222021	0.0388141
bbd02cc784c841dbb604e10d3cf1c271	Bacteria	Firmicutes	Clostridia	Clostridiales	Lachnospiraceae	NA	NA	1.41949	210 days-old	0.0252906	0.0437821
1dc155c222993076d94ec041670dcd00	Bacteria	Bacteroidetes	Bacteroidia	Bacteroidales	Muribaculaceae	uncultured bacterium	uncultured bacterium	1.41953	210 days-old	0.000767807	0.00199542
c268f250cba1e25c1985d70e9e1ffdf5	Bacteria	Cyanobacteria	Melainabacteria	Gastranaerophilales	uncultured bacterium	uncultured bacterium	uncultured bacterium	1.42097	210 days-old	0.000707929	0.00185795
2ebbadac18a07159baff131bc75ad2a2	Bacteria	Spirochaetes	Spirochaetia	Spirochaetales	Spirochaetaceae	Treponema	NA	1.42378	210 days-old	0.000172916	0.000549545
ed3b933404854ecb55ebf8cc0c986c6f	Bacteria	Tenericutes	Mollicutes	Mollicutes RF9	NA	NA	NA	1.42473	210 days-old	7.34E-06	4.03E-05
1a5d328c62baeb795a29b3ca11868639	Bacteria	Firmicutes	Clostridia	Clostridiales	Ruminococcaceae	NA	NA	1.42656	210 days-old	9.23E-05	0.000322016
3d331a8983711de637a54ebc8e798591	Bacteria	Firmicutes	Clostridia	Clostridiales	Christensenellaceae	Christensenellaceae R-7 group	NA	1.42764	210 days-old	4.00E-06	2.43E-05
e65306bdbb667d79946a95ce53c98a4b	Bacteria	Firmicutes	Clostridia	Clostridiales	Ruminococcaceae	uncultured	Ruminococcus sp. YE8	1.42893	210 days-old	0.00060464	0.00162424
d371a3d13c4ace1458d7f1126fd05e07	Bacteria	Firmicutes	Clostridia	Clostridiales	Lachnospiraceae	NA	NA	1.43403	210 days-old	6.63E-08	7.59E-07
d9656d17a70173c7bc48c9ba96f18bd4	Bacteria	Bacteroidetes	Bacteroidia	Bacteroidales	Muribaculaceae	uncultured bacterium	uncultured bacterium	1.43822	210 days-old	0.00838263	0.0165069
2f6f302ccb08e111e002f9756397c46d	Bacteria	Firmicutes	Clostridia	Clostridiales	Ruminococcaceae	Ruminococcaceae UCG-	NA	1.4385	210 days-old	0.000120395	0.00040224
c2045231afa8d6ce0e12e28cbdfc4830	Bacteria	Bacteroidetes	Bacteroidia	Bacteroidales	Rikenellaceae	Rikenellaceae RC9 gut group	NA	1.43878	210 days-old	0.000105845	0.000361186
8028e0ef3a626b7851912a8ee9b5a59d	Bacteria	Firmicutes	Clostridia	Clostridiales	Ruminococcaceae	Ruminococcaceae UCG-	NA	1.4401	210 days-old	0.000142442	0.000463771
c669fa3e5f2fb67cb9dda4c41688ba51	Bacteria	Bacteroidetes	Bacteroidia	Bacteroidales	Muribaculaceae	uncultured bacterium	uncultured bacterium	1.44044	210 days-old	1.97E-05	8.96E-05
6780113a003e11c9eb4289e0381d4ed5	Bacteria	Firmicutes	Clostridia	Clostridiales	Lachnospiraceae	NA	NA	1.44335	210 days-old	3.02E-08	3.74E-07
5172a6dd8f9d31920c33dc8f38582efc	Bacteria	Firmicutes	Clostridia	Clostridiales	Ruminococcaceae	Ruminococcaceae UCG-	NA	1.44914	210 days-old	0.00678496	0.0137072
969baf4c1220eb96c979975a4e130ae7	Bacteria	Firmicutes	Clostridia	Clostridiales	Lachnospiraceae	Marvinbryantia	NA	1.44953	210 days-old	0.00252179	0.00571248
e6a2dae6edb8b41664e3ecada987a0de	Bacteria	Proteobacteria	Gammaproteobacteria	Betaproteobacteriales	Burkholderiaceae	Oxalobacter	NA	1.45033	210 days-old	5.48E-06	3.19E-05
9927e336b9568de8f31d69e42100dfd2	Bacteria	Firmicutes	Clostridia	Clostridiales	Ruminococcaceae	Ruminococcaceae UCG-	NA	1.45303	210 days-old	0.000852175	0.00218447
e021a79f7d8065fc2f9fe4c51878079e	Bacteria	Bacteroidetes	Bacteroidia	Bacteroidales	Rikenellaceae	Rikenellaceae RC9 gut group	uncultured bacterium	1.45366	210 days-old	0.001319	0.0032184
2f60ae9c61efd01ddd1f147657d06d0a	Bacteria	Firmicutes	Clostridia	Clostridiales	Lachnospiraceae	NA	NA	1.45508	210 days-old	4.73E-08	5.65E-07
ee2da9f12a7392f0486db705c18fd55f	Bacteria	Bacteroidetes	Bacteroidia	Bacteroidales	Tannerellaceae	Parabacteroides	Porphyromonadaceae bacterium JFB7	1.45623	210 days-old	0.000393168	0.00111229
ac5e6888972381dad970662ea7d27a82	Bacteria	Firmicutes	Clostridia	Clostridiales	Lachnospiraceae	NA	NA	1.45635	210 days-old	0.000292373	0.000860317
371601a891ad047d4e3aa877ff31261f	Bacteria	Firmicutes	Clostridia	Clostridiales	Ruminococcaceae	Fournierella	uncultured organism	1.45788	210 days-old	1.93E-07	1.85E-06
b3c80ed71dbb11b7f0858fbb72b55b37	Bacteria	Firmicutes	Clostridia	Clostridiales	Lachnospiraceae	NA	NA	1.45957	210 days-old	9.45E-06	5.00E-05
c616884bdd3d354988cad8e2961cca5b	Bacteria	Firmicutes	Clostridia	Clostridiales	Ruminococcaceae	Ruminococcaceae UCG-	NA	1.4599	210 days-old	9.05E-05	0.000316639
fa90e60e9a66cb0e932248419721987f	Bacteria	Bacteroidetes	Bacteroidia	Bacteroidales	Prevotellaceae	Prevotellaceae UCG-	uncultured bacterium	1.46807	210 days-old	0.00560283	0.0115828
1b4beb6b82a440335690763ba61546fb	Bacteria	Firmicutes	Erysipelotrichia	Erysipelotrichales	Erysipelotrichaceae	Erysipelotrichaceae UCG-	uncultured organism	1.46856	210 days-old	4.07E-07	3.57E-06
3b9f59cdca63ac0618692bc6a973ebef	Bacteria	Firmicutes	Clostridia	Clostridiales	Clostridiales vadinBB group	uncultured bacterium	uncultured bacterium	1.46866	210 days-old	0.000202843	0.000629009
6f5e18dc4798d98ffe2fdb3816411122	Bacteria	Bacteroidetes	Bacteroidia	Bacteroidales	Muribaculaceae	uncultured bacterium	uncultured bacterium	1.47072	210 days-old	1.30E-05	6.36E-05
8f31bf6388745d073246b5e095dd9e95	Bacteria	Firmicutes	Erysipelotrichia	Erysipelotrichales	Erysipelotrichaceae	Holdemanella	NA	1.47139	210 days-old	4.79E-06	2.87E-05
f1f028e4f9d063431dab4e9772ed5fc1	Bacteria	Bacteroidetes	Bacteroidia	Bacteroidales	Bacteroidaceae	Bacteroides	Bacteroides caecigallinarum	1.47188	210 days-old	3.25E-07	2.97E-06
098587ba9639520c80bf5fb753c40899	Bacteria	Patescibacteria	Saccharimonadia	Saccharimonadales	Saccharimonadaceae	Candidatus Saccharimonas	uncultured bacterium	1.47326	210 days-old	0.00913736	0.0177861
b7df35973f83183c373728bfb198e545	Bacteria	Firmicutes	Clostridia	Clostridiales	Ruminococcaceae	Ruminococcaceae UCG-	NA	1.47803	210 days-old	1.27E-05	6.25E-05
c44b77def9f291acdc819e695cef8614	Bacteria	Tenericutes	Mollicutes	Mollicutes RF9	NA	NA	NA	1.47848	210 days-old	1.97E-06	1.36E-05
aef1503b7b8ee5ceb03a4ce8f51ce490	Bacteria	Firmicutes	Clostridia	Clostridiales	Ruminococcaceae	Ruminiclostridium	NA	1.48108	210 days-old	2.62E-05	0.000112732
9b45bcb6fef76351cfafef8c92ffef73	Bacteria	Bacteroidetes	Bacteroidia	Bacteroidales	Bacteroidaceae	Bacteroides	NA	1.48266	210 days-old	6.35E-05	0.000235481
7a0f944267656f8e8c102bd53cfb8804	Bacteria	Firmicutes	Clostridia	Clostridiales	Christensenellaceae	Christensenellaceae R-7 group	NA	1.48462	210 days-old	0.000171819	0.00054715
9902162888cd62e37234730cea137644	Bacteria	Firmicutes	Clostridia	Clostridiales	Lachnospiraceae	Roseburia	NA	1.49078	210 days-old	0.000581805	0.00157215
46c8f3d5db930fadcbe43a45026fee90	Bacteria	Bacteroidetes	Bacteroidia	Bacteroidales	Prevotellaceae	Prevotellaceae UCG-	uncultured bacterium	1.49289	210 days-old	0.000245753	0.000740506
6c3e1163e0a37eec512f6b236046e7c5	Bacteria	Firmicutes	Clostridia	Clostridiales	Lachnospiraceae	NA	NA	1.49291	210 days-old	3.55E-05	0.000144766
10897ccf43de9b4e0237ce21f31b2bb8	Bacteria	Bacteroidetes	Bacteroidia	Bacteroidales	Rikenellaceae	Rikenellaceae RC9 gut group	uncultured bacterium	1.49341	210 days-old	0.000390606	0.00110602
5ac8474ad64de3bd98e7a80ca2c0129b	Bacteria	Firmicutes	Clostridia	Clostridiales	Lachnospiraceae	[Eubacterium] eligens group	uncultured bacterium	1.49379	210 days-old	0.00186383	0.00435802
0a6768ddc8b04f1b84d5b7b99da05733	Bacteria	Firmicutes	Clostridia	Clostridiales	Ruminococcaceae	Oscillibacter	uncultured bacterium	1.49455	210 days-old	0.00288785	0.00642773
48cfb4e58312191dfa0726d79bf5ead8	Bacteria	Firmicutes	Clostridia	Clostridiales	Clostridiales vadinBB group	uncultured bacterium	uncultured bacterium	1.49532	210 days-old	3.45E-05	0.000141969
1bda662ae4cc025a1245bbc8c3e6e2f0	Bacteria	Firmicutes	Clostridia	Clostridiales	Lachnospiraceae	Lachnospira	NA	1.49641	210 days-old	0.003189	0.00701491
4747c051f985a64f6cac273206705b85	Bacteria	Proteobacteria	eltaproteobacteria	Bradymonadales	uncultured rumen bacterium	uncultured rumen bacterium	uncultured rumen bacterium	1.49758	210 days-old	0.00395011	0.00851326
c3c1193435c60b7d38a2727a0fa2c291	Bacteria	Firmicutes	Clostridia	Clostridiales	Lachnospiraceae	NA	NA	1.49936	210 days-old	2.23E-05	9.87E-05
02debba2db4539a7eeed8ad34e0c237f	Bacteria	Bacteroidetes	Bacteroidia	Bacteroidales	Prevotellaceae	Prevotellaceae NKB group	uncultured Prevotella sp.	1.50255	210 days-old	0.00290057	0.00645154
d8dc4d36a2ba5068b4d487f097eeb0d5	Bacteria	Firmicutes	Clostridia	Clostridiales	Ruminococcaceae	Ruminococcaceae UCG-	NA	1.50357	210 days-old	0.000346371	0.000995777
875f842ab4f7125715eff698fb0ae69c	Bacteria	Firmicutes	Clostridia	Clostridiales	Ruminococcaceae	Ruminococcaceae UCG-	NA	1.5063	210 days-old	0.000108597	0.000369787
dd821b88b3dcec809611913b8157abfd	Bacteria	Firmicutes	Clostridia	Clostridiales	Lachnospiraceae	[Eubacterium] eligens group	NA	1.50889	210 days-old	0.00252869	0.00572
5173f9b4233bd96feb27d6baa35d6587	Bacteria	Firmicutes	Clostridia	Clostridiales	Ruminococcaceae	Ruminococcus	uncultured bacterium	1.50985	210 days-old	0.00176734	0.00414759
80f41647a948e70cc51ab38d35b26b5e	Bacteria	Bacteroidetes	Bacteroidia	Bacteroidales	Rikenellaceae	Rikenellaceae RC9 gut group	uncultured bacterium	1.51196	210 days-old	0.00082453	0.00212383
7230429da402811175e23037d242b95b	Bacteria	Bacteroidetes	Bacteroidia	Bacteroidales	Rikenellaceae	Rikenellaceae RC9 gut group	uncultured bacterium	1.51371	210 days-old	6.66E-05	0.000245538
bc436286654ad810a2840e367c9cf74b	Bacteria	Bacteroidetes	Bacteroidia	Bacteroidales	Bacteroidaceae	Bacteroides	uncultured bacterium	1.51536	210 days-old	2.79E-05	0.000118904
3ad192b87e254e2f5d2548ccee69ee5b	Bacteria	Firmicutes	Clostridia	Clostridiales	Ruminococcaceae	Ruminococcaceae UCG-	NA	1.51736	210 days-old	0.000418063	0.00117647
077ea17b4cb67e6eabfd81cb6ac33c48	Bacteria	Firmicutes	Clostridia	Clostridiales	Christensenellaceae	Christensenellaceae R-7 group	NA	1.51862	210 days-old	1.53E-08	2.05E-07
37f5fbc833b2e75b841e8dfab4f15af8	Bacteria	Bacteroidetes	Bacteroidia	Bacteroidales	Prevotellaceae	Prevotella	uncultured bacterium	1.51866	210 days-old	0.000161003	0.000517348
f925144354cd9b52d6999a5b27af77d3	Bacteria	Bacteroidetes	Bacteroidia	Bacteroidales	Prevotellaceae	Alloprevotella	uncultured bacterium	1.51874	210 days-old	0.000576949	0.00156167
182fb7c9fd7560042d1772d9d77afb0b	Bacteria	Firmicutes	Clostridia	Clostridiales	Christensenellaceae	Christensenellaceae R-7 group	NA	1.52065	210 days-old	0.000267796	0.000797892
1ed9f49d9b120fd875dd0cac8588aaf9	Bacteria	Bacteroidetes	Bacteroidia	Bacteroidales	Rikenellaceae	Rikenellaceae RC9 gut group	uncultured bacterium	1.52352	210 days-old	0.00403778	0.00869048
0f9d739a4d82447dbf839dc4aa063acf	Bacteria	Firmicutes	Clostridia	Clostridiales	Ruminococcaceae	Ruminococcaceae UCG-	NA	1.52508	210 days-old	4.33E-07	3.76E-06
d776690054ca0fdc48cee576668a3ae9	Bacteria	Firmicutes	Negativicutes	Selenomonadales	Veillonellaceae	Anaerovibrio	uncultured bacterium	1.52523	210 days-old	0.00314177	0.0069158
4c5df0a8497c2e7eefe9370632fae950	Bacteria	Firmicutes	Clostridia	Clostridiales	Christensenellaceae	Christensenellaceae R-7 group	NA	1.5257	210 days-old	1.30E-05	6.36E-05
728d49a39649790a583b895edb869b44	Bacteria	Firmicutes	Clostridia	Clostridiales	Lachnospiraceae	Roseburia	NA	1.52837	210 days-old	1.78E-05	8.26E-05
3aca43c5c7ba732e9b288b635a4834e6	Bacteria	Firmicutes	Clostridia	Clostridiales	Ruminococcaceae	Ruminococcaceae UCG-	NA	1.52859	210 days-old	6.24E-05	0.000232683
285d7596df75ae82d53ac7c4dcee7448	Bacteria	Firmicutes	Clostridia	Clostridiales	Ruminococcaceae	Ruminococcaceae UCG-	NA	1.52895	210 days-old	2.27E-06	1.52E-05
310bf69d037f9f3e83ea35c06559868b	Bacteria	Firmicutes	Negativicutes	Selenomonadales	Veillonellaceae	Mitsuokella	uncultured bacterium	1.52924	210 days-old	1.12E-06	8.58E-06
186d2bfb45c6e172c91bcd2a45d4ef24	Bacteria	Firmicutes	Clostridia	Clostridiales	Ruminococcaceae	Ruminococcaceae UCG-	NA	1.53143	210 days-old	1.88E-05	8.64E-05
f0ce44e194b58ffc93aa20a3cdf9d2e1	Bacteria	Bacteroidetes	Bacteroidia	Bacteroidales	Prevotellaceae	Prevotella	uncultured bacterium	1.53275	210 days-old	8.53E-06	4.56E-05
8aede6eb485816a616528a5124bd1b80	Bacteria	Firmicutes	Clostridia	Clostridiales	Lachnospiraceae	NA	NA	1.53637	210 days-old	4.63E-06	2.78E-05
469e0038c6fe9174b8f8d7e7ffcaacc4	Bacteria	Firmicutes	Clostridia	Clostridiales	Ruminococcaceae	[Eubacterium] coprostanoligenes group	NA	1.53834	210 days-old	0.000148138	0.000479385
8516707397fec16071bda6f76ec84c27	Bacteria	Firmicutes	Erysipelotrichia	Erysipelotrichales	Erysipelotrichaceae	Erysipelotrichaceae UCG-	uncultured bacterium	1.54307	210 days-old	4.28E-05	0.000170967
7dc0e2364a7243abe5fe1d657536be57	Bacteria	Bacteroidetes	Bacteroidia	Bacteroidales	Tannerellaceae	Parabacteroides	uncultured bacterium	1.54474	210 days-old	1.11E-05	5.67E-05
5f6a72c620fb57db45ac7b3cf965ecda	Bacteria	Firmicutes	Clostridia	Clostridiales	Ruminococcaceae	Ruminococcus	NA	1.54742	210 days-old	1.23E-06	9.22E-06
21ddc5c3ac68cf60ca7f73164bb5b84e	Bacteria	Firmicutes	Clostridia	Clostridiales	Ruminococcaceae	Ruminococcaceae UCG-8	uncultured bacterium	1.54785	210 days-old	0.000125711	0.000418688
b96135efff6d424e41e1655e1cafa8b1	Bacteria	Firmicutes	Clostridia	Clostridiales	Ruminococcaceae	Negativibacillus	uncultured bacterium	1.55048	210 days-old	3.69E-06	2.27E-05
d1a197a787ba7e1da9c304a695a03ff4	Bacteria	Firmicutes	Clostridia	Clostridiales	Lachnospiraceae	NA	NA	1.55942	210 days-old	4.31E-07	3.75E-06
0e3ebfd0dae60237488baba9cdc046b7	Bacteria	Firmicutes	Clostridia	Clostridiales	Ruminococcaceae	Ruminococcus	NA	1.56036	210 days-old	0.00233337	0.00533485
b0434dff2e40ec8faedb60a1909b4d41	Bacteria	Firmicutes	Clostridia	Clostridiales	Family XIII	Family XIII A group	NA	1.56608	210 days-old	1.09E-05	5.56E-05
4e5daf5cccb192507620e642a5501fc9	Bacteria	Spirochaetes	Spirochaetia	Spirochaetales	Spirochaetaceae	Treponema	uncultured bacterium	1.56903	210 days-old	0.000146586	0.000474921
8a4738a53cb92a03b501b4b37ff954d2	Bacteria	Cyanobacteria	Melainabacteria	Gastranaerophilales	uncultured bacterium	uncultured bacterium	uncultured bacterium	1.57421	210 days-old	0.000175056	0.000553594
d97b99449d72ab6c2399a0b4d058d210	Bacteria	Tenericutes	Mollicutes	Mollicutes RF9	NA	NA	NA	1.57466	210 days-old	0.000663517	0.00175727
8d954a474bfde0585177d7c1c2a9af6e	Bacteria	Firmicutes	Clostridia	Clostridiales	Ruminococcaceae	Ruminococcaceae UCG-	uncultured bacterium	1.57494	210 days-old	9.70E-06	5.09E-05
8978ecb3dc6c5091af4cff00e3e19f55	Bacteria	Firmicutes	Clostridia	Clostridiales	Lachnospiraceae	NA	NA	1.57505	210 days-old	0.00842034	0.0165607
54c9b43adeade475dff49ddb749921d8	Bacteria	Bacteroidetes	Bacteroidia	Bacteroidales	Rikenellaceae	Rikenellaceae RC9 gut group	NA	1.577	210 days-old	2.99E-05	0.00012529
6aac50907fa9863f16db0db1edb15450	Bacteria	Firmicutes	Clostridia	Clostridiales	Lachnospiraceae	Lachnospiraceae UCG-	NA	1.57958	210 days-old	9.80E-06	5.12E-05
17d630dbabb6ae5c9a58d93ba0ed0977	Bacteria	Firmicutes	Clostridia	Clostridiales	Lachnospiraceae	NA	NA	1.58107	210 days-old	0.000371921	0.00105686
ce8a0f05f182fad6f22fe5f30a85e0aa	Bacteria	Epsilonbacteraeota	Campylobacteria	Campylobacterales	Helicobacteraceae	Helicobacter	NA	1.58188	210 days-old	1.15E-06	8.75E-06
fd602d36c2f8efa987416a7368f08a5b	Bacteria	Firmicutes	Clostridia	Clostridiales	Christensenellaceae	Christensenellaceae R-7 group	NA	1.58254	210 days-old	9.24E-05	0.000322016
3a71aa28834100eb6c2ebc1b261f6279	Bacteria	Firmicutes	Clostridia	Clostridiales	Ruminococcaceae	Subdoligranulum	NA	1.58285	210 days-old	3.05E-05	0.00012728
06dac306e8c09944aa4c8733dc586575	Bacteria	Bacteroidetes	Bacteroidia	Bacteroidales	Prevotellaceae	Prevotellaceae NKB group	uncultured bacterium	1.58382	210 days-old	0.00147258	0.00354976
1cbc34596237ff2e70ffb866d7922fba	Bacteria	Actinobacteria	Coriobacteriia	Coriobacteriales	Eggerthellaceae	uncultured	uncultured bacterium	1.58458	210 days-old	1.31E-09	2.26E-08
55a68f453afc049dac49ed69bf2ff080	Bacteria	Firmicutes	Erysipelotrichia	Erysipelotrichales	Erysipelotrichaceae	uncultured	NA	1.58635	210 days-old	1.26E-05	6.22E-05
fc4cf6513c0c53ad3e945c7deec42d91	Bacteria	Firmicutes	Clostridia	Clostridiales	Lachnospiraceae	NA	NA	1.58703	210 days-old	5.03E-06	2.98E-05
264359523823bb69f227851ae0adba75	Bacteria	Bacteroidetes	Bacteroidia	Bacteroidales	Rikenellaceae	Rikenellaceae RC9 gut group	uncultured bacterium	1.58791	210 days-old	0.00149822	0.0036034
6196fc24bc3dc9ca62b266f9711df1cf	Bacteria	Firmicutes	Clostridia	Clostridiales	Ruminococcaceae	Ruminococcaceae UCG-	NA	1.58875	210 days-old	2.67E-07	2.48E-06
a35c07ce343cec3a7dd87cb6c222ed9c	Bacteria	Bacteroidetes	Bacteroidia	Bacteroidales	Prevotellaceae	Alloprevotella	uncultured bacterium	1.59023	210 days-old	0.0111797	0.0211473
ed320e72b4f5cf9406cbf98baea5a828	Bacteria	Firmicutes	Clostridia	Clostridiales	Ruminococcaceae	Ruminococcaceae UCG-	NA	1.59117	210 days-old	1.15E-05	5.80E-05
b7a8bffa70c35a103bde36d38d46c76f	Bacteria	Firmicutes	Clostridia	Clostridiales	Ruminococcaceae	Ruminiclostridium 9	NA	1.59269	210 days-old	5.89E-05	0.000220799
3a9c7b4be3ee4538eb3eaa889ee15abf	Bacteria	Bacteroidetes	Bacteroidia	Bacteroidales	Prevotellaceae	Prevotellaceae NKB group	uncultured Prevotella sp.	1.59411	210 days-old	0.00871696	0.0171125
1bcc7ffc1b7ea16dfc3dab25303c9589	Bacteria	Firmicutes	Clostridia	Clostridiales	Clostridiales vadinBB group	NA	NA	1.59578	210 days-old	0.000560714	0.00151902
f0c1df7c5af51883918ab7c3112df86f	Bacteria	Epsilonbacteraeota	Campylobacteria	Campylobacterales	Campylobacteraceae	Campylobacter	NA	1.59723	210 days-old	0.0143606	0.0263729
da787304276ddf06beb8fcb845bfa5fa	Bacteria	Bacteroidetes	Bacteroidia	Bacteroidales	Muribaculaceae	uncultured bacterium	uncultured bacterium	1.59995	210 days-old	5.64E-05	0.000213124
b38b8f0f920fe08f4a866a659c9692e8	Bacteria	Firmicutes	Clostridia	Clostridiales	Ruminococcaceae	NA	NA	1.60789	210 days-old	9.32E-09	1.33E-07
de43ac7501c9dc72b9244d0ca9581fae	Bacteria	Bacteroidetes	Bacteroidia	Bacteroidales	Prevotellaceae	Prevotella	uncultured bacterium	1.61179	210 days-old	0.00114504	0.00283948
976200fc9915b763772f6b125c034466	Bacteria	Bacteroidetes	Bacteroidia	Bacteroidales	Muribaculaceae	NA	NA	1.61325	210 days-old	6.52E-05	0.000241418
c93208ac549504fe57f341cd2d05fff5	Bacteria	Proteobacteria	eltaproteobacteria	esulfovibrionales	esulfovibrionaceae	Mailhella	NA	1.62047	210 days-old	6.62E-07	5.46E-06
a078475fa1e0706b98b6400886657343	Bacteria	Spirochaetes	Spirochaetia	Spirochaetales	Spirochaetaceae	Treponema	uncultured bacterium	1.62132	210 days-old	0.0015444	0.00368945
04036f506640f7cc1b3d2839feefb0a0	Bacteria	Bacteroidetes	Bacteroidia	Bacteroidales	Muribaculaceae	NA	NA	1.62242	210 days-old	0.000933029	0.00235914
b6d861806561b5713a1f52ca683be7fe	Bacteria	Actinobacteria	Coriobacteriia	Coriobacteriales	Eggerthellaceae	Enterorhabdus	uncultured bacterium	1.62499	210 days-old	8.84E-10	1.60E-08
2e07105689fde022bb12a1cfde9a93c6	Bacteria	Firmicutes	Clostridia	Clostridiales	Ruminococcaceae	Ruminococcaceae UCG-	NA	1.62592	210 days-old	0.000327231	0.00094586
524b1e9080000b6e78d02c761f949363	Bacteria	Firmicutes	Clostridia	Clostridiales	Ruminococcaceae	Ruminococcaceae UCG-	NA	1.62724	210 days-old	3.41E-05	0.000140602
1f10672a3e76009b801a539c86a0efd5	Bacteria	Proteobacteria	Alphaproteobacteria	Rhodospirillales	uncultured	NA	NA	1.62941	210 days-old	5.58E-06	3.24E-05
be5d4dd9a8c62f67e72e99247346b5a6	Bacteria	Spirochaetes	Spirochaetia	Spirochaetales	Spirochaetaceae	Treponema	Treponema berlinense	1.63087	210 days-old	0.00295744	0.00656431
40c065cd0838d2b6f6c72e19d075fad7	Bacteria	Firmicutes	Clostridia	Clostridiales	Family XIII	Family XIII A group	uncultured bacterium	1.63221	210 days-old	1.51E-08	2.05E-07
f35f7905b499df61a5f28fcca11ecdf3	Bacteria	Bacteroidetes	Bacteroidia	Bacteroidales	Bacteroidaceae	Bacteroides	uncultured bacterium	1.6341	210 days-old	1.14E-05	5.77E-05
0f3c75e789a7a8d2c7c1a17e312cdd56	Bacteria	Firmicutes	Clostridia	Clostridiales	Lachnospiraceae	[Eubacterium] xylanophilum group	uncultured bacterium	1.63502	210 days-old	0.000185933	0.000582798
fc4644203f3c0a088ce915fe40c34ddd	Bacteria	Bacteroidetes	Bacteroidia	Bacteroidales	Prevotellaceae	Prevotellaceae NKB group	uncultured Prevotella sp.	1.63617	210 days-old	0.0170691	0.0306629
3200cc9f5a0f1baa9f09cb374170632a	Bacteria	Cyanobacteria	Melainabacteria	Gastranaerophilales	uncultured rumen bacterium	uncultured rumen bacterium	uncultured rumen bacterium	1.6381	210 days-old	0.000210778	0.000649205
d907802dc190c5d2f22aa83b76cafc69	Bacteria	Firmicutes	Erysipelotrichia	Erysipelotrichales	Erysipelotrichaceae	uncultured	uncultured bacterium	1.6417	210 days-old	1.70E-07	1.67E-06
910226fe99658901a4ef912e20ace9b3	Bacteria	Firmicutes	Clostridia	Clostridiales	Ruminococcaceae	Ruminococcaceae UCG-	NA	1.64376	210 days-old	0.0021329	0.00491167
f3866bddd6435527a7860067bf29521c	Bacteria	Bacteroidetes	Bacteroidia	Bacteroidales	Rikenellaceae	Rikenellaceae RC9 gut group	uncultured bacterium	1.644	210 days-old	9.85E-05	0.000338969
ed57d8543e2ed66a518b99512046af33	Bacteria	Epsilonbacteraeota	Campylobacteria	Campylobacterales	Campylobacteraceae	Campylobacter	NA	1.64418	210 days-old	0.00146522	0.00353468
87e05965742342304b22bc69584c8624	Bacteria	Firmicutes	Clostridia	Clostridiales	Ruminococcaceae	Ruminococcaceae UCG-	NA	1.64498	210 days-old	2.17E-05	9.69E-05
053bb4b0ab148a0a4a071edc9447b09f	Bacteria	Epsilonbacteraeota	Campylobacteria	Campylobacterales	Campylobacteraceae	Campylobacter	Campylobacter jejuni	1.6474	210 days-old	1.35E-05	6.53E-05
7b0d927048b0145c2ea5292900f13bc3	Bacteria	Firmicutes	Clostridia	Clostridiales	Ruminococcaceae	Ruminococcaceae UCG-	NA	1.64768	210 days-old	0.0094187	0.0182434
7b8a43bdedac24f3e1199f9bd2897338	Bacteria	Bacteroidetes	Bacteroidia	Bacteroidales	Muribaculaceae	uncultured bacterium	uncultured bacterium	1.64856	210 days-old	1.04E-06	8.18E-06
4d23c3878279eafc5bee39d51fc2fe27	Bacteria	Bacteroidetes	Bacteroidia	Bacteroidales	Muribaculaceae	uncultured bacterium	uncultured bacterium	1.65348	210 days-old	0.000103745	0.000355157
6e05d8b2e653ceb51798e87043a49c74	Bacteria	Firmicutes	Clostridia	Clostridiales	Ruminococcaceae	Ruminococcaceae UCG-	uncultured bacterium	1.65442	210 days-old	1.96E-09	3.22E-08
7f3cf90540b32284ddc33bbe10d1b6b0	Bacteria	Firmicutes	Clostridia	Clostridiales	Lachnospiraceae	Howardella	uncultured organism	1.65643	210 days-old	2.18E-06	1.47E-05
2495f99bfd744c9ac088c14e43d93569	Bacteria	Firmicutes	Clostridia	Clostridiales	Christensenellaceae	Christensenellaceae R-7 group	uncultured prokaryote	1.65992	210 days-old	0.00140198	0.0034001
f8810c2d6cbf6837b295caf2799a858a	Bacteria	Patescibacteria	Saccharimonadia	Saccharimonadales	Saccharimonadaceae	Candidatus Saccharimonas	uncultured bacterium	1.66637	210 days-old	1.37E-07	1.37E-06
a0b738e1679b518cdd7b237bf8bc9cd0	Bacteria	Bacteroidetes	Bacteroidia	Bacteroidales	Prevotellaceae	uncultured	uncultured bacterium	1.67076	210 days-old	1.49E-06	1.09E-05
880833c2ecff7bf8a23152e8e92040f4	Bacteria	Firmicutes	Clostridia	Clostridiales	Ruminococcaceae	NA	NA	1.67109	210 days-old	1.07E-06	8.33E-06
0643f3cec1352814b533adfc816b268e	Bacteria	Kiritimatiellaeota	Kiritimatiellae	WCHB-	uncultured rumen bacterium	uncultured rumen bacterium	uncultured rumen bacterium	1.67987	210 days-old	1.95E-05	8.88E-05
ed381a3a8c3d0c99d8b992a5c9acf5a3	Bacteria	Firmicutes	Clostridia	Clostridiales	Ruminococcaceae	NA	NA	1.6799	210 days-old	5.80E-06	3.33E-05
f7e23b8aefdd68b58e87e831b49fd178	Bacteria	Firmicutes	Erysipelotrichia	Erysipelotrichales	Erysipelotrichaceae	Erysipelotrichaceae UCG-	NA	1.68161	210 days-old	0.000144305	0.000468882
de48bbd1116b4a06df80fbbbb54b91c2	Bacteria	Firmicutes	Clostridia	Clostridiales	Ruminococcaceae	Ruminococcaceae UCG-	NA	1.68453	210 days-old	1.97E-05	8.96E-05
7c648efc5bc2176cfee27596235d3ce7	Bacteria	Firmicutes	Clostridia	Clostridiales	Lachnospiraceae	NA	NA	1.68757	210 days-old	0.000845337	0.00217042
4f82d98f8f86d4cc07971c858fc358af	Bacteria	Firmicutes	Clostridia	Clostridiales	Ruminococcaceae	Ruminococcaceae UCG-	NA	1.689	210 days-old	1.53E-05	7.21E-05
35c89d9ec6b3bcb7b0e11a55c9ae952a	Bacteria	Firmicutes	Clostridia	Clostridiales	Ruminococcaceae	Ruminococcaceae UCG-	unidentified rumen bacterium JW	1.68958	210 days-old	6.96E-05	0.000254362
e09428abd8617bb5273bf34fced45eb8	Bacteria	Bacteroidetes	Bacteroidia	Bacteroidales	Prevotellaceae	NA	NA	1.69896	210 days-old	7.14E-08	8.09E-07
9334ceea21ebc2c2e345cda3dc3269c3	Bacteria	Firmicutes	Clostridia	Clostridiales	Ruminococcaceae	Ruminococcaceae UCG-	NA	1.70368	210 days-old	1.48E-05	7.01E-05
3cbfab10d57ed3f886a7c89f116b0119	Bacteria	Bacteroidetes	Bacteroidia	Bacteroidales	Muribaculaceae	metagenome	metagenome	1.70519	210 days-old	0.000231954	0.000704911
35e0c6fde90689d4965ec6d4463a3ea5	Bacteria	Bacteroidetes	Bacteroidia	Bacteroidales	Muribaculaceae	uncultured bacterium	uncultured bacterium	1.71228	210 days-old	2.44E-07	2.31E-06
dde285c89558457fe2193d7d48159814	Bacteria	Bacteroidetes	Bacteroidia	Bacteroidales	Prevotellaceae	Prevotella	NA	1.71404	210 days-old	0.000152946	0.000493944
662e3fe97ff49117eb131f876f74f940	Bacteria	Bacteroidetes	Bacteroidia	Bacteroidales	Prevotellaceae	Alloprevotella	NA	1.71525	210 days-old	0.00237715	0.00540784
a2f0434554cb36ecc4d7b7def7116509	Bacteria	Proteobacteria	Alphaproteobacteria	Paracaedibacterales	Paracaedibacteraceae	uncultured	NA	1.72201	210 days-old	3.04E-05	0.000126981
c25456dd02f6836323da572a95d80eae	Bacteria	Firmicutes	Clostridia	Clostridiales	Lachnospiraceae	NA	NA	1.72283	210 days-old	1.17E-06	8.79E-06
50d8ab64d1ddf12df99449a7c4f1eac0	Bacteria	Firmicutes	Clostridia	Clostridiales	Lachnospiraceae	GCA-97	uncultured bacterium	1.72934	210 days-old	5.49E-07	4.67E-06
825a52946058c8f5dfc9f2f8ed3f26ac	Bacteria	Firmicutes	Clostridia	Clostridiales	Clostridiales vadinBB group	NA	NA	1.72945	210 days-old	0.000771179	0.00200256
54a685e1b9de8ddfe833e947c26dc73e	Bacteria	Firmicutes	Clostridia	Clostridiales	Ruminococcaceae	Oscillospira	uncultured bacterium	1.72988	210 days-old	2.71E-05	0.000115814
f80fa3d5727ad95b076de22b1c4bf6cd	Bacteria	Bacteroidetes	Bacteroidia	Bacteroidales	Prevotellaceae	Alloprevotella	uncultured bacterium	1.73236	210 days-old	0.00363129	0.00790077
99e96e517b3e598ca938c9f7101ac9f9	Bacteria	Firmicutes	Clostridia	Clostridiales	Ruminococcaceae	Ruminococcaceae UCG-	uncultured bacterium	1.73357	210 days-old	0.000318498	0.000924804
21369d90ecdaa4f79346dd8d890a24fe	Bacteria	Firmicutes	Clostridia	Clostridiales	Ruminococcaceae	Ruminococcaceae UCG-	NA	1.74345	210 days-old	4.79E-07	4.13E-06
04d34c2af12c10d8dd3cc067e23f8863	Bacteria	Firmicutes	Clostridia	Clostridiales	Ruminococcaceae	Faecalibacterium	NA	1.74367	210 days-old	0.00129399	0.00316462
071213b20f25b0dfba18a10518648565	Bacteria	Firmicutes	Erysipelotrichia	Erysipelotrichales	Erysipelotrichaceae	Erysipelotrichaceae UCG-	uncultured organism	1.74379	210 days-old	1.07E-07	1.12E-06
a770fabcf00f3bfdef5be7b42db51fa4	Bacteria	Spirochaetes	Spirochaetia	Spirochaetales	Spirochaetaceae	Treponema	NA	1.74417	210 days-old	0.00800527	0.0158616
bee89f9df95d71a7ef324f08408ef2fd	Bacteria	Bacteroidetes	Bacteroidia	Bacteroidales	Muribaculaceae	metagenome	metagenome	1.74549	210 days-old	0.000654555	0.00174076
fd75155181c3346a7296ddb248864fe6	Bacteria	Firmicutes	Clostridia	Clostridiales	Ruminococcaceae	Ruminococcaceae UCG-	NA	1.74845	210 days-old	2.08E-05	9.33E-05
d79402193749f08ffee2861e1a444562	Bacteria	Firmicutes	Clostridia	Clostridiales	Lachnospiraceae	NA	NA	1.74874	210 days-old	2.89E-06	1.84E-05
7013e324788bd50c8b7ab85b85acb95f	Bacteria	Bacteroidetes	Bacteroidia	Bacteroidales	Rikenellaceae	Rikenellaceae RC9 gut group	uncultured bacterium	1.74955	210 days-old	8.12E-05	0.00028997
455c81073c2816167b0601520659ca67	Bacteria	Firmicutes	Erysipelotrichia	Erysipelotrichales	Erysipelotrichaceae	Erysipelotrichaceae UCG-	uncultured bacterium	1.75219	210 days-old	9.74E-08	1.04E-06
7e95fb47995256c05cea17e08db6f182	Bacteria	Firmicutes	Clostridia	Clostridiales	Ruminococcaceae	NA	NA	1.75387	210 days-old	2.12E-06	1.44E-05
46c2180d9b6a2b12486e64cee312a3af	Bacteria	Firmicutes	Clostridia	Clostridiales	Lachnospiraceae	GCA-97	NA	1.75429	210 days-old	2.42E-06	1.60E-05
29af47d03b4d12e29ce0ef35f8a07795	Bacteria	Bacteroidetes	Bacteroidia	Bacteroidales	Muribaculaceae	uncultured bacterium	uncultured bacterium	1.75522	210 days-old	3.75E-08	4.58E-07
bcc6739f1eab80516cf80e518d453452	Bacteria	Firmicutes	Clostridia	Clostridiales	Ruminococcaceae	Ruminococcaceae UCG-	NA	1.75582	210 days-old	6.79E-08	7.75E-07
b448755d1bbdfbdaea1ff2b08d481814	Bacteria	Firmicutes	Clostridia	Clostridiales	Ruminococcaceae	Ruminococcaceae UCG-	NA	1.76173	210 days-old	2.64E-05	0.000113198
ba980b68098e6e004dca90746470dbe1	Bacteria	Cyanobacteria	Melainabacteria	Gastranaerophilales	uncultured bacterium	uncultured bacterium	uncultured bacterium	1.76301	210 days-old	2.94E-05	0.000123859
d7c271b3b0a7e53c883b4e21d2991691	Bacteria	Bacteroidetes	Bacteroidia	Bacteroidales	Prevotellaceae	Prevotella	human gut metagenome	1.76379	210 days-old	5.11E-05	0.000196097
2242201ec189fd5281b9020224f0e24d	Bacteria	Firmicutes	Clostridia	Clostridiales	Lachnospiraceae	NA	NA	1.76573	210 days-old	0.0025998	0.00585453
2d2f0cfaf76af5e58f75819c60674295	Bacteria	Bacteroidetes	Bacteroidia	Bacteroidales	Prevotellaceae	Prevotella 9	uncultured bacterium	1.76754	210 days-old	0.000956979	0.00241437
c6f9c909408fb8f90fb833828d1315fd	Bacteria	Firmicutes	Clostridia	Clostridiales	Clostridiales vadinBB group	uncultured bacterium	uncultured bacterium	1.76809	210 days-old	0.000214154	0.000658966
f7ef891da56c1d785308a87f7baeb8d0	Bacteria	Bacteroidetes	Bacteroidia	Bacteroidales	Prevotellaceae	Prevotellaceae NKB group	uncultured bacterium	1.76826	210 days-old	0.000275392	0.000816716
c7eff08d97c923b8f036ef3684b201f7	Bacteria	Kiritimatiellaeota	Kiritimatiellae	WCHB-	NA	NA	NA	1.77114	210 days-old	2.16E-05	9.66E-05
19091c15dd79e37441855fcf1015eb51	Bacteria	Firmicutes	Clostridia	Clostridiales	Ruminococcaceae	[Eubacterium] coprostanoligenes group	NA	1.77155	210 days-old	9.62E-06	5.06E-05
67c3e48e9bb9e1444115ab4f381222e1	Bacteria	Firmicutes	Clostridia	Clostridiales	Ruminococcaceae	Ruminococcaceae UCG-	NA	1.77161	210 days-old	6.16E-08	7.12E-07
3015914df5942416853f681a487c44e9	Bacteria	Bacteroidetes	Bacteroidia	Bacteroidales	Muribaculaceae	uncultured Porphyromonadaceae bacterium	uncultured Porphyromonadaceae bacterium	1.78039	210 days-old	0.010328	0.0198005
2ff957561f0da6a5bee78e5b2dba6979	Bacteria	Bacteroidetes	Bacteroidia	Bacteroidales	Prevotellaceae	Prevotellaceae NKB group	uncultured Prevotella sp.	1.78312	210 days-old	0.00142887	0.00345482
90dbf213b7cf1168a2259f3f1119c85b	Bacteria	Bacteroidetes	Bacteroidia	Bacteroidales	Prevotellaceae	NA	NA	1.78518	210 days-old	7.49E-06	4.08E-05
af0e19c080ee5907ad0f350f4f427536	Bacteria	Firmicutes	Clostridia	Clostridiales	Lachnospiraceae	[Eubacterium] ruminantium group	uncultured bacterium	1.78555	210 days-old	2.54E-06	1.66E-05
3aec0d98831318a9ccd70f027c7151a7	Bacteria	Bacteroidetes	Bacteroidia	Bacteroidales	Rikenellaceae	Rikenellaceae RC9 gut group	uncultured bacterium	1.7859	210 days-old	0.000175692	0.000555054
12f2503bc175c6a1a99e4c628fc1e925	Bacteria	Firmicutes	Clostridia	Clostridiales	Ruminococcaceae	Ruminococcaceae UCG-	NA	1.78601	210 days-old	5.61E-05	0.000212369
7d1ad91271fef8981efc13685675f3ce	Bacteria	Firmicutes	Clostridia	Clostridiales	Ruminococcaceae	Oscillibacter	NA	1.78773	210 days-old	8.31E-05	0.000294423
885b5b5ce61cab29ef5d2b8798ec89e9	Bacteria	Firmicutes	Clostridia	Clostridiales	Family XIII	Family XIII A group	NA	1.78775	210 days-old	0.00452497	0.00959678
abd418f7f18947b06e55dc3fc2fd68ea	Bacteria	Epsilonbacteraeota	Campylobacteria	Campylobacterales	Campylobacteraceae	Campylobacter	NA	1.78859	210 days-old	0.000928227	0.00235111
500b50c6b44d14884166bf4e56e5db08	Bacteria	Bacteroidetes	Bacteroidia	Bacteroidales	Prevotellaceae	Prevotellaceae NKB group	uncultured bacterium	1.78928	210 days-old	0.00277415	0.00619626
c997d3bac266b7bf0abd93d399eea5a5	Bacteria	Firmicutes	Clostridia	Clostridiales	Lachnospiraceae	Lachnospiraceae NKA group	NA	1.7895	210 days-old	0.00341465	0.00748329
b8c0415c29e22ebef9cda079d7584719	Bacteria	Spirochaetes	Spirochaetia	Spirochaetales	Spirochaetaceae	Treponema	Treponema berlinense	1.78962	210 days-old	1.06E-05	5.47E-05
44c8e250c795c344de62e0766914fc50	Bacteria	Firmicutes	Clostridia	Clostridiales	Ruminococcaceae	Ruminococcaceae UCG-	NA	1.79279	210 days-old	0.00529331	0.0110142
af4536dd3d920442462f0b04b6b10627	Bacteria	Firmicutes	Clostridia	Clostridiales	Christensenellaceae	Christensenellaceae R-7 group	NA	1.79383	210 days-old	1.74E-05	8.13E-05
5da6982a564fb7b0e185189ac00d706a	Bacteria	Firmicutes	Clostridia	Clostridiales	Ruminococcaceae	NA	NA	1.79776	210 days-old	4.52E-05	0.000178405
d2828973dcc5217e5a2298a2c424a5d6	Bacteria	Firmicutes	Clostridia	Clostridiales	Lachnospiraceae	Tyzzerella	uncultured bacterium	1.79797	210 days-old	2.44E-05	0.000105749
20760b01835e45c6d074b1d93881eee3	Bacteria	Bacteroidetes	Bacteroidia	Bacteroidales	Prevotellaceae	Alloprevotella	NA	1.80147	210 days-old	0.00276088	0.00617093
847fb01d280b397e615a3759538632ab	Bacteria	Firmicutes	Clostridia	Clostridiales	Ruminococcaceae	Ruminococcus	NA	1.80303	210 days-old	0.000643974	0.00171834
a282c570e17856e865063cbd8dc46828	Bacteria	Firmicutes	Negativicutes	Selenomonadales	Veillonellaceae	Mitsuokella	uncultured bacterium	1.81249	210 days-old	1.21E-08	1.69E-07
45b573fa85067eb8be30fe24543740a5	Bacteria	Firmicutes	Clostridia	Clostridiales	Ruminococcaceae	Butyricicoccus	NA	1.81761	210 days-old	4.49E-05	0.000177834
2a4f9de7d38133720f4fd6d77efe9398	Bacteria	Firmicutes	Clostridia	Clostridiales	Lachnospiraceae	[Eubacterium] eligens group	uncultured bacterium	1.82175	210 days-old	0.000650087	0.00173176
745d8c3cc69434aea301412a60b543a3	Bacteria	Firmicutes	Clostridia	Clostridiales	Lachnospiraceae	Butyrivibrio	NA	1.82212	210 days-old	0.000518526	0.00142333
70643195a8245602f2d986f293eaa40e	Bacteria	Firmicutes	Clostridia	Clostridiales	Ruminococcaceae	Ruminococcaceae UCG-	NA	1.82361	210 days-old	1.15E-07	1.19E-06
9ea02a3f45b1681a1fd55ee87eed0048	Bacteria	Firmicutes	Clostridia	Clostridiales	Lachnospiraceae	NA	NA	1.82778	210 days-old	0.000411432	0.00115985
28fd323b743be198111f66c219e49eac	Bacteria	Firmicutes	Clostridia	Clostridiales	Christensenellaceae	Christensenellaceae R-7 group	NA	1.82865	210 days-old	6.47E-07	5.35E-06
2cf97ae666bd3a7d09cc4e87fc56dd9e	Bacteria	Firmicutes	Clostridia	Clostridiales	Lachnospiraceae	NA	NA	1.8303	210 days-old	4.74E-05	0.000184977
5bc3bc80afe1b8649b962f720d429f03	Bacteria	Firmicutes	Clostridia	Clostridiales	Lachnospiraceae	NA	NA	1.83119	210 days-old	2.61E-07	2.46E-06
4e48e34a9ab2fb959a7b110fabd51d93	Bacteria	Firmicutes	Clostridia	Clostridiales	Ruminococcaceae	NA	NA	1.83832	210 days-old	0.00134729	0.00327741
892553b344c08f351904185f3a67e541	Bacteria	Bacteroidetes	Bacteroidia	Bacteroidales	Tannerellaceae	Parabacteroides	Porphyromonadaceae bacterium JFB7	1.84132	210 days-old	0.000520076	0.00142463
4c5c401e7f2e994d4d95e8980385976b	Bacteria	Proteobacteria	Gammaproteobacteria	Betaproteobacteriales	NA	NA	NA	1.84419	210 days-old	0.000228297	0.00069512
64a179221e1d2134d69907745dbef025	Bacteria	Firmicutes	Clostridia	Clostridiales	Clostridiaceae	Clostridium sensu stricto	Clostridium bornimense	1.84506	210 days-old	1.35E-07	1.36E-06
1b70f8ea72f1501ad0462438f7b50c62	Bacteria	Firmicutes	Clostridia	Clostridiales	Ruminococcaceae	Ruminococcaceae UCG-	NA	1.85168	210 days-old	0.000192111	0.000600982
41ef6f49cd14e1d0c6d9fa8d6dbaadfe	Bacteria	Tenericutes	Mollicutes	Mollicutes RF9	uncultured bacterium	uncultured bacterium	uncultured bacterium	1.85515	210 days-old	9.86E-05	0.000338969
90e587a895be73cee3116b38b6459338	Bacteria	Proteobacteria	eltaproteobacteria	Bradymonadales	uncultured rumen bacterium	uncultured rumen bacterium	uncultured rumen bacterium	1.85604	210 days-old	2.07E-06	1.42E-05
d00cb595aa86737f1c8af406775ff32b	Bacteria	Cyanobacteria	Melainabacteria	Gastranaerophilales	uncultured bacterium	uncultured bacterium	uncultured bacterium	1.85878	210 days-old	0.000207943	0.000641709
6c990cf18868e54dcefa8a1747bbca0e	Bacteria	Firmicutes	Clostridia	Clostridiales	Lachnospiraceae	Roseburia	NA	1.85993	210 days-old	0.00308235	0.00679906
d6ecfd80d45e7c45ebac1ef74f185d9a	Bacteria	Firmicutes	Clostridia	Clostridiales	Christensenellaceae	NA	NA	1.86336	210 days-old	1.15E-08	1.62E-07
549a046bc001d00dffccb066f7f0188d	Bacteria	Firmicutes	Clostridia	Clostridiales	Lachnospiraceae	Lachnospiraceae UCG-	uncultured bacterium	1.86744	210 days-old	1.80E-06	1.27E-05
2733e3c898c226fcb3e863ab9040b225	Bacteria	Bacteroidetes	Bacteroidia	Bacteroidales	Prevotellaceae	Prevotellaceae NKB group	uncultured Prevotella sp.	1.86789	210 days-old	0.000430117	0.00120508
c244ce0f01f7213139246ac76e7d9a42	Bacteria	Firmicutes	Clostridia	Clostridiales	Ruminococcaceae	Ruminococcaceae UCG-	NA	1.86794	210 days-old	0.000328844	0.000948806
794b1c5b263ac9503b5238cf11f23f43	Bacteria	Bacteroidetes	Bacteroidia	Bacteroidales	Prevotellaceae	Alloprevotella	uncultured bacterium	1.86799	210 days-old	0.00032536	0.000942156
101bfd6a9821cabf927e6e8c9a4788ff	Bacteria	Firmicutes	Clostridia	Clostridiales	Lachnospiraceae	NA	NA	1.86813	210 days-old	3.91E-06	2.39E-05
0b282102579b5560dce14d6566b51a62	Bacteria	Firmicutes	Clostridia	Clostridiales	Ruminococcaceae	NA	NA	1.87078	210 days-old	1.43E-05	6.81E-05
45457cff65b4ea6b413919d773fa4e79	Bacteria	Firmicutes	Clostridia	Clostridiales	Lachnospiraceae	NA	NA	1.87199	210 days-old	7.39E-07	6.02E-06
48be00ab66b39524ef9055bd33b94f5b	Bacteria	Proteobacteria	Gammaproteobacteria	Betaproteobacteriales	Burkholderiaceae	Sutterella	uncultured bacterium	1.87243	210 days-old	5.81E-08	6.78E-07
13edafff3c11302bb9476f75e683439a	Bacteria	Bacteroidetes	Bacteroidia	Bacteroidales	Prevotellaceae	Prevotellaceae UCG-	NA	1.88634	210 days-old	0.0106275	0.0202894
2a71cd53953dd02db60fd3cc5bb25566	Bacteria	Firmicutes	Clostridia	Clostridiales	Lachnospiraceae	NA	NA	1.88896	210 days-old	1.30E-05	6.36E-05
a9073870bfd2b7ccd455d2228897ac03	Bacteria	Firmicutes	Clostridia	Clostridiales	NA	NA	NA	1.89136	210 days-old	2.39E-05	0.000103957
45465797206b2bcd73fac26a7d4cadb6	Bacteria	Firmicutes	Clostridia	Clostridiales	Ruminococcaceae	Ruminococcaceae UCG-	uncultured bacterium	1.89495	210 days-old	3.83E-05	0.000154879
b6f3c746cf628b375d76e38db7b74d23	Bacteria	Cyanobacteria	Melainabacteria	Gastranaerophilales	NA	NA	NA	1.89737	210 days-old	4.40E-05	0.000174603
5a5e45eb99212b134e969b521da46fdd	Bacteria	Bacteroidetes	Bacteroidia	Bacteroidales	Prevotellaceae	Prevotellaceae NKB group	uncultured Prevotella sp.	1.89926	210 days-old	0.000933611	0.00235914
4db1db4dee295230c274975fd487d20b	Bacteria	Firmicutes	Clostridia	Clostridiales	Lachnospiraceae	Roseburia	NA	1.90049	210 days-old	2.33E-06	1.55E-05
759c16a13db8ac9e27b4150041a9b46e	Bacteria	Bacteroidetes	Bacteroidia	Bacteroidales	Prevotellaceae	NA	NA	1.90223	210 days-old	0.0001329	0.000437612
da185943062e8dee1ad506d607285ac6	Bacteria	Firmicutes	Clostridia	Clostridiales	Lachnospiraceae	Fusicatenibacter	NA	1.90282	210 days-old	5.60E-07	4.73E-06
64113ad24259dac4685beb36437c3580	Bacteria	Firmicutes	Clostridia	Clostridiales	Lachnospiraceae	NA	NA	1.91047	210 days-old	2.80E-05	0.000119309
a2e4a3288cfa25f61fa6565ba7ffd0e5	Bacteria	Bacteroidetes	Bacteroidia	Bacteroidales	Prevotellaceae	Prevotellaceae UCG-	uncultured bacterium	1.91939	210 days-old	0.000653858	0.00174035
91bd17218f1758b52d175a618537c187	Bacteria	Bacteroidetes	Bacteroidia	Bacteroidales	Rikenellaceae	Rikenellaceae RC9 gut group	uncultured bacterium	1.92336	210 days-old	8.18E-05	0.000291419
6a16ecbdf518eed8d3e891b4ac73490f	Bacteria	Firmicutes	Clostridia	Clostridiales	Ruminococcaceae	Ruminococcaceae UCG-	metagenome	1.92981	210 days-old	1.14E-06	8.72E-06
f1d414b7516497761f64e36c4199d307	Bacteria	Firmicutes	Clostridia	Clostridiales	NA	NA	NA	1.93123	210 days-old	1.41E-06	1.04E-05
c0ca5137f163db1f33288163cf52c927	Bacteria	Firmicutes	Clostridia	Clostridiales	Lachnospiraceae	NA	NA	1.93141	210 days-old	9.69E-08	1.04E-06
664a45849151d6a9609c6390e95fc309	Bacteria	Firmicutes	Clostridia	Clostridiales	Ruminococcaceae	Ruminococcaceae UCG-	NA	1.9344	210 days-old	3.97E-05	0.000159949
20a2dcba5d838148d2e670b16e48cf83	Bacteria	Firmicutes	Clostridia	Clostridiales	Lachnospiraceae	NA	NA	1.93602	210 days-old	0.00111249	0.00276951
47e4dc8ec6afba104414f2c9f8f86a8e	Bacteria	Bacteroidetes	Bacteroidia	Bacteroidales	Muribaculaceae	uncultured bacterium	uncultured bacterium	1.93822	210 days-old	2.33E-05	0.000101876
b910284775eb48fbcfc2196a03093001	Bacteria	Firmicutes	Clostridia	Clostridiales	Ruminococcaceae	Ruminococcaceae UCG-	NA	1.93845	210 days-old	1.87E-07	1.81E-06
407cb1a5b90da56b51d4f1ee8cb29c2a	Bacteria	Actinobacteria	Actinobacteria	Bifidobacteriales	Bifidobacteriaceae	Bifidobacterium	Bifidobacterium animalis	1.94053	210 days-old	9.17E-09	1.32E-07
b68a9f010ade32fa0b3791866264f012	Bacteria	Firmicutes	Clostridia	Clostridiales	Ruminococcaceae	Ruminococcaceae UCG-	NA	1.94054	210 days-old	0.000240097	0.000726202
da959aa9cf33c7d4e9dd83d34cc8c56d	Bacteria	Bacteroidetes	Bacteroidia	Bacteroidales	Muribaculaceae	uncultured organism	uncultured organism	1.94203	210 days-old	3.17E-07	2.91E-06
3cb8105840831b01671630a9538ead0e	Bacteria	Tenericutes	Mollicutes	Mollicutes RF9	NA	NA	NA	1.94206	210 days-old	1.10E-05	5.60E-05
74924fa44681d438d65728eb2b95a047	Bacteria	Firmicutes	Clostridia	Clostridiales	Ruminococcaceae	Ruminococcaceae UCG-	uncultured organism	1.94271	210 days-old	0.000164289	0.000525265
4fbfe319b1d3022187715f8b415812bc	Bacteria	Firmicutes	Clostridia	Clostridiales	Ruminococcaceae	Oscillibacter	NA	1.94297	210 days-old	1.48E-06	1.08E-05
e4f67c5c584b2225035e1ae4420110db	Bacteria	Firmicutes	Clostridia	Clostridiales	Ruminococcaceae	Ruminococcus	NA	1.94397	210 days-old	0.000818022	0.00211388
890230dc75e358dfc2999f4f9ad7b6ed	Bacteria	Bacteroidetes	Bacteroidia	Bacteroidales	Tannerellaceae	Parabacteroides	Porphyromonadaceae bacterium JFB7	1.94456	210 days-old	4.78E-06	2.87E-05
125ca22b35db6d36b479700ed091c884	Bacteria	Firmicutes	Clostridia	Clostridiales	Ruminococcaceae	Ruminococcus	NA	1.94918	210 days-old	2.48E-06	1.64E-05
48a41a11e0d9158c2f0d83d31f7b2f77	Bacteria	Firmicutes	Clostridia	Clostridiales	Ruminococcaceae	Ruminococcaceae UCG-	uncultured bacterium	1.9547	210 days-old	5.16E-05	0.000197646
a0d93a82b35255356d18192c37130a5e	Bacteria	Firmicutes	Clostridia	Clostridiales	Clostridiales vadinBB group	uncultured bacterium	uncultured bacterium	1.9595	210 days-old	2.09E-09	3.39E-08
c8ab5944414f4b3418d48af9a441f221	Bacteria	Firmicutes	Clostridia	Clostridiales	Ruminococcaceae	Ruminococcaceae UCG-	uncultured bacterium	1.9602	210 days-old	2.01E-05	9.06E-05
68b73ed59c912a1ad0cafa23fdf1ce1f	Bacteria	Firmicutes	Clostridia	Clostridiales	Ruminococcaceae	Ruminococcaceae UCG-9	uncultured bacterium	1.96174	210 days-old	6.93E-06	3.86E-05
68f03fe5690de7d051ce51eea6f6abbb	Bacteria	Bacteroidetes	Bacteroidia	Bacteroidales	Prevotellaceae	Prevotellaceae UCG-	NA	1.96273	210 days-old	0.0148265	0.0270296
797cac87c1f358c9aa2351060ae6696d	Bacteria	Bacteroidetes	Bacteroidia	Bacteroidales	Bacteroidales RF group	uncultured bacterium	uncultured bacterium	1.96508	210 days-old	0.0101479	0.0194902
ef413ce0c143674a085cfc14ebb8e059	Bacteria	Firmicutes	Clostridia	Clostridiales	Ruminococcaceae	[Eubacterium] coprostanoligenes group	Clostridiales bacterium 7	1.96517	210 days-old	2.97E-05	0.000124778
4daace66186d63058518c89a7c45b4a6	Bacteria	Firmicutes	Clostridia	Clostridiales	Ruminococcaceae	Ruminococcaceae UCG-	metagenome	1.97023	210 days-old	3.35E-06	2.10E-05
4187d7aaff3416daa79826fd0829141d	Bacteria	Firmicutes	Clostridia	Clostridiales	Ruminococcaceae	Ruminococcaceae UCG-	NA	1.97204	210 days-old	0.000221815	0.000680473
0075affb3b098f36821c2ff71b7f00bd	Bacteria	Firmicutes	Clostridia	Clostridiales	Lachnospiraceae	Roseburia	NA	1.97559	210 days-old	0.000131987	0.000435503
bb224aa3f0713f37af166fa7bf6e6d99	Bacteria	Firmicutes	Negativicutes	Selenomonadales	Veillonellaceae	Mitsuokella	uncultured bacterium	1.97752	210 days-old	2.35E-08	2.99E-07
afebbf262081376c7a850b675b440d42	Bacteria	Firmicutes	Clostridia	Clostridiales	Ruminococcaceae	Ruminococcaceae UCG-	NA	1.97825	210 days-old	6.46E-06	3.62E-05
54bd44953a6b5a4638c155dd57a151c9	Bacteria	Firmicutes	Clostridia	Clostridiales	Christensenellaceae	Christensenellaceae R-7 group	NA	1.9792	210 days-old	7.37E-07	6.02E-06
0019d86b2d6bed21c4009421b512f59d	Bacteria	Firmicutes	Clostridia	Clostridiales	Ruminococcaceae	NA	NA	1.98619	210 days-old	3.08E-09	4.77E-08
cf8793ab0674442982138d81e224dc75	Bacteria	Firmicutes	Clostridia	Clostridiales	Lachnospiraceae	NA	NA	1.98687	210 days-old	7.50E-08	8.36E-07
dd6a13d75d2c20c9b1309c4783ad240f	Bacteria	Firmicutes	Clostridia	Clostridiales	Ruminococcaceae	NA	NA	1.98818	210 days-old	3.52E-09	5.38E-08
aa8eb7b141a5cd0230816927ac804218	Bacteria	Firmicutes	Clostridia	Clostridiales	Lachnospiraceae	Lachnospiraceae UCG-	uncultured bacterium	1.98919	210 days-old	6.72E-05	0.000247412
a85f34d25df0cb971754b402a2c9819d	Bacteria	Firmicutes	Clostridia	Clostridiales	Ruminococcaceae	Ruminiclostridium	uncultured bacterium	1.99033	210 days-old	3.56E-05	0.000144846
b1b313cecb080ba3d0de6ed84e75c458	Bacteria	Firmicutes	Clostridia	Clostridiales	Lachnospiraceae	NA	NA	1.99191	210 days-old	1.26E-07	1.28E-06
9d1624dc12d19c746be735f4e67ca828	Bacteria	Bacteroidetes	Bacteroidia	Bacteroidales	Prevotellaceae	Alloprevotella	uncultured bacterium	1.99699	210 days-old	9.50E-05	0.000329325
743dc755b09e4086570106db2e2a5d60	Bacteria	Spirochaetes	Spirochaetia	Spirochaetales	Spirochaetaceae	Treponema	Treponema succinifaciens SM 89	1.99875	210 days-old	0.00152498	0.00365125
8d858f6c18f2d89f70c6a3b7055edd25	Bacteria	Firmicutes	Clostridia	Clostridiales	Ruminococcaceae	Oscillibacter	NA	1.99915	210 days-old	6.66E-06	3.72E-05
a3b72eb035c5836d1189bc5df740c906	Bacteria	Cyanobacteria	Melainabacteria	Gastranaerophilales	NA	NA	NA	2.00053	210 days-old	5.28E-05	0.000201109
57f7ad0caee9f74f49a8353a0d8d3f8c	Bacteria	Bacteroidetes	Bacteroidia	Bacteroidales	Prevotellaceae	Prevotella	NA	2.00252	210 days-old	6.76E-05	0.000248336
1a42a7a3d6d63ac41764e1427b582a89	Bacteria	Firmicutes	Clostridia	Clostridiales	Ruminococcaceae	Ruminococcaceae UCG-	uncultured bacterium	2.01223	210 days-old	7.46E-08	8.36E-07
18c513fed30a2c30f7187c4152aa0ab6	Bacteria	Firmicutes	Clostridia	Clostridiales	Ruminococcaceae	Ruminococcaceae UCG-	NA	2.01806	210 days-old	1.52E-08	2.05E-07
53e7cfe0a36421fadbe1346f97249df3	Bacteria	Firmicutes	Clostridia	Clostridiales	Ruminococcaceae	Ruminococcaceae UCG-	NA	2.02159	210 days-old	0.00334524	0.00733839
3233dc15b801bde617d9f76442f769e9	Bacteria	Firmicutes	Clostridia	Clostridiales	Christensenellaceae	Christensenellaceae R-7 group	uncultured prokaryote	2.02181	210 days-old	0.000129203	0.000428085
b3d597789e3980ea71edf87afc12ae15	Bacteria	Firmicutes	Clostridia	Clostridiales	Ruminococcaceae	NA	NA	2.03181	210 days-old	7.15E-12	1.84E-10
9bd97429ca3be10aa79de617fd1de6d7	Bacteria	Bacteroidetes	Bacteroidia	Bacteroidales	Prevotellaceae	Alloprevotella	NA	2.03779	210 days-old	3.23E-06	2.03E-05
1f7d58a12dbd833923b2a664fe29803f	Bacteria	Firmicutes	Clostridia	Clostridiales	Ruminococcaceae	Ruminococcus	NA	2.04266	210 days-old	0.00014661	0.000474921
c88d30ccb5890f855f1c85cafdf61451	Bacteria	Firmicutes	Clostridia	Clostridiales	Ruminococcaceae	Ruminococcaceae UCG-	metagenome	2.04746	210 days-old	5.04E-05	0.000194233
2fc5002143702766774a94c8f5fab9a7	Bacteria	Bacteroidetes	Bacteroidia	Bacteroidales	Rikenellaceae	Rikenellaceae RC9 gut group	metagenome	2.04767	210 days-old	0.000257158	0.000768345
a9d6136c4e151cf559acc4ca5f1fcd91	Bacteria	Firmicutes	Clostridia	Clostridiales	Ruminococcaceae	Ruminococcaceae UCG-8	uncultured bacterium	2.04978	210 days-old	4.16E-08	5.03E-07
d2f02e7e9e67093c097fdd970db04c11	Bacteria	Bacteroidetes	Bacteroidia	Bacteroidales	Rikenellaceae	Rikenellaceae RC9 gut group	uncultured bacterium	2.05386	210 days-old	1.20E-06	9.04E-06
fc500ef3f6ab2f3b7f62f5d683897d1d	Bacteria	Bacteroidetes	Bacteroidia	Bacteroidales	Prevotellaceae	NA	NA	2.06465	210 days-old	1.47E-05	6.95E-05
86d72dcb4a5c3504b2d017e738b1e42a	Bacteria	Cyanobacteria	Melainabacteria	Gastranaerophilales	uncultured bacterium	uncultured bacterium	uncultured bacterium	2.06788	210 days-old	0.00221913	0.00509922
69b3c27896d22d4595656539a9ac312a	Bacteria	Firmicutes	Clostridia	Clostridiales	Lachnospiraceae	Tyzzerella	uncultured bacterium	2.07521	210 days-old	2.88E-06	1.84E-05
5648a9226510d98c21587ba669310293	Bacteria	Proteobacteria	Gammaproteobacteria	Aeromonadales	Succinivibrionaceae	Succinivibrio	uncultured Succinivibrio sp.	2.07647	210 days-old	0.00301066	0.00665009
a56afcd08c2d23d2310cf46e30a72334	Bacteria	Firmicutes	Clostridia	Clostridiales	NA	NA	NA	2.07863	210 days-old	8.18E-07	6.58E-06
30e7e86076bebe09dff2cd4b59d6f68d	Bacteria	Firmicutes	Clostridia	Clostridiales	Clostridiales vadinBB group	gut metagenome	gut metagenome	2.08555	210 days-old	2.11E-07	2.02E-06
ef0301e1592654140bb3ae6cf9113384	Bacteria	Bacteroidetes	Bacteroidia	Bacteroidales	Bacteroidaceae	Bacteroides	NA	2.08673	210 days-old	9.16E-06	4.86E-05
09157e39ebcf3fce03900d8d53a1148a	Bacteria	Bacteroidetes	Bacteroidia	Bacteroidales	Muribaculaceae	uncultured bacterium	uncultured bacterium	2.08691	210 days-old	1.16E-05	5.82E-05
858ca06f718e8c380dbf036882f989a9	Bacteria	Firmicutes	Clostridia	Clostridiales	Lachnospiraceae	NA	NA	2.08788	210 days-old	2.50E-08	3.15E-07
85faea13d223a025cf11f4ab7e06030c	Bacteria	Firmicutes	Clostridia	Clostridiales	Lachnospiraceae	NA	NA	2.08891	210 days-old	0.000244461	0.000737306
f61eee2b37df8b25255cba2b20ffc938	Bacteria	Firmicutes	Clostridia	Clostridiales	Christensenellaceae	Christensenellaceae R-7 group	uncultured prokaryote	2.09859	210 days-old	0.000309659	0.000901596
4c2f938c372dfed6d4ca3c7d8d9227bc	Bacteria	Firmicutes	Clostridia	Clostridiales	Ruminococcaceae	Ruminococcaceae UCG-	NA	2.09887	210 days-old	0.000252047	0.000755906
3ab0f5d0fa08e11dda8aba5d3fd04b89	Bacteria	Firmicutes	Erysipelotrichia	Erysipelotrichales	Erysipelotrichaceae	Catenibacterium	uncultured bacterium	2.11144	210 days-old	1.20E-08	1.68E-07
3af5b2f865858a31e8567422d57aef8b	Bacteria	Bacteroidetes	Bacteroidia	Bacteroidales	Bacteroidaceae	Bacteroides	NA	2.11309	210 days-old	0.000964698	0.00242618
8868c003e23124997d3a4c742d5685d2	Bacteria	Firmicutes	Clostridia	Clostridiales	Family XIII	[Eubacterium] nodatum group	NA	2.11445	210 days-old	1.22E-07	1.25E-06
4ca271448680e919be0b5f3415cdc1b4	Bacteria	Firmicutes	Clostridia	Clostridiales	Ruminococcaceae	Ruminococcaceae UCG-	NA	2.11826	210 days-old	8.97E-10	1.60E-08
3f7858a882d7ff5e5ebe85c475015325	Bacteria	Firmicutes	Clostridia	Clostridiales	Clostridiaceae	Clostridium sensu stricto	Clostridium bornimense	2.11836	210 days-old	1.55E-09	2.63E-08
f63e1572dd9dce582abedf738c3eb7c6	Bacteria	Firmicutes	Clostridia	Clostridiales	Ruminococcaceae	Ruminococcaceae UCG-	NA	2.12547	210 days-old	2.69E-06	1.74E-05
950310ae8e969d1e7ab85514fa7a2b37	Bacteria	Bacteroidetes	Bacteroidia	Bacteroidales	Prevotellaceae	Prevotella	NA	2.12549	210 days-old	0.00172002	0.00405142
d90d7392db68e4350d28da6ea59298aa	Bacteria	Firmicutes	Clostridia	Clostridiales	Ruminococcaceae	NA	NA	2.12748	210 days-old	0.000119895	0.000401581
4e54c22ebdde32556751fb7d8f07c5b9	Bacteria	Firmicutes	Clostridia	Clostridiales	Ruminococcaceae	GCA-9	NA	2.12965	210 days-old	8.13E-07	6.55E-06
16e1107513ee86f6325d7b4a042bfb2d	Bacteria	Firmicutes	Clostridia	Clostridiales	Lachnospiraceae	NA	NA	2.13403	210 days-old	3.17E-05	0.000131689
d41e303b731cf5f63f8263e2d09c8bce	Bacteria	Firmicutes	Clostridia	Clostridiales	Clostridiales vadinBB group	uncultured bacterium	uncultured bacterium	2.13486	210 days-old	2.37E-09	3.75E-08
c028ce2ba4d251bd459a8b7a6d13185b	Bacteria	Firmicutes	Clostridia	Clostridiales	Ruminococcaceae	Ruminococcaceae UCG-	NA	2.13581	210 days-old	0.000634133	0.00169633
9cd229bf2741dee6df636293202b4683	Bacteria	Firmicutes	Clostridia	Clostridiales	Ruminococcaceae	NA	NA	2.13808	210 days-old	0.0031043	0.00683802
c3738ffca9e96b131e60f4e029013538	Bacteria	Firmicutes	Clostridia	Clostridiales	Ruminococcaceae	Ruminococcus	uncultured bacterium	2.13952	210 days-old	5.89E-05	0.000220799
8b52c97f860c1069e29861ba0bc0aa0f	Bacteria	Firmicutes	Clostridia	Clostridiales	Lachnospiraceae	[Eubacterium] hallii group	NA	2.13973	210 days-old	2.08E-06	1.42E-05
6bb1e1996895f997348623d196e6e904	Bacteria	Firmicutes	Clostridia	Clostridiales	Lachnospiraceae	Lachnospira	NA	2.14949	210 days-old	0.000518711	0.00142333
7998a08ff89585a93ea749108c3d525c	Bacteria	Firmicutes	Clostridia	Clostridiales	Ruminococcaceae	Ruminiclostridium 9	NA	2.15641	210 days-old	2.96E-11	6.71E-10
daa6e10ea74bae3caf84f540ed0dca76	Bacteria	Firmicutes	Clostridia	Clostridiales	Lachnospiraceae	Lachnospiraceae N7 group	uncultured bacterium	2.16061	210 days-old	5.82E-13	1.82E-11
41035b019a25231a30e81364df2b5187	Bacteria	Firmicutes	Clostridia	Clostridiales	Ruminococcaceae	Ruminococcaceae UCG-	uncultured rumen bacterium	2.16119	210 days-old	2.13E-09	3.43E-08
0ba6ed429b949db26b5a709892c44dec	Bacteria	Firmicutes	Clostridia	Clostridiales	Lachnospiraceae	NA	NA	2.17766	210 days-old	2.49E-06	1.64E-05
87a8e8dd4b9b4bbff8a89b487acda191	Bacteria	Firmicutes	Clostridia	Clostridiales	Lachnospiraceae	NA	NA	2.18042	210 days-old	2.43E-09	3.82E-08
fa8508483107bb55497a8027fa370433	Bacteria	Firmicutes	Clostridia	Clostridiales	Ruminococcaceae	Ruminococcaceae NKA group	NA	2.18134	210 days-old	3.45E-07	3.12E-06
ea4465181cc324ebdbeab39773f53bd2	Bacteria	Proteobacteria	eltaproteobacteria	Bradymonadales	uncultured rumen bacterium	uncultured rumen bacterium	uncultured rumen bacterium	2.18351	210 days-old	5.75E-07	4.85E-06
92afd9a054c1482e0ea299fb6e363833	Bacteria	Bacteroidetes	Bacteroidia	Bacteroidales	F8	uncultured bacterium	uncultured bacterium	2.18892	210 days-old	0.00273446	0.00612472
ae0043fcc092725ed2d2603b7b0b5305	Bacteria	Bacteroidetes	Bacteroidia	Bacteroidales	Muribaculaceae	uncultured bacterium	uncultured bacterium	2.19562	210 days-old	8.41E-07	6.74E-06
b905d2ab7a325f0e266d834f3f13ede0	Bacteria	Firmicutes	Clostridia	Clostridiales	Family XIII	Family XIII A group	uncultured organism	2.19615	210 days-old	2.33E-07	2.21E-06
70d1622fbb37b1a7de863284fb83e241	Bacteria	Firmicutes	Negativicutes	Selenomonadales	Veillonellaceae	Megasphaera	NA	2.19771	210 days-old	0.00119414	0.00294752
e1aa24b6ed818fc825a6b41ce399ee0f	Bacteria	Firmicutes	Clostridia	Clostridiales	Peptococcaceae	Peptococcus	uncultured bacterium	2.19848	210 days-old	3.33E-06	2.09E-05
2990f7fc5d8f95c3ec2cf36b39f34bfe	Bacteria	Firmicutes	Bacilli	Lactobacillales	Lactobacillaceae	Lactobacillus	NA	2.20112	210 days-old	7.26E-06	4.00E-05
ac8ee2c858754e00e2ed7070dcf0c18a	Bacteria	Firmicutes	Clostridia	Clostridiales	Lachnospiraceae	[Bacteroides] pectinophilus group	uncultured bacterium	2.20737	210 days-old	0.0017457	0.00410284
b8a1057ffe5b97e9430cc7d7038dd400	Bacteria	Firmicutes	Clostridia	Clostridiales	Lachnospiraceae	NA	NA	2.20991	210 days-old	2.19E-11	5.13E-10
6a6aeb49034dfffb4c7561538163a1ed	Bacteria	Bacteroidetes	Bacteroidia	Bacteroidales	Tannerellaceae	Parabacteroides	Porphyromonadaceae bacterium JFB7	2.2163	210 days-old	7.04E-06	3.90E-05
2f9e494870e7c4af5e0f3d976d931f32	Bacteria	Firmicutes	Clostridia	Clostridiales	Ruminococcaceae	Ruminococcaceae UCG-	NA	2.21802	210 days-old	7.13E-05	0.000259743
d7361d15db7ded4ce0fa5e87509efd1e	Bacteria	Firmicutes	Clostridia	Clostridiales	Lachnospiraceae	Lachnospira	NA	2.22003	210 days-old	0.000262431	0.000782638
5e7346ebf53467c3ad255c218eab6acd	Bacteria	Firmicutes	Negativicutes	Selenomonadales	Veillonellaceae	Mitsuokella	uncultured bacterium	2.22167	210 days-old	6.19E-09	9.03E-08
2457188c02b21b4e228c436873a15b5a	Bacteria	Firmicutes	Clostridia	Clostridiales	Lachnospiraceae	Blautia	NA	2.22299	210 days-old	7.67E-05	0.000276224
155be28024ee22777c2a8210f16cf6a7	Bacteria	Firmicutes	Clostridia	Clostridiales	Ruminococcaceae	[Eubacterium] coprostanoligenes group	uncultured bacterium	2.23359	210 days-old	0.000466736	0.00129743
8f8c616b5506c67235422af8da0eb0ca	Bacteria	Firmicutes	Clostridia	Clostridiales	Ruminococcaceae	Ruminococcaceae UCG-	NA	2.23421	210 days-old	2.44E-05	0.000105924
cb182311854c51d03e6cccb45c0bd2ef	Bacteria	Bacteroidetes	Bacteroidia	Bacteroidales	Muribaculaceae	metagenome	metagenome	2.23722	210 days-old	5.25E-05	0.00020065
18aec2473d452778608c9c57867f9582	Bacteria	Firmicutes	Clostridia	Clostridiales	Lachnospiraceae	Lachnospiraceae NKB group	uncultured bacterium	2.23775	210 days-old	6.44E-10	1.18E-08
17f367341ae8f57d91b0de2cb4f4426d	Bacteria	Firmicutes	Clostridia	Clostridiales	Lachnospiraceae	[Eubacterium] xylanophilum group	uncultured bacterium	2.24016	210 days-old	8.41E-05	0.000297056
a7c87b66cb13674fec768804087a567c	Bacteria	Firmicutes	Clostridia	Clostridiales	Ruminococcaceae	NA	NA	2.24506	210 days-old	8.71E-11	1.83E-09
beb7d14a18c78c3f23f6dbb4b50a9466	Bacteria	Firmicutes	Clostridia	Clostridiales	Family XIII	Family XIII A group	uncultured organism	2.24532	210 days-old	2.26E-06	1.51E-05
1f41a6b0460199f7b2fea7f8e6682bb4	Bacteria	Bacteroidetes	Bacteroidia	Bacteroidales	Rikenellaceae	Rikenellaceae RC9 gut group	uncultured bacterium	2.25116	210 days-old	9.80E-09	1.39E-07
06778ed178d1ff2140ef406c3220e484	Bacteria	Firmicutes	Clostridia	Clostridiales	Lachnospiraceae	NA	NA	2.25201	210 days-old	8.61E-08	9.45E-07
f3dbaa51bb798fde6cc50cc0c785d485	Bacteria	Firmicutes	Clostridia	Clostridiales	Ruminococcaceae	NA	NA	2.25314	210 days-old	2.97E-06	1.89E-05
6d0ddd476b4de30c4aecbc75ad5222a0	Bacteria	Firmicutes	Clostridia	Clostridiales	Ruminococcaceae	Ruminococcaceae UCG-	uncultured bacterium	2.25643	210 days-old	7.35E-14	2.80E-12
ad9dd8990034b3a24a3ffa12e7579e90	Bacteria	Bacteroidetes	Bacteroidia	Bacteroidales	Muribaculaceae	NA	NA	2.25648	210 days-old	8.28E-05	0.000293746
17f127106a7be92062c5c140f6bfeefa	Bacteria	Firmicutes	Clostridia	Clostridiales	Ruminococcaceae	Ruminococcus	uncultured bacterium	2.26202	210 days-old	3.88E-05	0.000156634
b55153928f908bf183b75caf4fc74bf4	Bacteria	Firmicutes	Clostridia	Clostridiales	Ruminococcaceae	Ruminiclostridium	uncultured bacterium	2.26724	210 days-old	4.64E-09	7.00E-08
9c0c4746d8f280da151aa9b2a03d43f4	Bacteria	Firmicutes	Clostridia	Clostridiales	Clostridiales vadinBB group	uncultured rumen bacterium	uncultured rumen bacterium	2.27902	210 days-old	1.21E-05	6.04E-05
b82499c7618e3804fd0cc66f6d383a96	Bacteria	Bacteroidetes	Bacteroidia	Bacteroidales	Prevotellaceae	uncultured	metagenome	2.28186	210 days-old	4.15E-05	0.000166504
03616e5322a8bd23078ba100a02b5f82	Bacteria	Epsilonbacteraeota	Campylobacteria	Campylobacterales	Helicobacteraceae	Helicobacter	NA	2.28222	210 days-old	8.72E-05	0.000306867
350934419e77d094ac0670e19b0d7674	Bacteria	Firmicutes	Clostridia	Clostridiales	Ruminococcaceae	Ruminiclostridium 9	uncultured organism	2.29005	210 days-old	1.88E-08	2.45E-07
db7d369c7a84715c3642ae3f8912c892	Bacteria	Firmicutes	Clostridia	Clostridiales	Lachnospiraceae	NA	NA	2.29393	210 days-old	5.38E-06	3.15E-05
1daa793b3006efa482145ebec944863a	Bacteria	Planctomycetes	Planctomycetacia	Pirellulales	Pirellulaceae	p-88-a gut group	uncultured bacterium	2.29552	210 days-old	2.75E-06	1.78E-05
99c90e17cbdb13975631954a1db3573a	Bacteria	Cyanobacteria	Melainabacteria	Gastranaerophilales	NA	NA	NA	2.29584	210 days-old	2.35E-06	1.56E-05
625589ec9eedce5749820ee5ce3db4e6	Bacteria	Firmicutes	Clostridia	Clostridiales	Lachnospiraceae	Lachnospiraceae FCS group	metagenome	2.29974	210 days-old	1.04E-07	1.10E-06
a9ab32b9142ab3d296c4214d8dc3387f	Bacteria	Firmicutes	Clostridia	Clostridiales	Lachnospiraceae	NA	NA	2.30502	210 days-old	1.77E-08	2.35E-07
5037718654108786a8198068508c8b7e	Bacteria	Firmicutes	Negativicutes	Selenomonadales	Veillonellaceae	ialister	NA	2.30838	210 days-old	0.000374162	0.00106229
a8a580edd3f3ee794978ec136347a64b	Bacteria	Firmicutes	Clostridia	Clostridiales	Ruminococcaceae	uncultured	gut metagenome	2.3258	210 days-old	1.73E-06	1.24E-05
ece8353bd3206c84b8bc9762f8052eaa	Bacteria	Firmicutes	Clostridia	Clostridiales	Ruminococcaceae	Oscillibacter	NA	2.32742	210 days-old	9.53E-06	5.02E-05
9e0bddff347a9432a81f0e895356d722	Bacteria	Bacteroidetes	Bacteroidia	Bacteroidales	Rikenellaceae	Rikenellaceae RC9 gut group	uncultured bacterium	2.32968	210 days-old	5.95E-05	0.000222669
b68ecaea4f41cc337295ae4b2c9b6c92	Bacteria	Firmicutes	Clostridia	Clostridiales	Ruminococcaceae	NA	NA	2.33291	210 days-old	9.31E-08	1.00E-06
8285ac33bee0a2b17009a5ab9bcc8e00	Bacteria	Firmicutes	Clostridia	Clostridiales	Ruminococcaceae	Ruminococcaceae UCG-	NA	2.3457	210 days-old	2.71E-09	4.22E-08
ba321cbf0c624fcecc5b5db8cf945e9d	Bacteria	Firmicutes	Clostridia	Clostridiales	Ruminococcaceae	[Eubacterium] coprostanoligenes group	gut metagenome	2.34662	210 days-old	1.85E-05	8.55E-05
91a943959c0c6cd834f3aaf7ff466a6b	Bacteria	Firmicutes	Clostridia	Clostridiales	Ruminococcaceae	[Eubacterium] coprostanoligenes group	NA	2.34952	210 days-old	2.03E-07	1.95E-06
171f85cab39ecfc01c62599d7d2c771f	Bacteria	Bacteroidetes	Bacteroidia	Bacteroidales	Prevotellaceae	Prevotella	uncultured bacterium	2.36947	210 days-old	1.24E-05	6.16E-05
e306b687fed349f3d28ebcf091083108	Bacteria	Firmicutes	Clostridia	Clostridiales	Christensenellaceae	Christensenellaceae R-7 group	uncultured spirochete	2.37597	210 days-old	3.57E-05	0.000145083
c37a571273b14677e9c406b0d559fedc	Bacteria	Spirochaetes	Spirochaetia	Spirochaetales	Spirochaetaceae	Treponema	Treponema berlinense	2.40205	210 days-old	1.44E-05	6.86E-05
1b7066ff49925810ab7a02d227971c8e	Bacteria	Firmicutes	Clostridia	Clostridiales	Ruminococcaceae	Ruminococcaceae NKA group	NA	2.40646	210 days-old	3.54E-05	0.00014462
0ad13d49f2051e3c13157dd4930ac732	Bacteria	Firmicutes	Negativicutes	Selenomonadales	Veillonellaceae	Megasphaera	NA	2.40714	210 days-old	1.76E-05	8.19E-05
04062d59202a17e1a223bbe57a6d200b	Bacteria	Firmicutes	Clostridia	Clostridiales	Lachnospiraceae	Acetitomaculum	uncultured bacterium	2.41297	210 days-old	4.34E-09	6.57E-08
bcbd1e24999f506d18852306fadb0624	Bacteria	Bacteroidetes	Bacteroidia	Bacteroidales	Rikenellaceae	Rikenellaceae RC9 gut group	uncultured bacterium	2.41854	210 days-old	9.22E-05	0.000322016
ca0eb1b092edeff01cc3c9892bc63d42	Bacteria	Firmicutes	Clostridia	Clostridiales	Ruminococcaceae	Faecalibacterium	NA	2.41894	210 days-old	0.0002382	0.000721833
4b13e1b198849ea1ee254d265477dc7d	Bacteria	Firmicutes	Clostridia	Clostridiales	Christensenellaceae	Christensenellaceae R-7 group	bacterium YE7	2.42502	210 days-old	8.98E-06	4.78E-05
afdf27142d0c3869c000bd68673b388f	Bacteria	Firmicutes	Clostridia	Clostridiales	Ruminococcaceae	[Eubacterium] coprostanoligenes group	uncultured bacterium	2.42526	210 days-old	3.43E-09	5.27E-08
ce938738934712a6b33ace9a2fd181f7	Bacteria	Bacteroidetes	Bacteroidia	Bacteroidales	Muribaculaceae	uncultured bacterium	uncultured bacterium	2.42909	210 days-old	4.57E-05	0.000180146
e161cf8866e5a449a3686e51ff9ccb17	Bacteria	Firmicutes	Clostridia	Clostridiales	Lachnospiraceae	[Eubacterium] ruminantium group	uncultured bacterium	2.43487	210 days-old	0.000227187	0.00069306
6da4101bb60319e8af2f4def7eacc35f	Bacteria	eferribacteres	eferribacteres	eferribacterales	eferribacteraceae	Mucispirillum	uncultured bacterium	2.43714	210 days-old	2.40E-05	0.000104188
1c6de783ed4cf78e5e5cfb864940e4bc	Bacteria	Firmicutes	Clostridia	Clostridiales	Lachnospiraceae	Roseburia	NA	2.44233	210 days-old	5.20E-07	4.44E-06
d2ead080bbee9ffb6704a0e8f069aed8	Bacteria	Bacteroidetes	Bacteroidia	Bacteroidales	Bacteroidaceae	Bacteroides	NA	2.44828	210 days-old	7.11E-06	3.93E-05
cf3fa49e03ba07219c9fb7bc21c3ab72	Bacteria	Firmicutes	Clostridia	Clostridiales	Lachnospiraceae	Lachnospiraceae UCG-	uncultured bacterium	2.45113	210 days-old	1.30E-05	6.36E-05
c93942cb3c3afcdf3a6f489991b98705	Bacteria	Firmicutes	Clostridia	Clostridiales	Christensenellaceae	Christensenellaceae R-7 group	bacterium YE7	2.46727	210 days-old	1.73E-07	1.69E-06
dff2122d869fe12e19759305aef89ada	Bacteria	Firmicutes	Clostridia	Clostridiales	Lachnospiraceae	NA	NA	2.49221	210 days-old	1.78E-07	1.73E-06
88ca6bac20e63fcc6b26c64af8580b53	Bacteria	Firmicutes	Clostridia	Clostridiales	Ruminococcaceae	Faecalibacterium	uncultured bacterium	2.50301	210 days-old	1.49E-08	2.04E-07
20d0dc2678da379659fd40fd08e397b4	Bacteria	Spirochaetes	Spirochaetia	Spirochaetales	Spirochaetaceae	Treponema	gut metagenome	2.50367	210 days-old	2.38E-06	1.58E-05
33d2b18f033f08df3ac8a88f8e3e59c2	Bacteria	Bacteroidetes	Bacteroidia	Bacteroidales	Prevotellaceae	Prevotellaceae UCG-	NA	2.50765	210 days-old	2.20E-06	1.48E-05
aabee0fba377db512082d3f36ef53745	Bacteria	Bacteroidetes	Bacteroidia	Bacteroidales	Muribaculaceae	uncultured bacterium	uncultured bacterium	2.50842	210 days-old	2.33E-10	4.59E-09
9b8a89532409f5a7092d669756c16a10	Bacteria	Actinobacteria	Coriobacteriia	Coriobacteriales	uncultured	uncultured bacterium	uncultured bacterium	2.51433	210 days-old	2.04E-08	2.62E-07
b7d9a260a3a285ad66a4212b3279b0ba	Bacteria	Cyanobacteria	Melainabacteria	Gastranaerophilales	uncultured bacterium	uncultured bacterium	uncultured bacterium	2.51871	210 days-old	2.64E-05	0.000113198
eaa409f9a429c4280b16462d7659d023	Bacteria	Firmicutes	Clostridia	Clostridiales	Lachnospiraceae	NA	NA	2.52264	210 days-old	2.53E-09	3.97E-08
b67270159f6f3fc396ef4041690ea068	Bacteria	Firmicutes	Clostridia	Clostridiales	Ruminococcaceae	Ruminococcaceae UCG-	NA	2.52599	210 days-old	1.95E-05	8.90E-05
c8e01ba78f901a575c0c59a7796839d2	Bacteria	Firmicutes	Clostridia	Clostridiales	Ruminococcaceae	Ruminiclostridium	NA	2.5275	210 days-old	3.43E-08	4.21E-07
b0a718cf3d059419957dc5044e700bec	Bacteria	Firmicutes	Clostridia	Clostridiales	Ruminococcaceae	Ruminococcaceae UCG-	NA	2.52946	210 days-old	1.91E-05	8.74E-05
479c0f3ee378d007b04b354b9ef702c7	Bacteria	Firmicutes	Clostridia	Clostridiales	Ruminococcaceae	Ruminiclostridium 9	NA	2.53139	210 days-old	9.72E-13	2.88E-11
1cad26746b5f1a06394920a0c3cc9434	Bacteria	Bacteroidetes	Bacteroidia	Bacteroidales	Prevotellaceae	Alloprevotella	uncultured bacterium	2.53162	210 days-old	8.11E-05	0.000289902
c96c8787355c07520b3f1abe8b59e054	Bacteria	Firmicutes	Clostridia	Clostridiales	Lachnospiraceae	Lachnoclostridium	NA	2.54257	210 days-old	1.37E-08	1.87E-07
293205a11c5aad6535e7da7badfd01e3	Bacteria	Firmicutes	Clostridia	Clostridiales	Lachnospiraceae	[Eubacterium] fissicatena group	NA	2.57589	210 days-old	3.42E-11	7.65E-10
c0f247b2330dde78335a646849f8dfd5	Bacteria	Firmicutes	Clostridia	Clostridiales	Family XIII	Family XIII A group	uncultured bacterium	2.59199	210 days-old	2.19E-13	7.87E-12
2bce3fb6f9a5169c970998ef1a923eed	Bacteria	Firmicutes	Bacilli	Lactobacillales	Lactobacillaceae	Lactobacillus	NA	2.5933	210 days-old	1.57E-05	7.38E-05
3843c7d4adc33d154d439b1d79fa8d36	Bacteria	Firmicutes	Clostridia	Clostridiales	Ruminococcaceae	Ruminiclostridium	uncultured bacterium	2.59669	210 days-old	1.15E-07	1.19E-06
3c288c2d1ff67480a7ae8e083a11a3c4	Bacteria	Bacteroidetes	Bacteroidia	Bacteroidales	Prevotellaceae	Prevotella 9	uncultured bacterium	2.60376	210 days-old	0.00207939	0.00479189
c885aceb2a7f79ede7a55a081cebe6ee	Bacteria	Bacteroidetes	Bacteroidia	Bacteroidales	Rikenellaceae	Rikenellaceae RC9 gut group	uncultured Bacteroidales bacterium	2.61063	210 days-old	0.000846757	0.00217232
30b008672a00ead9f8a81c7543c03915	Bacteria	Spirochaetes	Spirochaetia	Spirochaetales	Spirochaetaceae	Treponema	Treponema porcinum	2.62213	210 days-old	1.27E-07	1.29E-06
6190867d76f9c270d10bde1464c67863	Bacteria	Bacteroidetes	Bacteroidia	Bacteroidales	Prevotellaceae	uncultured	uncultured bacterium	2.63031	210 days-old	4.58E-05	0.000180503
946929de6cd21cc8d0fcf66e78ba4276	Bacteria	Firmicutes	Clostridia	Clostridiales	Ruminococcaceae	[Eubacterium] coprostanoligenes group	Clostridiales bacterium 7	2.63204	210 days-old	3.57E-06	2.20E-05
567601a9f70255909a6b65bcb169e70e	Bacteria	Bacteroidetes	Bacteroidia	Bacteroidales	uncultured	uncultured bacterium	uncultured bacterium	2.63701	210 days-old	4.99E-06	2.97E-05
1c1d4e5ea2b8ba0479951e0bba37adc1	Bacteria	Cyanobacteria	Melainabacteria	Gastranaerophilales	uncultured bacterium	uncultured bacterium	uncultured bacterium	2.64014	210 days-old	1.19E-05	5.97E-05
e0a8c06187aea916106ef28ef0d954a3	Bacteria	Epsilonbacteraeota	Campylobacteria	Campylobacterales	Helicobacteraceae	Helicobacter	NA	2.64137	210 days-old	5.98E-12	1.56E-10
eed3789fc8b20f1499a7fa726f2140bd	Bacteria	Firmicutes	Clostridia	Clostridiales	Ruminococcaceae	Ruminococcaceae NKA group	NA	2.64437	210 days-old	1.26E-05	6.20E-05
8cb947c1351041d8de80abd00255eb4b	Bacteria	Firmicutes	Clostridia	Clostridiales	Ruminococcaceae	Ruminococcaceae UCG-	uncultured bacterium	2.65171	210 days-old	0.000261971	0.000781997
a06eb0b427cc6c1d4ef77913fd7d8905	Bacteria	Bacteroidetes	Bacteroidia	Bacteroidales	Prevotellaceae	Prevotellaceae UCG-	uncultured bacterium	2.65755	210 days-old	5.95E-06	3.39E-05
fc99de625c3994c92c79db1c9ed3e929	Bacteria	Firmicutes	Clostridia	Clostridiales	Lachnospiraceae	NA	NA	2.66651	210 days-old	5.08E-07	4.35E-06
8041d0d2824ce87a872186598dbed9f8	Bacteria	Firmicutes	Clostridia	Clostridiales	Lachnospiraceae	NA	NA	2.67745	210 days-old	8.29E-06	4.46E-05
e3d4359320b57f98e156d1070a7cab76	Bacteria	Bacteroidetes	Bacteroidia	Bacteroidales	Bacteroidales RF group	uncultured bacterium	uncultured bacterium	2.69053	210 days-old	6.38E-06	3.59E-05
c1a83f30d13e297ddc2669613b5b26ab	Bacteria	Bacteroidetes	Bacteroidia	Bacteroidales	Muribaculaceae	uncultured bacterium	uncultured bacterium	2.69694	210 days-old	1.10E-06	8.52E-06
c674b3b6655c0071480ffb349a689aec	Bacteria	Firmicutes	Clostridia	Clostridiales	Christensenellaceae	Christensenellaceae R-7 group	uncultured prokaryote	2.7019	210 days-old	3.84E-06	2.36E-05
d0ce9a54f0757bca1a10e8bdaa898bd2	Bacteria	Firmicutes	Clostridia	Clostridiales	Clostridiales vadinBB group	uncultured bacterium	uncultured bacterium	2.70942	210 days-old	1.28E-06	9.57E-06
15aecef7c783ea8639aba0eb61f18a14	Bacteria	Bacteroidetes	Bacteroidia	Bacteroidales	Prevotellaceae	Prevotellaceae UCG-	uncultured bacterium	2.71825	210 days-old	2.04E-05	9.18E-05
f4c261906d1855073b7a6b86f58afe4f	Bacteria	Firmicutes	Clostridia	Clostridiales	Ruminococcaceae	Oscillibacter	NA	2.72177	210 days-old	8.86E-10	1.60E-08
bdafc219fa85d279c86261504787385e	Bacteria	Firmicutes	Clostridia	Clostridiales	Ruminococcaceae	Ruminococcaceae UCG-	NA	2.77054	210 days-old	1.25E-08	1.74E-07
53ffeefbb949ae250672211b13735c11	Bacteria	Firmicutes	Clostridia	Clostridiales	Ruminococcaceae	Ruminococcaceae UCG-	NA	2.77954	210 days-old	1.58E-06	1.14E-05
08064b02abe1ae6d1e34de8bb23a0abc	Bacteria	Firmicutes	Clostridia	Clostridiales	Family XIII	NA	NA	2.77981	210 days-old	2.56E-11	5.92E-10
575037da2eda0f9dda9e70d41ebd71c8	Bacteria	Firmicutes	Clostridia	Clostridiales	Lachnospiraceae	Roseburia	NA	2.78262	210 days-old	5.33E-08	6.28E-07
ef1f72e3622b9c98c7811c509bd553eb	Bacteria	Firmicutes	Clostridia	Clostridiales	Ruminococcaceae	Ruminococcaceae NKA group	NA	2.79166	210 days-old	5.76E-09	8.59E-08
0b0d712996be306b21a1b968e8a8964f	Bacteria	Firmicutes	Clostridia	Clostridiales	Clostridiales vadinBB group	uncultured bacterium	uncultured bacterium	2.79627	210 days-old	2.32E-05	0.000101819
cc6a56dd9f9c752e3f322be5a72806c9	Bacteria	Firmicutes	Clostridia	Clostridiales	Lachnospiraceae	Lachnospiraceae UCG-	NA	2.79742	210 days-old	7.85E-07	6.34E-06
e9416c1715229a35c57083c7e35d63a8	Bacteria	Firmicutes	Clostridia	Clostridiales	Lachnospiraceae	NA	NA	2.80004	210 days-old	8.07E-05	0.000288941
b0aa20f82a588c46b4aa3d9810bfe9ab	Bacteria	Firmicutes	Clostridia	Clostridiales	Ruminococcaceae	Oscillibacter	uncultured bacterium	2.80325	210 days-old	5.60E-13	1.77E-11
5cac75c49895aaa34ead87b10e894f05	Bacteria	Firmicutes	Clostridia	Clostridiales	Lachnospiraceae	Coprococcus	NA	2.80807	210 days-old	3.35E-07	3.04E-06
da363109079a5aa9bc9a770f6cc14259	Bacteria	Firmicutes	Clostridia	Clostridiales	Lachnospiraceae	[Eubacterium] xylanophilum group	uncultured bacterium	2.82687	210 days-old	1.58E-06	1.14E-05
345a7e4c31d35bf91ad3f9e55b4eb318	Bacteria	Firmicutes	Erysipelotrichia	Erysipelotrichales	Erysipelotrichaceae	uncultured	uncultured Erysipelotrichaceae bacterium	2.83374	210 days-old	1.29E-15	7.94E-14
ecf261ccd55dd1401e52f039b0f2d01a	Bacteria	Firmicutes	Clostridia	Clostridiales	Lachnospiraceae	NA	NA	2.83439	210 days-old	3.99E-06	2.42E-05
0f4541d83f9c4eb9368f18f9128439a0	Bacteria	Firmicutes	Clostridia	Clostridiales	Ruminococcaceae	Fournierella	uncultured bacterium	2.85654	210 days-old	9.01E-08	9.83E-07
b25e7f01ed4251c601f73888b5143604	Bacteria	Firmicutes	Clostridia	Clostridiales	Ruminococcaceae	Ruminococcaceae UCG-	NA	2.86385	210 days-old	5.76E-08	6.76E-07
1b2c491add17c8296f7f31ebba24b440	Bacteria	Firmicutes	Clostridia	Clostridiales	Lachnospiraceae	NA	NA	2.86844	210 days-old	9.41E-08	1.01E-06
5fea1c91f0acb5528099d055e76dc7bc	Bacteria	Firmicutes	Clostridia	Clostridiales	Lachnospiraceae	NA	NA	2.89361	210 days-old	6.36E-08	7.31E-07
bd4306a2e99e4c1e3589f2c893bd0cbe	Bacteria	Firmicutes	Clostridia	Clostridiales	Lachnospiraceae	orea	NA	2.90381	210 days-old	1.32E-08	1.81E-07
e3763f37ced8991a14005e352690068a	Bacteria	Firmicutes	Clostridia	Clostridiales	Lachnospiraceae	[Eubacterium] hallii group	NA	2.9063	210 days-old	1.12E-07	1.17E-06
6fc6abe2c47f73265c178b8ad9e7422c	Bacteria	Firmicutes	Clostridia	Clostridiales	Lachnospiraceae	NA	NA	2.90694	210 days-old	2.03E-09	3.31E-08
402b2acfc12441933f0d83aa95bb9dad	Bacteria	Bacteroidetes	Bacteroidia	Bacteroidales	Rikenellaceae	Rikenellaceae RC9 gut group	uncultured bacterium	2.90877	210 days-old	1.40E-05	6.76E-05
ca5010abce59a1e0f30daaee217189df	Bacteria	Bacteroidetes	Bacteroidia	Bacteroidales	Bacteroidaceae	Bacteroides	NA	2.92163	210 days-old	1.74E-05	8.13E-05
f95b099c0be7b977f304fa19dde0f3c1	Bacteria	Firmicutes	Clostridia	Clostridiales	Lachnospiraceae	NA	NA	2.92923	210 days-old	3.41E-06	2.11E-05
0e3df96669ffe666af001e9726c622fd	Bacteria	Bacteroidetes	Bacteroidia	Bacteroidales	Rikenellaceae	Rikenellaceae RC9 gut group	uncultured bacterium	2.9366	210 days-old	3.97E-12	1.07E-10
8b66d7762078094e86ddb9bc5a3cd989	Bacteria	Bacteroidetes	Bacteroidia	Bacteroidales	Prevotellaceae	Prevotella 7	Prevotella sp. RS	2.93872	210 days-old	6.81E-05	0.000249599
31c6c30f24f61f3a0d55ea4c897f9fb6	Bacteria	Proteobacteria	Gammaproteobacteria	Betaproteobacteriales	Burkholderiaceae	Sutterella	NA	2.93892	210 days-old	1.84E-08	2.41E-07
5a574bfe23da0e2c9cf3378fc8f8c328	Bacteria	Firmicutes	Clostridia	Clostridiales	Family XIII	Family XIII A group	uncultured bacterium	2.93942	210 days-old	2.11E-15	1.18E-13
703d4d2c00480c8ed9cc362736eada7c	Bacteria	Bacteroidetes	Bacteroidia	Bacteroidales	Bacteroidaceae	Bacteroides	uncultured bacterium	2.9535	210 days-old	9.04E-07	7.20E-06
a57ed9f5ab3553d418bd67604d44605f	Bacteria	Firmicutes	Clostridia	Clostridiales	Ruminococcaceae	Butyricicoccus	NA	2.96979	210 days-old	1.70E-13	6.25E-12
046f100d5ebb298660e47c87aed0306a	Bacteria	Bacteroidetes	Bacteroidia	Bacteroidales	Prevotellaceae	Prevotella 9	uncultured bacterium	2.98075	210 days-old	0.000760652	0.00198167
29150d15db8a93eb8f11606e6b159f17	Bacteria	Firmicutes	Clostridia	Clostridiales	Lachnospiraceae	NA	NA	3.00697	210 days-old	2.71E-12	7.45E-11
bcec544d705608529e8dfe9bbb613036	Bacteria	Firmicutes	Clostridia	Clostridiales	Lachnospiraceae	[Eubacterium] ruminantium group	uncultured bacterium	3.00776	210 days-old	1.79E-06	1.26E-05
d52459c5f86911844039b046104ade63	Bacteria	Firmicutes	Erysipelotrichia	Erysipelotrichales	Erysipelotrichaceae	Erysipelotrichaceae UCG-	uncultured bacterium	3.02694	210 days-old	7.62E-14	2.86E-12
55cec6c86611364558d964f457725448	Bacteria	Bacteroidetes	Bacteroidia	Bacteroidales	Rikenellaceae	Rikenellaceae RC9 gut group	uncultured bacterium	3.02872	210 days-old	6.44E-07	5.35E-06
d7fcb78dcfd47ef9574024cd342772b1	Bacteria	Bacteroidetes	Bacteroidia	Bacteroidales	Prevotellaceae	Prevotellaceae NKB group	uncultured bacterium	3.03019	210 days-old	1.51E-08	2.05E-07
eca391781c56f2427db1b4c22ab67995	Bacteria	Firmicutes	Clostridia	Clostridiales	efluviitaleaceae	efluviitaleaceae UCG-	uncultured bacterium	3.0424	210 days-old	2.39E-14	1.06E-12
4854e9e2c50b344d6d6cbbdece3417d7	Bacteria	Firmicutes	Clostridia	Clostridiales	Lachnospiraceae	NA	NA	3.04241	210 days-old	2.00E-09	3.28E-08
fdcecbdaf06889f0d2ccb9f9cd1484ef	Bacteria	Bacteroidetes	Bacteroidia	Bacteroidales	Rikenellaceae	Rikenellaceae RC9 gut group	uncultured bacterium	3.04687	210 days-old	3.45E-06	2.13E-05
2ab8dbc4e9a94c17b09f9d8c2095eb1a	Bacteria	Firmicutes	Clostridia	Clostridiales	Lachnospiraceae	Blautia	NA	3.04943	210 days-old	1.45E-14	6.70E-13
e0cd6d4888714e45b5e7611d7cda0d31	Bacteria	Firmicutes	Clostridia	Clostridiales	Ruminococcaceae	NA	NA	3.05159	210 days-old	5.23E-09	7.84E-08
52fa187f066cd1aa4b7968f4e9e9bef4	Bacteria	Firmicutes	Clostridia	Clostridiales	Ruminococcaceae	Oscillospira	NA	3.06197	210 days-old	2.15E-08	2.75E-07
a0d9babc6b77572dec8604bd7d4483d7	Bacteria	Proteobacteria	eltaproteobacteria	esulfovibrionales	esulfovibrionaceae	Mailhella	Mailhella massiliensis	3.08316	210 days-old	3.58E-13	1.22E-11
b505b858a9330fab00a221f8a832acca	Bacteria	Tenericutes	Mollicutes	Mollicutes RF9	NA	NA	NA	3.10207	210 days-old	1.13E-09	1.99E-08
f82def37e8543f757fad5257a104301b	Bacteria	Firmicutes	Clostridia	Clostridiales	Lachnospiraceae	orea	NA	3.10394	210 days-old	2.23E-12	6.26E-11
2dae89251ba26383459ff9e4e46a037c	Bacteria	Tenericutes	Mollicutes	Izimaplasmatales	gut metagenome	gut metagenome	gut metagenome	3.10528	210 days-old	1.31E-12	3.75E-11
eb0abb62f8d04d3062fd4d9921ff4c2e	Bacteria	Firmicutes	Clostridia	Clostridiales	Lachnospiraceae	NA	NA	3.11554	210 days-old	1.84E-08	2.41E-07
8117bd2f2bdf727cdcdb542aeb662852	Bacteria	Firmicutes	Clostridia	Clostridiales	Ruminococcaceae	Subdoligranulum	uncultured bacterium	3.13969	210 days-old	1.98E-08	2.57E-07
53da88763603d8f8d13a59870dd70dc8	Bacteria	Firmicutes	Clostridia	Clostridiales	Ruminococcaceae	Ruminococcaceae UCG-	NA	3.14565	210 days-old	2.17E-07	2.07E-06
d777bbaa70de5ae5aed5d5f715ce0201	Bacteria	Actinobacteria	Actinobacteria	Bifidobacteriales	Bifidobacteriaceae	Bifidobacterium	NA	3.16907	210 days-old	9.55E-12	2.35E-10
5bb9541bb4e7e0ba75e771e278c592ee	Bacteria	Firmicutes	Clostridia	Clostridiales	Clostridiaceae	Clostridium sensu stricto	NA	3.1865	210 days-old	4.46E-10	8.58E-09
a250091f11bb52926cc4fc71ee5922da	Bacteria	Firmicutes	Clostridia	Clostridiales	Ruminococcaceae	[Eubacterium] coprostanoligenes group	uncultured Clostridium sp.	3.20237	210 days-old	4.87E-06	2.91E-05
a7da77a6390024fa46b7a4088174aecc	Bacteria	Bacteroidetes	Bacteroidia	Bacteroidales	Prevotellaceae	Prevotellaceae NKB group	uncultured bacterium	3.20675	210 days-old	4.31E-05	0.000171399
88ff0343baf56a5d9d8fb10fa7e19296	Bacteria	Firmicutes	Clostridia	Clostridiales	Ruminococcaceae	Ruminococcaceae UCG-	NA	3.20983	210 days-old	7.22E-13	2.22E-11
cbb494a94a15d74bd03092691029e56a	Bacteria	Firmicutes	Clostridia	Clostridiales	Ruminococcaceae	Ruminococcaceae UCG-	uncultured organism	3.22155	210 days-old	1.21E-19	1.37E-17
c293b6f47cc7dd8f810c419f2b83b24e	Bacteria	Firmicutes	Clostridia	Clostridiales	Ruminococcaceae	Ruminococcaceae UCG-9	uncultured bacterium	3.23366	210 days-old	1.58E-09	2.68E-08
3c4c82d6fee5fc489447e5b4c84bceb5	Bacteria	Firmicutes	Clostridia	Clostridiales	Ruminococcaceae	Ruminiclostridium	gut metagenome	3.24592	210 days-old	2.76E-08	3.44E-07
13f5a0302b6d8554e0b5c4c9868b5950	Bacteria	Firmicutes	Clostridia	Clostridiales	Ruminococcaceae	Ruminococcaceae UCG-	NA	3.25931	210 days-old	1.82E-08	2.40E-07
c14e8b369a24ad3aab0e5abd5aaff601	Bacteria	Firmicutes	Clostridia	Clostridiales	Ruminococcaceae	Candidatus Soleaferrea	uncultured bacterium	3.26735	210 days-old	2.83E-06	1.82E-05
dcb23ce444d2963a23e18c4f23ee48fb	Bacteria	Firmicutes	Clostridia	Clostridiales	Ruminococcaceae	Ruminococcaceae UCG-	NA	3.27616	210 days-old	4.06E-07	3.57E-06
88f0e8ae44526f8d84bcf215c87ee6cd	Bacteria	Fibrobacteres	Fibrobacteria	Fibrobacterales	Fibrobacteraceae	Fibrobacter	Fibrobacter sp. UWOS	3.2773	210 days-old	1.81E-09	2.99E-08
37a44b232e19db0d983aa84a392ad80c	Bacteria	Firmicutes	Clostridia	Clostridiales	Lachnospiraceae	NA	NA	3.30757	210 days-old	2.96E-07	2.73E-06
c58ce80a160fc9f8594aea4be8b585e0	Bacteria	Firmicutes	Clostridia	Clostridiales	Ruminococcaceae	Ruminococcaceae UCG-	metagenome	3.32861	210 days-old	1.24E-09	2.16E-08
a63733d7e83b14a4506355aaba8217e6	Bacteria	Firmicutes	Clostridia	Clostridiales	Lachnospiraceae	NA	NA	3.34187	210 days-old	4.67E-05	0.000183075
ca4d0aede60bcb025a0b05324d61b829	Bacteria	Firmicutes	Clostridia	Clostridiales	Lachnospiraceae	Lachnospiraceae NKA group	NA	3.37395	210 days-old	1.84E-06	1.29E-05
b760a0f09711b739d9abdf30b2ef340d	Bacteria	Firmicutes	Clostridia	Clostridiales	Lachnospiraceae	NA	NA	3.38679	210 days-old	5.19E-08	6.16E-07
256a7d33c27cf92880e9f6f2dc566dc1	Bacteria	Firmicutes	Clostridia	Clostridiales	Lachnospiraceae	NA	NA	3.3896	210 days-old	2.21E-06	1.48E-05
9cd53ae8c04395148822ff9a31889f3b	Bacteria	Firmicutes	Clostridia	Clostridiales	Ruminococcaceae	Ruminococcus	NA	3.44322	210 days-old	9.11E-13	2.72E-11
c2345c9d06a01687fd2f654340ac32b1	Bacteria	Cyanobacteria	Melainabacteria	Gastranaerophilales	uncultured bacterium	uncultured bacterium	uncultured bacterium	3.54753	210 days-old	2.26E-09	3.59E-08
ace992d74cb0236ed9f7e2a78c1d6bb7	Bacteria	Bacteroidetes	Bacteroidia	Bacteroidales	Muribaculaceae	uncultured Porphyromonadaceae bacterium	uncultured Porphyromonadaceae bacterium	3.5733	210 days-old	4.04E-07	3.57E-06
3741104b789b7bf563bafab09d00244c	Bacteria	Firmicutes	Clostridia	Clostridiales	Lachnospiraceae	NA	NA	3.58441	210 days-old	1.33E-05	6.44E-05
37069e423278995d10ac744af6834e09	Bacteria	Bacteroidetes	Bacteroidia	Bacteroidales	Rikenellaceae	Rikenellaceae RC9 gut group	uncultured bacterium	3.58514	210 days-old	3.66E-14	1.58E-12
e01ed63cb8bac2c6c819851faef02cbc	Bacteria	Actinobacteria	Actinobacteria	Bifidobacteriales	Bifidobacteriaceae	Bifidobacterium	NA	3.58884	210 days-old	1.33E-11	3.18E-10
7cb73ad2c822ffae1ddd59cdd27fc71d	Bacteria	Firmicutes	Erysipelotrichia	Erysipelotrichales	Erysipelotrichaceae	uncultured	NA	3.60329	210 days-old	1.77E-15	1.04E-13
afbc14a5b1ad9726a8b84c7f27310567	Bacteria	Bacteroidetes	Bacteroidia	Bacteroidales	Prevotellaceae	Prevotellaceae NKB group	uncultured bacterium	3.69131	210 days-old	5.11E-05	0.000196072
46607f7aede9c897a3237799bc8939a5	Bacteria	Firmicutes	Clostridia	Clostridiales	Ruminococcaceae	Subdoligranulum	NA	3.75126	210 days-old	1.63E-09	2.73E-08
0aa8cdc36db02af86fc58274912588ae	Bacteria	Bacteroidetes	Bacteroidia	Bacteroidales	Muribaculaceae	CAG-87	uncultured bacterium	3.78683	210 days-old	3.85E-13	1.27E-11
583e4f8aaa223347ac384a02cc727a93	Bacteria	Firmicutes	Clostridia	Clostridiales	Ruminococcaceae	NA	NA	3.83876	210 days-old	1.68E-14	7.67E-13
81a6b2a00f4147e1d23f00dbbad95a2c	Bacteria	Proteobacteria	Gammaproteobacteria	Betaproteobacteriales	Burkholderiaceae	Sutterella	NA	3.85674	210 days-old	2.47E-19	2.47E-17
aeb45d4555a30e901eb50596beac8c88	Bacteria	Firmicutes	Bacilli	Lactobacillales	Lactobacillaceae	Lactobacillus	Lactobacillus mucosae	3.88239	210 days-old	6.39E-16	4.16E-14
f7056c9e49c9d7370a17cfe1521c5095	Bacteria	Firmicutes	Clostridia	Clostridiales	Ruminococcaceae	Ruminococcaceae UCG-	NA	3.88684	210 days-old	4.23E-12	1.12E-10
99731249078ca6fc841173d5ba34e83d	Bacteria	Firmicutes	Clostridia	Clostridiales	Ruminococcaceae	NA	NA	3.89664	210 days-old	5.78E-15	3.03E-13
21937cb4ff7bd56bb46b573374de1c5b	Bacteria	Firmicutes	Clostridia	Clostridiales	Ruminococcaceae	uncultured	gut metagenome	3.9131	210 days-old	1.57E-11	3.72E-10
448fa960992c1867053b27f06c46dd44	Bacteria	Firmicutes	Clostridia	Clostridiales	Ruminococcaceae	Ruminococcaceae UCG-	NA	3.92272	210 days-old	1.27E-08	1.76E-07
cf4c90579097825b3603c4d530d9ba5b	Bacteria	Firmicutes	Clostridia	Clostridiales	Ruminococcaceae	[Eubacterium] coprostanoligenes group	uncultured bacterium	4.02363	210 days-old	4.73E-14	1.96E-12
5562511a955e197402006886dff56895	Bacteria	Firmicutes	Clostridia	Clostridiales	Ruminococcaceae	Ruminococcaceae NKA group	NA	4.06569	210 days-old	3.53E-13	1.21E-11
5d7ced5cb49a3e5840b806ab04488abe	Bacteria	Bacteroidetes	Bacteroidia	Bacteroidales	Rikenellaceae	Rikenellaceae RC9 gut group	uncultured bacterium	4.09182	210 days-old	1.89E-07	1.83E-06
ea1396e01bf665c30a20da53a70919d4	Bacteria	Cyanobacteria	Melainabacteria	Gastranaerophilales	uncultured bacterium	uncultured bacterium	uncultured bacterium	4.106	210 days-old	8.29E-15	4.13E-13
0a382a55dfe70dbe599691011c97736d	Bacteria	Bacteroidetes	Bacteroidia	Bacteroidales	Rikenellaceae	Rikenellaceae RC9 gut group	uncultured bacterium	4.12795	210 days-old	1.92E-12	5.42E-11
c59c26dfc67daf8341ad161ec101878c	Bacteria	Firmicutes	Clostridia	Clostridiales	Ruminococcaceae	Ruminococcaceae NKA group	gut metagenome	4.16281	210 days-old	1.35E-14	6.32E-13
359d387045d341132ebc85b533e7c022	Bacteria	Bacteroidetes	Bacteroidia	Bacteroidales	Rikenellaceae	Rikenellaceae RC9 gut group	uncultured bacterium	4.22797	210 days-old	9.31E-12	2.32E-10
c06aff320953b068c37a5b3163439847	Bacteria	Proteobacteria	Gammaproteobacteria	Aeromonadales	Succinivibrionaceae	Succinivibrio	NA	4.2733	210 days-old	3.17E-09	4.89E-08
b80b77b819849e491762c8653c1477ee	Bacteria	Firmicutes	Clostridia	Clostridiales	Lachnospiraceae	Lachnospira	uncultured bacterium	4.29138	210 days-old	9.90E-11	2.07E-09
90fb51e1a56241ae033e5c1806939f24	Bacteria	Firmicutes	Negativicutes	Selenomonadales	Veillonellaceae	Megasphaera	Megasphaera elsdenii	4.3654	210 days-old	6.34E-08	7.31E-07
11f2779a38f539bead36e815411cc71c	Bacteria	Firmicutes	Clostridia	Clostridiales	Lachnospiraceae	Lachnospiraceae NKA group	metagenome	4.45529	210 days-old	1.67E-09	2.79E-08
bf228852eaf064ea7ea1999979562d9c	Bacteria	Firmicutes	Clostridia	Clostridiales	Ruminococcaceae	Ruminococcus	gut metagenome	4.4965	210 days-old	8.01E-11	1.72E-09
80f0e304231eaa8185f79b0ed9f1be7c	Bacteria	Firmicutes	Bacilli	Lactobacillales	Lactobacillaceae	Lactobacillus	Lactobacillus pontis	4.57038	210 days-old	1.26E-12	3.65E-11
4ce3cad9692179daa1cbca399409d3e5	Bacteria	Firmicutes	Clostridia	Clostridiales	Ruminococcaceae	Ruminococcaceae UCG-	uncultured rumen bacterium	4.65826	210 days-old	3.65E-13	1.23E-11
811333be19f494bb147b78c5109c1047	Bacteria	Cyanobacteria	Melainabacteria	Gastranaerophilales	Candidatus Gastranaerophilales bacterium Zag	Candidatus Gastranaerophilales bacterium Zag	Candidatus Gastranaerophilales bacterium Zag	4.72301	210 days-old	6.27E-17	4.66E-15
4bd9e70df7d30fa754067eb7a90af58d	Bacteria	Bacteroidetes	Bacteroidia	Bacteroidales	Rikenellaceae	Rikenellaceae RC9 gut group	uncultured bacterium	4.80929	210 days-old	3.66E-12	9.99E-11
be77526e28df64549293b34b08f98b4d	Bacteria	Firmicutes	Clostridia	Clostridiales	Lachnospiraceae	NA	NA	4.89291	210 days-old	1.75E-13	6.34E-12
09d24deb15a670b12f9a7211e03f05b3	Bacteria	Firmicutes	Clostridia	Clostridiales	Lachnospiraceae	[Eubacterium] ruminantium group	uncultured bacterium	4.9993	210 days-old	5.16E-16	3.51E-14
569f51d774edf28961b06dd184bfefba	Bacteria	Firmicutes	Clostridia	Clostridiales	Lachnospiraceae	NA	NA	5.05466	210 days-old	4.69E-16	3.25E-14
e6b97f71b6d14a0f020df6a88e926bec	Bacteria	Bacteroidetes	Bacteroidia	Bacteroidales	Rikenellaceae	Rikenellaceae RC9 gut group	uncultured beta proteobacterium	5.24475	210 days-old	4.28E-19	4.15E-17
2f46b4a6933554d83593432580b67332	Bacteria	Firmicutes	Clostridia	Clostridiales	Ruminococcaceae	Ruminococcaceae UCG-	uncultured bacterium	5.2952	210 days-old	4.93E-14	2.02E-12
6ddcc863104b35ae0c7ba1ed1d443036	Bacteria	Planctomycetes	Planctomycetacia	Pirellulales	Pirellulaceae	p-88-a gut group	uncultured bacterium	5.35278	210 days-old	5.49E-14	2.19E-12
bd60d9239eae9581c1745f66b4efce96	Bacteria	Bacteroidetes	Bacteroidia	Bacteroidales	Muribaculaceae	NA	NA	5.73161	210 days-old	6.96E-19	6.54E-17
7b4e3e3ede55fc5ea0478585c7f6e68d	Bacteria	Firmicutes	Clostridia	Clostridiales	Ruminococcaceae	Ruminococcaceae UCG-	NA	5.73822	210 days-old	1.20E-27	3.19E-25
928f536bb55eeb2ba3001908d118d464	Bacteria	Firmicutes	Clostridia	Clostridiales	Ruminococcaceae	Oscillospira	uncultured bacterium	6.65456	210 days-old	8.84E-27	2.02E-24
a37acbba462b0c11aef1fb9305ace90f	Bacteria	Chlamydiae	Chlamydiae	Chlamydiales	Chlamydiaceae	Chlamydia	Chlamydia suis	8.32904	210 days-old	4.15E-36	1.89E-33
