# Supplementary material for: The impact of host genetics on porcine gut microbiota composition excluding maternal and postnatal environmental influences
Source: PLoS One. 2024 Dec 9;19(12):e0315199. doi: 10.1371/journal.pone.0315199 (PMC11627362; doi:10.1371/journal.pone.0315199)
Supplement: S6 Table — (XLSX) [file pone.0315199.s006.xlsx]

## Sheet: S1
S1 Table.Calculated analysis (g/kg, dry-matter basis) and ingredients (%) of the gestating sows diet
Calculated analysis 1
Net energy, Mcal/kg	2137.53
Dry Matter (DM)	892.894
Crude protein	122.772
Crude fat	35.4693
Crude fiber	62.1017
Nitrogen-free extracts (NFE)	614.902
Ash	57.6491
Ingredients
Barley	23.4
Wheat	30.01
Wheat bran	24.55
Cookie flour	10
Beet pulp	5
Sunflower	3.15
Soy oil	0.7
Salt	0.5
Monocalcium Phosphate	0.25
Calcium carbonate	1.65
Lysine	0.42
L-Treonine	0.07
Nutemix-Sows	0.3
1According to [21], g/kg of diet. NFE: DM − (ash + crude protein + crude fat + crude fiber). SFA = sum of saturated fatty acids, MUFA = sum of monounsaturated fatty acids, PUFA = sum of polyunsaturated fatty acids.

## Sheet: S2
Table S1. Calculated analysis (g/kg, dry-matter basis), fatty acid composition and list of ingredients of the piglets commercial diets.
		21-60 days-old	60-210 days-old
Calculated analysis 1
Net energy, Mcal/kg		2400	2350
Dry Matter (DM)		895.6	894.5
Crude protein		150	151.9
Crude fat		40	31.5
Crude fiber		28.8	32.4
Nitrogen-free extracts (NFE)		628.9	629.1
Ash		47.9	49.6
Fatty acids composition, g/100 g total fatty acids
C14:0		0.78	1.04
C16:0		20.11	21.86
C16:1 n-9		0.21	0.31
C16:1 n-7		1.2	1.64
C17:0		0.52	0.52
C17:1		0.23	0.29
C18:0		6.02	7.7
C18:1 n-9		29.96	33.5
C18:1 n-7		1.4	1.21
C18:2 n-6		34.79	27.17
C18:3 n-3		2.81	2.47
C20:0		0.24	0.18
C20:1 n-9		0.72	0.84
C20:3n-6		0.13	0.17
C20:4 n-6		0.05	0.08
C20:5 n-3		0.19	0.1
C22:4 n-6		0.12	0.25
C22:5 n-3		0.18	0.43
C22:6 n-3		0.32	0.25
SFA		27.68	31.3
MUFA		33.71	37.79
PUFA		38.6	30.9
List of ingredients
		Barley	Barley
		Wheat	Corn
		Corn	Soybean Meal
		Soybean Meal	Wheat
		Rapeseed Meal	Lard
		Beet Pulp	Soy Protein Concentrate
		Calcium Carbonate	Wheat Middlings
		Sunflower Oil	Calcium Carbonate
		Dicalcium Phosphate	Dicalcium Phosphate
		Sodium Chloride	Sodium Chloride
		Wheat Middlings	Sunflower Oil
		Sodium Carbonate	Grape Soluble
			Vegetable Oil (Palm)
			Magnesium Oxide
1According to [21], g/kg of diet. NFE: DM − (ash + crude protein + crude fat + crude fiber). SFA = sum of saturated fatty acids, MUFA = sum of monounsaturated fatty acids, PUFA = sum of polyunsaturated fatty acids.

## Sheet: S3
Table S3. List of phyla found in the microbiome of IBxIB and IBxLW animals
IBxIB 60 days old			IBxLW 60 days old			IBxIB 210 days old			IBxLW 210 days old
Phylum	Sums		Phylum	Sums		Phylum	Sums		Phylum	Sums
Firmicutes	337741		Firmicutes	201134		Firmicutes	282829		Firmicutes	192723
Bacteroidetes	249276		Bacteroidetes	148378		Bacteroidetes	194494		Bacteroidetes	143099
Spirochaetes	54345		Spirochaetes	22557		Spirochaetes	52371		Spirochaetes	47921
Proteobacteria	12054		Proteobacteria	9201		Proteobacteria	8107		Proteobacteria	6307
Epsilonbacteraeota	10139		Epsilonbacteraeota	7711		Fibrobacteres	5190		Fibrobacteres	3730
Chlamydiae	6071		Cyanobacteria	6511		Kiritimatiellaeota	4875		Epsilonbacteraeota	3567
Cyanobacteria	5118		Tenericutes	2629		Tenericutes	4037		Kiritimatiellaeota	2892
Tenericutes	4075		Chlamydiae	2356		Epsilonbacteraeota	3496		Tenericutes	2285
Fibrobacteres	2752		Patescibacteria	1513		Cyanobacteria	1875		Cyanobacteria	1356
Planctomycetes	1906		Fibrobacteres	1480		Actinobacteria	1326		Actinobacteria	920
Actinobacteria	1767		Planctomycetes	1075		Planctomycetes	1294		Patescibacteria	685
Patescibacteria	1642		Actinobacteria	998		Patescibacteria	1239		Elusimicrobia	502
Kiritimatiellaeota	1190		Kiritimatiellaeota	918		Elusimicrobia	710		Planctomycetes	381
eferribacteres	355		eferribacteres	370		Synergistetes	539		Synergistetes	224
Verrucomicrobia	340		WPS-	259		WPS-	521		Verrucomicrobia	202
WPS-	339		Synergistetes	123		Verrucomicrobia	351		Lentisphaerae	133
Elusimicrobia	133		Elusimicrobia	61		Lentisphaerae	256		WPS-	127
Synergistetes	114		Verrucomicrobia	59		eferribacteres	184		eferribacteres	19
Lentisphaerae	79		Lentisphaerae	56		Chlamydiae	31		Chlamydiae	3
			Fusobacteria	1					Fusobacteria	2

## Sheet: S4
Table S4. List of genera found in the microbiome of IBxIB and IBxLW animals
IBxIB 60 days old			IBxLW 60 days old			IBxIB 210 days old			IBxLW 210 days old
Genus	Sums		Genus	Sums		Genus	Sums		Genus	Sums
Treponema	50093		Ruminococcaceae UCG-	28167		Streptococcus	57083		Streptococcus	44427
Ruminococcaceae UCG-	44547		Prevotellaceae NKB group	23166		Treponema	48040		Treponema	44006
Prevotellaceae NKB group	38101		Treponema	19869		Ruminococcaceae UCG-	43392		Ruminococcaceae UCG-	20898
Rikenellaceae RC9 gut group	37523		Rikenellaceae RC9 gut group	19602		Rikenellaceae RC9 gut group	28153		Rikenellaceae RC9 gut group	19986
Streptococcus	36975		Lactobacillus	19484		Lactobacillus	26575		Lactobacillus	17373
Lactobacillus	36888		Alloprevotella	16919		uncultured bacterium	21475		Prevotella 9	16734
Alloprevotella	21319		Streptococcus	15967		Prevotella 9	17109		Prevotellaceae NKB group	13213
Prevotellaceae UCG-	20412		Prevotella 9	11408		Prevotellaceae UCG-	14961		Prevotellaceae UCG-	12373
Prevotella 9	17512		Prevotellaceae UCG-	9683		uncultured Porphyromonadaceae bacterium	14825		uncultured Porphyromonadaceae bacterium	10542
Prevotella	17381		Prevotella	8256		Prevotellaceae NKB group	14328		Phascolarctobacterium	9425
Phascolarctobacterium	13089		Phascolarctobacterium	7888		Christensenellaceae R-7 group	12652		uncultured bacterium	8128
Lachnospiraceae XPB group	11780		uncultured bacterium	7647		Phascolarctobacterium	10270		Prevotella	6910
[Eubacterium] coprostanoligenes group	10651		[Eubacterium] coprostanoligenes group	6772		uncultured bacterium	9467		Clostridium sensu stricto	6787
Lachnospira	9930		Campylobacter	5815		Lachnospiraceae XPB group	9408		Alloprevotella	6753
uncultured bacterium	9749		Anaerovibrio	5284		[Eubacterium] coprostanoligenes group	9088		Lachnospiraceae XPB group	5894
uncultured bacterium	8947		uncultured bacterium	5191		uncultured bacterium	8746		uncultured bacterium	5751
uncultured bacterium	8876		Lachnospira	4449		uncultured bacterium	8399		[Eubacterium] coprostanoligenes group	5206
Campylobacter	8561		uncultured Porphyromonadaceae bacterium	4444		Prevotella	8364		uncultured bacterium	4922
Christensenellaceae R-7 group	8118		Ruminococcus	4422		Clostridium sensu stricto	7482		Christensenellaceae R-7 group	4543
Ruminococcus	6783		uncultured bacterium	4350		Alloprevotella	7433		uncultured bacterium	4507
uncultured Porphyromonadaceae bacterium	6146		Christensenellaceae R-7 group	4296		Ruminococcaceae NKA group	5354		Anaerovibrio	4414
Chlamydia	6071		uncultured bacterium	4035		Fibrobacter	5190		Sphaerochaeta	3877
Ruminiclostridium	5842		uncultured bacterium	4013		dgA- gut group	4976		Fibrobacter	3730
Succinivibrio	5798		Succinivibrio	3965		Lachnospiraceae AC group	4938		Campylobacter	3433
Megasphaera	5234		Lachnospiraceae NKA group	3368		uncultured bacterium	4702		dgA- gut group	3354
Bacteroides	5137		Lachnospiraceae XPB group	3236		Sphaerochaeta	4219		Lachnospiraceae AC group	2869
uncultured	4858		Bacteroides	3149		Anaerovibrio	3903		Ruminococcaceae NKA group	2733
Anaerovibrio	4797		Ruminiclostridium	3023		Campylobacter	3229		uncultured bacterium	2601
Parabacteroides	4667		uncultured bacterium	2994		uncultured bacterium	3214		Ruminiclostridium	2487
uncultured	4417		[Eubacterium] ruminantium group	2928		Ruminococcus	3207		Roseburia	2194
Sphaerochaeta	4231		Ruminococcaceae NKA group	2751		uncultured bacterium	3065		Ruminococcus	2081
uncultured bacterium	4225		Parabacteroides	2681		Erysipelotrichaceae UCG-	3030		uncultured bacterium	2074
Ruminococcaceae NKA group	4196		Sphaerochaeta	2674		Oscillibacter	2891		Oscillibacter	2067
dgA- gut group	4167		Megasphaera	2590		Candidatus Soleaferrea	2875		uncultured bacterium	1968
Clostridium sensu stricto	3796		Chlamydia	2356		Roseburia	2686		Terrisporobacter	1922
[Eubacterium] ruminantium group	3718		uncultured	2300		Ruminiclostridium	2664		Succinivibrio	1832
uncultured bacterium	3641		dgA- gut group	2050		uncultured	2555		Bacteroides	1787
Oscillospira	3382		Helicobacter	1896		Coprococcus	2436		Erysipelotrichaceae UCG-	1709
Coprococcus	3382		Erysipelotrichaceae UCG-	1814		Terrisporobacter	2407		uncultured	1659
Roseburia	3231		Coprococcus	1594		Parabacteroides	2237		Parabacteroides	1585
Lachnospiraceae NKA group	2862		Candidatus Saccharimonas	1513		Family XIII A group	2148		Coprococcus	1515
uncultured bacterium	2832		Fibrobacter	1480		uncultured rumen bacterium	2049		Subdoligranulum	1373
Fibrobacter	2752		Oscillospira	1423		uncultured	2004		uncultured	1339
Oscillibacter	2594		Oscillibacter	1378		uncultured bacterium	1765		Turicibacter	1300
Subdoligranulum	2503		Escherichia-Shigella	1342		Bacteroides	1743		Candidatus Soleaferrea	1149
Erysipelotrichaceae UCG-	2348		Agathobacter	1330		Subdoligranulum	1743		Lachnospira	1143
Lachnospiraceae UCG-	2279		uncultured	1310		Turicibacter	1570		Anaeroplasma	1130
p-88-a gut group	1906		Roseburia	1292		Megasphaera	1516		Escherichia-Shigella	1128
uncultured	1754		Subdoligranulum	1245		Succinivibrio	1482		Oscillospira	1114
Anaeroplasma	1708		[Eubacterium] xylanophilum group	1212		Prevotella 7	1424		Prevotella 7	1104
Candidatus Saccharimonas	1642		[Eubacterium] eligens group	1207		uncultured	1394		Quinella	972
Lachnospiraceae AC group	1612		uncultured	1148		Lachnospira	1349		unidentified rumen bacterium RF7	954
Helicobacter	1578		Family XIII A group	1088		Anaeroplasma	1338		Family XIII A group	953
uncultured rumen bacterium	1559		p-88-a gut group	1075		p-88-a gut group	1294		Romboutsia	899
Faecalibacterium	1552		Lachnospiraceae UCG-	1060		Candidatus Saccharimonas	1239		Butyrivibrio	877
Family XIII A group	1522		Faecalibacterium	1056		uncultured	1233		uncultured	872
Candidatus Soleaferrea	1520		uncultured	969		uncultured bacterium	1151		Cellulosilyticum	792
Agathobacter	1431		uncultured	918		Oscillospira	1075		uncultured bacterium	739
[Eubacterium] xylanophilum group	1426		Anaeroplasma	901		Romboutsia	1046		Candidatus Saccharimonas	685
[Eubacterium] eligens group	1356		Blautia	877		Acetitomaculum	985		uncultured	679
uncultured	1299		uncultured bacterium	850		Quinella	910		uncultured	677
Prevotella 7	1288		Lachnospiraceae AC group	805		Ruminococcaceae UCG-9	891		Acetitomaculum	669
Blautia	1284		uncultured rumen bacterium	770		unidentified rumen bacterium RF7	875		Lachnospiraceae NKA group	570
uncultured bacterium	1120		Clostridium sensu stricto	748		[Eubacterium] xylanophilum group	836		uncultured rumen bacterium	549
uncultured	1034		Candidatus Soleaferrea	737		Bifidobacterium	761		[Eubacterium] xylanophilum group	514
Anaerostipes	992		Candidatus Melainabacteria bacterium MEL.A	664		Sutterella	756		Ruminiclostridium 9	511
metagenome	969		[Bacteroides] pectinophilus group	624		uncultured	740		Faecalibacterium	511
Sutterella	968		Sutterella	621		Elusimicrobium	710		Elusimicrobium	502
Ruminococcaceae UCG-9	961		Ruminococcaceae UCG-9	578		Escherichia-Shigella	702		Bifidobacterium	474
esulfovibrio	852		uncultured bacterium	575		Butyrivibrio	683		Megasphaera	464
[Bacteroides] pectinophilus group	851		Acetitomaculum	561		uncultured bacterium	673		Sutterella	453
Bifidobacterium	845		Ruminococcaceae UCG-8	477		Faecalibacterium	661		[Eubacterium] ruminantium group	450
Terrisporobacter	810		Candidatus Gastranaerophilales bacterium Zag	466		esulfovibrio	644		Agathobacter	443
Ruminiclostridium 9	777		gut metagenome	427		Blautia	638		[Eubacterium] eligens group	442
Escherichia-Shigella	696		Ruminiclostridium 9	425		Lachnospiraceae NKA group	622		uncultured bacterium	427
Ruminococcaceae UCG-8	639		Solobacterium	413		Cellulosilyticum	619		esulfovibrio	398
Acetitomaculum	633		esulfovibrio	411		Ruminiclostridium 9	585		Oribacterium	389
Quinella	580		Bifidobacterium	399		Mycoplasma	567		p-88-a gut group	381
Candidatus Gastranaerophilales bacterium Zag	567		Prevotella 7	373		uncultured bacterium	552		Blautia	366
[Eubacterium] hallii group	539		metagenome	373		Pyramidobacter	536		Ruminococcaceae UCG-9	359
Solobacterium	532		Mucispirillum	370		[Eubacterium] ruminantium group	519		Anaerostipes	357
uncultured bacterium	514		uncultured bacterium	353		uncultured rumen bacterium	475		Mailhella	354
Oribacterium	489		ialister	351		[Eubacterium] eligens group	471		[Anaerorhabdus] furcosa group	344
uncultured bacterium	487		Anaerostipes	345		uncultured bacterium	467		uncultured bacterium	320
Tyzzerella	477		Marvinbryantia	327		Veillonella	454		Solobacterium	309
Clostridiales bacterium enrichment culture clone --7	433		uncultured bacterium	318		uncultured	448		uncultured	296
Marvinbryantia	415		uncultured organism	308		Agathobacter	446		Mycoplasma	291
uncultured	401		Butyrivibrio	302		Oribacterium	435		orea	289
Fournierella	400		Mailhella	286		Anaerostipes	420		uncultured rumen bacterium	278
uncultured bacterium	397		Hydrogenoanaerobacterium	272		Solobacterium	413		[Eubacterium] hallii group	274
uncultured bacterium	394		uncultured rumen bacterium	259		Mailhella	386		ialister	267
Anaerovorax	377		uncultured bacterium	255		[Eubacterium] hallii group	372		Lachnospiraceae UCG-	255
Mailhella	367		[Eubacterium] hallii group	253		[Anaerorhabdus] furcosa group	368		Anaerovorax	251
Mucispirillum	355		uncultured bacterium	241		Lachnospiraceae UCG-	363		Ruminococcaceae UCG-8	250
uncultured rumen bacterium	339		uncultured rumen bacterium	237		Clostridiales bacterium enrichment culture clone --7	343		uncultured bacterium	232
Akkermansia	334		Clostridiales bacterium enrichment culture clone --7	233		uncultured rumen bacterium	333		uncultured bacterium	228
Butyrivibrio	333		Fournierella	229		Ruminococcaceae UCG-8	328		Pyramidobacter	224
Butyricicoccus	326		Cellulosilyticum	227		orea	286		Veillonella	221
Turicibacter	320		GCA-9	225		Akkermansia	283		Holdemanella	213
orea	317		Tyzzerella	222		metagenome	282		gut metagenome	211
Family XIII UCG-	295		Oribacterium	211		Helicobacter	267		Catenisphaera	206
uncultured rumen bacterium	287		gut metagenome	208		Family XIII UCG-	257		Family XIII UCG-	200
Mitsuokella	267		uncultured bacterium	199		uncultured rumen bacterium	244		Marvinbryantia	197
uncultured bacterium	266		Mitsuokella	196		Marvinbryantia	231		uncultured bacterium	180
ialister	263		uncultured	193		uncultured organism	225		Akkermansia	165
uncultured organism	244		Anaerovorax	191		gut metagenome	224		Ruminobacter	164
uncultured bacterium	239		Caproiciproducens	182		Catenisphaera	224		Clostridiales bacterium enrichment culture clone --7	160
GCA-97	237		CAG-87	169		Holdemanella	217		Lachnospiraceae N7 group	159
CAG-87	234		Terrisporobacter	167		uncultured bacterium	206		Hydrogenoanaerobacterium	150
[Anaerorhabdus] furcosa group	228		orea	161		Anaerovorax	201		uncultured rumen bacterium	149
Holdemanella	211		[Anaerorhabdus] furcosa group	156		unidentified rumen bacterium RF9	186		uncultured rumen bacterium C8d-	148
Ralstonia	206		Asteroleplasma	151		Hydrogenoanaerobacterium	186		Helicobacter	134
Catenisphaera	206		Lachnospiraceae FCS group	150		Fournierella	185		Anaerosporobacter	129
Lachnospiraceae FCS group	203		Butyricicoccus	150		Mucispirillum	184		GCA-9	127
efluviitaleaceae UCG-	200		uncultured rumen bacterium	149		GCA-9	183		[Eubacterium] nodatum group	126
uncultured rumen bacterium	198		Catenisphaera	143		uncultured	179		Lachnospiraceae UCG-7	122
Romboutsia	193		gut metagenome	140		uncultured rumen bacterium	171		Caproiciproducens	121
Lachnospiraceae NKB group	192		Quinella	138		uncultured rumen bacterium	166		Breznakia	119
gut metagenome	192		Turicibacter	137		Lachnospiraceae UCG-7	161		uncultured rumen bacterium	96
Peptococcus	185		GCA-97	133		Lachnospiraceae N7 group	150		Lachnoclostridium	93
Paraprevotella	181		Family XIII UCG-	129		gut metagenome	147		gut metagenome	89
Lachnospiraceae N7 group	180		uncultured rumen bacterium	126		[Bacteroides] pectinophilus group	145		Fournierella	89
uncultured rumen bacterium	178		metagenome	125		Peptococcus	143		Candidatus Gastranaerophilales bacterium Zag	88
uncultured	175		Pyramidobacter	123		GCA-97	138		metagenome	86
[Ruminococcus] gauvreauii group	161		Lachnospiraceae NKB group	120		Z	133		Mitsuokella	84
Candidatus Melainabacteria bacterium MEL.A	160		uncultured	116		Tyzzerella	132		Peptococcus	83
GCA-9	157		Holdemanella	115		Angelakisella	132		Ralstonia	78
Paraeggerthella	156		Ralstonia	114		uncultured	127		Candidatus Melainabacteria bacterium MEL.A	76
Clostridium sp. CAG:	152		Paraeggerthella	110		uncultured prokaryote	125		uncultured organism	76
gut metagenome	145		Lachnospiraceae N7 group	109		Caproiciproducens	125		uncultured rumen bacterium	74
Caproiciproducens	145		Peptococcus	87		unidentified rumen bacterium RFP	119		Lachnospiraceae NKB group	71
[Eubacterium] nodatum group	136		[Ruminococcus] gauvreauii group	81		Lachnospiraceae FCS group	116		GCA-97	71
Elusimicrobium	133		Lachnoclostridium	80		Ralstonia	109		uncultured	71
Lachnoclostridium	132		[Eubacterium] nodatum group	75		ialister	108		uncultured	71
Asteroleplasma	125		Catenibacterium	74		[Eubacterium] nodatum group	105		uncultured rumen bacterium	71
uncultured	118		uncultured	72		Ruminobacter	102		[Ruminococcus] gauvreauii group	69
Pyramidobacter	114		efluviitaleaceae UCG-	71		[Ruminococcus] gauvreauii group	99		Lachnospiraceae FCS group	69
uncultured bacterium	113		uncultured organism	69		Moryella	99		uncultured prokaryote	67
uncultured organism	92		Veillonella	65		XBB	98		uncultured rumen bacterium	60
gut metagenome	89		Paraprevotella	63		Anaerosporobacter	93		Angelakisella	59
Moryella	86		Elusimicrobium	61		uncultured bacterium	93		uncultured alpha proteobacterium	58
uncultured rumen bacterium	85		Moryella	59		Lachnospiraceae NKB group	91		XBB	53
Lachnospiraceae NC group	81		unidentified rumen bacterium RF9	57		Paraeggerthella	87		Burkholderiales bacterium Beta	53
metagenome	80		Romboutsia	53		Enterorhabdus	81		Papillibacter	51
Hydrogenoanaerobacterium	79		Akkermansia	52		uncultured Lachnospiraceae bacterium	65		Selenomonas	49
[Eubacterium] fissicatena group	77		uncultured	51		uncultured rumen bacterium C8d-	63		Paraeggerthella	49
Parasutterella	74		uncultured bacterium	50		Papillibacter	62		Intestinimonas	48
Enterorhabdus	70		[Eubacterium] fissicatena group	50		Lachnoclostridium	62		Moryella	44
XBB	69		uncultured	49		Candidatus Gastranaerophilales bacterium Zag	60		Prevotellaceae GaA group	40
Alistipes	68		Alistipes	49		uncultured	58		unidentified rumen bacterium RF9	39
unidentified rumen bacterium RF9	68		XBB	46		Selenomonas	56		Enterorhabdus	38
Cellulosilyticum	62		Clostridium sp. CAG:	45		Tyzzerella	56		Z	38
uncultured alpha proteobacterium	61		Anaerobiospirillum	45		horsej-a	55		uncultured bacterium	37
Fusicatenibacter	60		Intestinimonas	43		gut metagenome	51		Lachnoclostridium	37
Howardella	60		Lachnospiraceae NC group	41		Mitsuokella	49		Clostridium sp. CAG:	35
Veillonella	51		Enterorhabdus	38		Asteroleplasma	47		Alistipes	35
uncultured	49		uncultured rumen bacterium	38		Burkholderiales bacterium Beta	46		Tyzzerella	34
Anaerosporobacter	48		Acidaminococcus	36		Butyricicoccus	44		[Bacteroides] pectinophilus group	32
Catenibacterium	47		Fusicatenibacter	35		uncultured alpha proteobacterium	43		uncultured	32
uncultured Lachnospiraceae bacterium	46		gut metagenome	32		uncultured	41		metagenome	31
Negativibacillus	45		uncultured rumen bacterium C8d-	31		uncultured bacterium	39		Asteroleplasma	30
Mogibacterium	44		CAG-	29		Lachnoclostridium	38		Pygmaiobacter	30
metagenome	44		Negativibacillus	29		Acinetobacter	37		Tyzzerella	29
Angelakisella	44		Pygmaiobacter	24		Breznakia	37		uncultured bacterium	26
Papillibacter	42		Selenomonas	23		Candidatus Melainabacteria bacterium MEL.A	35		uncultured	24
ielma	39		Lachnoclostridium	23		Pygmaiobacter	35		Intestinibacter	24
Sharpea	39		Sharpea	22		Intestinimonas	34		uncultured Lachnospiraceae bacterium	23
Lachnoclostridium	39		[Eubacterium] ventriosum group	22		uncultured rumen bacterium	32		Ruminococcaceae UCG-7	23
uncultured bacterium	38		Anaerosporobacter	20		Chlamydia	31		horsej-a	22
uncultured	36		Oxalobacter	20		metagenome	29		Butyricicoccus	21
Z	34		Prevotellaceae GaA group	20		[Eubacterium] saphenum group	28		unidentified rumen bacterium RFP	20
Tyzzerella	34		Tyzzerella	20		gut metagenome	28		efluviitaleaceae UCG-	20
uncultured prokaryote	31		Howardella	19		Intestinibacter	26		Collinsella	19
uncultured	30		Selenomonas	18		metagenome	26		Mucispirillum	19
gut metagenome	29		Ruminiclostridium	18		Ruminiclostridium	26		uncultured bacterium	18
Olsenella	27		uncultured	17		uncultured rumen bacterium	24		uncultured bacterium	18
uncultured rumen bacterium C8d-	27		Olsenella	17		uncultured rumen bacterium	23		Selenomonas	15
Selenomonas	26		uncultured alpha proteobacterium	17		Parasutterella	20		Acinetobacter	15
Erysipelatoclostridium	26		horsej-a	17		Lachnospiraceae NC group	20		uncultured Porphyromonadaceae bacterium	15
uncultured rumen bacterium	25		Collinsella	16		Sediminispirochaeta	19		Paraprevotella	15
Candidatus Stoquefichus	24		Parasutterella	16		Ruminococcaceae UCG-7	19		CAG-	14
Ruminiclostridium	24		Angelakisella	16		Clostridium sp. CAG:	18		Mogibacterium	14
[Eubacterium] ventriosum group	24		uncultured rumen bacterium	15		Mogibacterium	17		Lachnospiraceae NC group	14
uncultured	23		Ruminococcaceae UCG-7	15		Anaerofustis	17		Actinobacillus	13
gut metagenome	23		metagenome	14		uncultured bacterium	17		Enterococcus	13
Pygmaiobacter	23		Enterococcus	13		uncultured Porphyromonadaceae bacterium	17		metagenome	13
Intestinimonas	21		Erysipelatoclostridium	12		Paraprevotella	17		uncultured	12
uncultured prokaryote	19		Actinobacillus	11		Ruminococcaceae V9 group	17		uncultured bacterium	11
Ruminococcaceae UCG-7	19		Z	10		efluviitaleaceae UCG-	17		[Eubacterium] ventriosum group	11
CAG-	18		uncultured bacterium	10		uncultured	16		[Eubacterium] saphenum group	10
Anaerobiospirillum	18		uncultured	9		[Eubacterium] ventriosum group	16		uncultured	10
Brachyspira	18		Brachyspira	9		hoa-7d gut group	15		uncultured rumen bacterium	10
horsej-a	17		uncultured prokaryote	9		Alphaproteobacteria bacterium canine oral taxon 8	14		uncultured prokaryote	10
uncultured	16		enitrobacterium	8		uncultured rumen bacterium	13		uncultured organism	9
Oxalobacter	16		gut metagenome	8		Rothia	12		uncultured rumen bacterium	8
Mycoplasma	15		Victivallis	8		Collinsella	12		uncultured rumen bacterium	8
[Ruminococcus] torques group	15		uncultured Erysipelotrichaceae bacterium	8		Brachyspira	12		uncultured	7
Corynebacterium	10		uncultured organism	8		CAG-	11		Candidatus Stoquefichus	7
Butyricimonas	10		Mogibacterium	7		[Eubacterium] brachy group	11		uncultured Mollicutes bacterium	7
Anaerofustis	9		uncultured prokaryote	7		Selenomonas	10		uncultured rumen bacterium	7
Collinsella	9		Candidatus Stoquefichus	7		Cerasicoccus	10		Ruminiclostridium	7
Allisonella	8		Papillibacter	7		Anaerobiospirillum	9		gut metagenome	6
uncultured bacterium	8		Succiniclasticum	6		Erysipelothrix	9		Erysipelothrix	6
gut metagenome	8		Anaerofustis	6		Olsenella	8		Aerococcus	6
Odoribacter	8		Cerasicoccus	6		Enterococcus	8		Rothia	5
Anaerofilum	8		uncultured Lachnospiraceae bacterium	6		uncultured bacterium	7		Parasutterella	5
Intestinibacter	7		Bacillus	4		uncultured bacterium	7		Cerasicoccus	5
uncultured bacterium	7		Pseudoscardovia	3		Fusicatenibacter	6		hoa-7d gut group	5
[Acetivibrio] ethanolgignens group	6		uncultured rumen bacterium Cd-	3		Corynebacterium	6		Allisonella	4
Acidaminococcus	6		uncultured bacterium	3		rumen bacterium YS	6		uncultured rumen bacterium Cd-	4
uncultured	6		Butyricimonas	3		uncultured rumen bacterium	6		Anaerobiospirillum	4
Breznakia	6		ielma	3		Allisonella	5		Anaerofustis	3
uncultured bacterium	4		Corynebacterium	2		uncultured rumen bacterium Cd-	5		rumen bacterium YS	3
Enterococcus	4		Senegalimassilia	2		uncultured	5		Pseudomonas	3
Bacillus	4		uncultured bacterium	2		uncultured Mollicutes bacterium	5		uncultured bacterium	3
uncultured Erysipelotrichaceae bacterium	4		Intestinibacter	1		Negativibacillus	5		Sediminispirochaeta	3
uncultured Firmicutes bacterium	4		uncultured	1		Acidaminococcus	4		Chlamydia	3
uncultured organism	4		Bilophila	1		Caldicoprobacter	4		Fusicatenibacter	2
TU89	4		uncultured bacterium	1		Alistipes	4		Fusobacterium	2
Selenomonas	3		uncultured	1		uncultured prokaryote	4		Corynebacterium	1
Ruminobacter	3		Fusobacterium	1		gut metagenome	4		Olsenella	1
uncultured Porphyromonadaceae bacterium	3		gut metagenome	1		Cloacibacillus	3		uncultured	1
UBA89	3		Mycoplasma	1		uncultured bacterium	3		Alphaproteobacteria bacterium canine oral taxon 8	1
Lachnospiraceae UCG-7	2		Breznakia	1		Bilophila	3		uncultured organism	1
Pseudoscardovia	2		unidentified	1		uncultured	3		Ruminococcaceae V9 group	1
metagenome	2		Anaerotruncus	1		Corynebacterium	2		[Eubacterium] fissicatena group	1
enitrobacterium	2					Actinobacillus	2
Actinobacillus	2					Prevotellaceae GaA group	2
Pseudomonas	2					Bacillus	2
uncultured bacterium	2					uncultured	1
uncultured rumen bacterium	2					metagenome	1
unidentified	2					unidentified rumen bacterium RF	1
Anaerotruncus	2					Victivallis	1
[Eubacterium] saphenum group	1					uncultured organism	1
						Candidatus Stoquefichus	1
						Anaerotruncus	1
						[Eubacterium] fissicatena group	1
f4b44967e71fbe451defb5ae95429d22	uncultured Erysipelotrichaceae bacterium	12
d9c7432ddb4113badd5a0c2381b91261	[Eubacterium] brachy group	11
b82ef7af7d56d6dc86c9fce842031cb9	enitrobacterium	10
84082306d0b444392d6b8b587db29a54	Bacillus	10
d38079d962eb81461975d17bf38bc49c	rumen bacterium YS	9
a30e44fe39b5c7505cf3d86c3a78ea9a	Victivallis	9
90be53ace6f6736fa637d998bb6b909d	Odoribacter	8
27b0a46f13c03b9c277abb8b880d2032	Anaerofilum	8
0f1de1f50c416e938e59fb5a82213a82	Corynebacterium	7
e275e7714b58ad8c4223766521547a05	[Acetivibrio] ethanolgignens group	6
96fe43ab4a10521d582079749645036f	Succiniclasticum	6
40db79b650d8f39776b18a03076cc8c3	Aerococcus	6
9593b823e8fe7e563dcae1a373958684	Pseudoscardovia	5
05f3c856ceb915f6606f1e0aca4fa8ae	Pseudomonas	5
879546c83188caee747b6209da490d51	Caldicoprobacter	4
87fd998a1b27c779dfec4b8a88857f93	Bilophila	4
37ffad873198532fcf43d757d6ecacd3	uncultured Firmicutes bacterium	4
239f0ad58ee4bfdb16d0691ea4be31d1	TU89	4
78983f6ea3570705e3495d6d11534362	Anaerotruncus	4
6ff4530a86502501b9ebd8e269112863	Cloacibacillus	3
2df2222904763fde5cb583b6669828ad	metagenome	3
194a2c0aebe478f53f7e8ac50c03b1b0	Fusobacterium	3
392fa9dc52d8492413c51071de467ef9	unidentified	3
ec42f5a125f042d847ecbc17d8274ef1	UBA89	3
df2f9399e80bea8413f73823459b1812	Senegalimassilia	2
e4260e0b650dd2ea1146ff6d45d52f88	unidentified rumen bacterium RF	1

## Sheet: S5
Table S5. Differentially abundant ASV between pure Iberian and Iberian*Large White crossbreds at 60 and 210 days-old
ASV	Kingdom	Phylum	Class	Order	Family	Genus	Species	log2FoldChange	Overabundance	pvalue	padj
e3262c113624417f7f2a31233f39d35f	Bacteria	Spirochaetes	Spirochaetia	Spirochaetales	Spirochaetaceae	Treponema	uncultured bacterium	-7.12608	60 days-old	5.33E-29	1.55E-26
959c8045a874c23f50a188a7a181970e	Bacteria	Firmicutes	Clostridia	Clostridiales	Lachnospiraceae	Roseburia	NA	-7.03487	60 days-old	1.67E-38	1.33E-35
a4c9905d82bb8324b5d93acf409aa473	Bacteria	Firmicutes	Clostridia	Clostridiales	Ruminococcaceae	Ruminococcaceae UCG-	uncultured bacterium	-6.89267	60 days-old	7.67E-23	1.17E-20
63b64c2b54a9fe742d7d433e525ea525	Bacteria	Spirochaetes	Spirochaetia	Spirochaetales	Spirochaetaceae	Treponema	uncultured bacterium	-6.26723	60 days-old	3.03E-18	2.62E-16
dcef0c797004c679a3fbf4f6f4bd0281	Bacteria	Fibrobacteres	Fibrobacteria	Fibrobacterales	Fibrobacteraceae	Fibrobacter	Fibrobacter sp. UWB	-6.1797	60 days-old	6.73E-41	1.08E-37
ca547193544fcc00f09ecf4b3f4acb27	Bacteria	Fibrobacteres	Fibrobacteria	Fibrobacterales	Fibrobacteraceae	Fibrobacter	NA	-6.17192	60 days-old	7.13E-38	3.80E-35
31d5ab366a86a8a34fd361957c8bb4e9	Bacteria	Firmicutes	Clostridia	Clostridiales	Clostridiaceae	Clostridium sensu stricto	NA	-6.12819	60 days-old	4.03E-27	9.89E-25
c1d3f9c5231a0c277a146d7810a48559	Bacteria	Spirochaetes	Spirochaetia	Spirochaetales	Spirochaetaceae	Treponema	uncultured bacterium	-6.07783	60 days-old	2.41E-22	3.50E-20
4746e17220425f0757b5003b76ad8a21	Bacteria	Spirochaetes	Spirochaetia	Spirochaetales	Spirochaetaceae	Treponema	uncultured bacterium	-5.9845	60 days-old	9.02E-09	1.30E-07
d065821848bf88122e87a43131b2e23a	Bacteria	Firmicutes	Clostridia	Clostridiales	Christensenellaceae	Christensenellaceae R-7 group	NA	-5.95717	60 days-old	8.25E-19	7.53E-17
a21e7a895037ab84a50e645d2118eea3	Bacteria	Spirochaetes	Spirochaetia	Spirochaetales	Spirochaetaceae	Treponema	NA	-5.66258	60 days-old	5.15E-30	1.83E-27
b580ff0e0b63b8fffdca57c895299de3	Bacteria	Spirochaetes	Spirochaetia	Spirochaetales	Spirochaetaceae	Treponema	uncultured bacterium	-5.61912	60 days-old	1.24E-19	1.37E-17
34442ebfc012f3a5c874e12fb4ebe324	Bacteria	Fibrobacteres	Fibrobacteria	Fibrobacterales	Fibrobacteraceae	Fibrobacter	Fibrobacter sp.	-5.60768	60 days-old	1.15E-14	5.48E-13
3ad96077ee4f9e645a1717e8920541e3	Bacteria	Firmicutes	Clostridia	Clostridiales	Family XIII	Family XIII A group	uncultured organism	-5.50104	60 days-old	6.19E-30	1.98E-27
e30a2c64a54b90239e284bec1a3e1b68	Bacteria	Firmicutes	Clostridia	Clostridiales	Lachnospiraceae	Butyrivibrio	uncultured bacterium	-5.49961	60 days-old	1.11E-25	2.17E-23
30545716b9685e7f6b3eb0ebaae63523	Bacteria	Firmicutes	Negativicutes	Selenomonadales	Veillonellaceae	Anaerovibrio	NA	-5.44585	60 days-old	1.21E-25	2.17E-23
a0c8a889a246076906ce2357f578977d	Bacteria	Tenericutes	Mollicutes	Anaeroplasmatales	Anaeroplasmataceae	Anaeroplasma	uncultured rumen bacterium	-5.41873	60 days-old	7.03E-38	3.80E-35
f565b8500cfef28e9c349403bac6be47	Bacteria	Bacteroidetes	Bacteroidia	Bacteroidales	F8	uncultured bacterium	uncultured bacterium	-5.36242	60 days-old	2.99E-07	2.75E-06
1cc5bacb20cde8174d554ccdc77f1011	Bacteria	Tenericutes	Mollicutes	Mycoplasmatales	Mycoplasmataceae	Mycoplasma	NA	-5.33695	60 days-old	1.79E-39	1.91E-36
d3a36de3797d209b9374f17dc881eeb2	Bacteria	Spirochaetes	Spirochaetia	Spirochaetales	Spirochaetaceae	Treponema	uncultured bacterium	-5.29027	60 days-old	6.61E-14	2.60E-12
60ffe34a9fb145fd73d67e1f548033cf	Bacteria	Spirochaetes	Spirochaetia	Spirochaetales	Spirochaetaceae	Treponema	Treponema berlinense	-5.27574	60 days-old	1.11E-30	4.43E-28
b02c207635c45c43a68bc4cb96d611e3	Bacteria	Bacteroidetes	Bacteroidia	Bacteroidales	Rikenellaceae	Rikenellaceae RC9 gut group	uncultured bacterium	-5.1531	60 days-old	1.80E-15	1.04E-13
6dfbde6256f1f732ffd55fe7b2d3cf65	Bacteria	Bacteroidetes	Bacteroidia	Bacteroidales	Bacteroidales RF group	NA	NA	-5.04044	60 days-old	1.64E-18	1.45E-16
789fe667ec47b544b1af9e5b6c0d749d	Bacteria	Spirochaetes	Spirochaetia	Spirochaetales	Spirochaetaceae	Treponema	Treponema saccharophilum SM 98	-5.02723	60 days-old	2.29E-13	8.11E-12
7b9a43daf703a61e6b58ed21f9e4344f	Bacteria	Firmicutes	Clostridia	Clostridiales	Lachnospiraceae	NA	NA	-4.88275	60 days-old	9.14E-21	1.17E-18
5c9956e6d6f57d53105329ec97bb47dc	Bacteria	Firmicutes	Clostridia	Clostridiales	Ruminococcaceae	NA	NA	-4.86025	60 days-old	4.16E-23	6.64E-21
c421053b0de40e3bbe2fb1a995677188	Bacteria	Firmicutes	Clostridia	Clostridiales	Christensenellaceae	Christensenellaceae R-7 group	bacterium YE7	-4.77604	60 days-old	1.62E-52	5.16E-49
a92763cddc3dab8f25186a99437e2dbf	Bacteria	Firmicutes	Clostridia	Clostridiales	Ruminococcaceae	[Eubacterium] coprostanoligenes group	NA	-4.74656	60 days-old	2.47E-13	8.67E-12
79a0ffc4a9709880a90b8ec7dd911506	Bacteria	Firmicutes	Clostridia	Clostridiales	Lachnospiraceae	NA	NA	-4.70441	60 days-old	2.42E-20	2.97E-18
7add31f57e718ead7c0c0fdeb3b1bf81	Bacteria	Bacteroidetes	Bacteroidia	Bacteroidales	Prevotellaceae	Prevotella 9	NA	-4.64058	60 days-old	2.28E-16	1.61E-14
5a3de904bf4788c2283dfae46678f2cf	Bacteria	Bacteroidetes	Bacteroidia	Bacteroidales	Rikenellaceae	Rikenellaceae RC9 gut group	uncultured beta proteobacterium	-4.60818	60 days-old	3.24E-11	7.29E-10
e06ab6a9ce76eff3df8ebe9be0094042	Bacteria	Firmicutes	Clostridia	Clostridiales	Ruminococcaceae	Ruminococcaceae UCG-	NA	-4.607	60 days-old	1.59E-15	9.58E-14
505b27736ed0c29a720b8ebaec91abb6	Bacteria	Firmicutes	Clostridia	Clostridiales	Ruminococcaceae	Ruminococcaceae UCG-	uncultured bacterium	-4.59507	60 days-old	5.43E-10	1.03E-08
d42ecb071e48cb78141a7b20e1f0cf28	Bacteria	Bacteroidetes	Bacteroidia	Bacteroidales	Rikenellaceae	Rikenellaceae RC9 gut group	uncultured bacterium	-4.51102	60 days-old	7.75E-13	2.36E-11
8d821acd036a99b0dad4c3a479c908e6	Bacteria	Firmicutes	Clostridia	Clostridiales	Ruminococcaceae	Oscillospira	uncultured bacterium	-4.50155	60 days-old	6.90E-26	1.47E-23
354e3260d53aa7e6f235b49a49cc2961	Bacteria	Firmicutes	Clostridia	Clostridiales	Ruminococcaceae	NA	NA	-4.48887	60 days-old	2.78E-11	6.38E-10
ff2a029daa598f75052aa4348fb5b169	Bacteria	Spirochaetes	Spirochaetia	Spirochaetales	Spirochaetaceae	Treponema	uncultured bacterium	-4.48706	60 days-old	1.54E-13	5.70E-12
21550ad29de136eb6db67601607a62ca	Bacteria	Spirochaetes	Spirochaetia	Spirochaetales	Spirochaetaceae	Treponema	uncultured bacterium	-4.47103	60 days-old	1.52E-09	2.60E-08
7d5c59147c97b129956300b35f285df6	Bacteria	Firmicutes	Clostridia	Clostridiales	Ruminococcaceae	Ruminococcaceae UCG-	NA	-4.45131	60 days-old	2.29E-12	6.36E-11
0c06d24f3dede199d36a1383adbd219d	Bacteria	Spirochaetes	Spirochaetia	Spirochaetales	Spirochaetaceae	Treponema	Treponema porcinum	-4.43117	60 days-old	9.79E-12	2.39E-10
552bf91580e98144cdd669cb2eb5405a	Bacteria	Firmicutes	Clostridia	Clostridiales	Christensenellaceae	NA	NA	-4.39882	60 days-old	2.09E-14	9.39E-13
af8f378b13f82d6728883e0b8f8121a1	Bacteria	Firmicutes	Clostridia	Clostridiales	Lachnospiraceae	Cellulosilyticum	uncultured Cellulosilyticum sp.	-4.37733	60 days-old	1.23E-25	2.17E-23
19f5d0033e32508075203eba07f4df2f	Bacteria	Bacteroidetes	Bacteroidia	Bacteroidales	Prevotellaceae	Alloprevotella	NA	-4.33931	60 days-old	1.38E-19	1.47E-17
d2e9de04fa55075fcb4dedcdbf380427	Bacteria	Firmicutes	Clostridia	Clostridiales	Peptostreptococcaceae	Terrisporobacter	uncultured bacterium	-4.32454	60 days-old	6.14E-21	8.18E-19
4f5e8cb20439243813d205cb84545725	Bacteria	Bacteroidetes	Bacteroidia	Bacteroidales	Bacteroidales RF group	uncultured rumen bacterium	uncultured rumen bacterium	-4.30385	60 days-old	1.04E-19	1.23E-17
808db64979c60d4affe266badce5dc7f	Bacteria	Bacteroidetes	Bacteroidia	Bacteroidales	Bacteroidales RF group	unidentified rumen bacterium RF7	unidentified rumen bacterium RF7	-4.1887	60 days-old	4.18E-12	1.11E-10
a64931d9a68b26224872eb179ba31906	Bacteria	Firmicutes	Clostridia	Clostridiales	Lachnospiraceae	NA	NA	-4.16612	60 days-old	9.50E-12	2.35E-10
baedc23bbcc60e37804bc2d2b98e031c	Bacteria	Kiritimatiellaeota	Kiritimatiellae	WCHB-	uncultured bacterium	uncultured bacterium	uncultured bacterium	-4.13463	60 days-old	9.83E-16	6.28E-14
4122ebcdb40c5cd95abd02fe64288d7f	Bacteria	Firmicutes	Clostridia	Clostridiales	Ruminococcaceae	Ruminiclostridium	uncultured bacterium	-4.12682	60 days-old	3.89E-21	5.40E-19
c5e2910e0b56b43e1b969a6c9cb72441	Bacteria	Firmicutes	Clostridia	Clostridiales	Ruminococcaceae	Ruminococcaceae UCG-	NA	-4.12164	60 days-old	8.95E-10	1.60E-08
5af21006fbca1acbaf70ae3eb3f32379	Bacteria	Kiritimatiellaeota	Kiritimatiellae	WCHB-	uncultured bacterium	uncultured bacterium	uncultured bacterium	-4.11955	60 days-old	3.71E-17	2.89E-15
7073b70fae231b078dccc029d072cff5	Bacteria	Firmicutes	Clostridia	Clostridiales	Christensenellaceae	Christensenellaceae R-7 group	NA	-4.11551	60 days-old	1.77E-17	1.42E-15
9cf33eaa041ae96ecda4bce4664766df	Bacteria	Firmicutes	Clostridia	Clostridiales	Lachnospiraceae	NA	NA	-4.04677	60 days-old	1.03E-14	4.98E-13
c069f7487231d2ac68354b6423aa2e34	Bacteria	Firmicutes	Clostridia	Clostridiales	Lachnospiraceae	[Eubacterium] eligens group	NA	-4.02421	60 days-old	4.17E-17	3.17E-15
5a5d5da73e36b5bb2bd442a0d2e54cfa	Bacteria	Bacteroidetes	Bacteroidia	Bacteroidales	Bacteroidales RF group	uncultured bacterium	uncultured bacterium	-3.97452	60 days-old	5.78E-08	6.76E-07
790ae877df07ef57637918a7299467a7	Bacteria	Kiritimatiellaeota	Kiritimatiellae	WCHB-	uncultured bacterium	uncultured bacterium	uncultured bacterium	-3.91128	60 days-old	8.41E-15	4.13E-13
e9a58f87091a615224db9ea07ec31528	Bacteria	Firmicutes	Clostridia	Clostridiales	Ruminococcaceae	Ruminococcaceae NKA group	uncultured bacterium	-3.85404	60 days-old	8.61E-11	1.82E-09
d3c65ab1501a86ca5964202f6708aad1	Bacteria	Firmicutes	Clostridia	Clostridiales	Lachnospiraceae	Lachnospiraceae UCG-7	NA	-3.81504	60 days-old	3.03E-25	5.10E-23
f7c4518ed6b9c95e47eff0d70071b222	Bacteria	Firmicutes	Clostridia	Clostridiales	Lachnospiraceae	Acetitomaculum	uncultured bacterium	-3.78815	60 days-old	7.77E-12	1.98E-10
77b3705f2fb8eacd557e6f141f18c527	Bacteria	Firmicutes	Clostridia	Clostridiales	Ruminococcaceae	Ruminococcaceae UCG-	NA	-3.74053	60 days-old	6.88E-13	2.13E-11
1daaeffb069c62c2a5f9df7044e7f4e7	Bacteria	Proteobacteria	eltaproteobacteria	SAR clade(Marine group B)	NA	NA	NA	-3.72747	60 days-old	7.89E-18	6.46E-16
7d5ad7fc977003eadbde75e54beba6bd	Bacteria	Bacteroidetes	Bacteroidia	Bacteroidales	NA	NA	NA	-3.69026	60 days-old	6.67E-15	3.38E-13
ef87eaba058f0f08302ff9d66bed748d	Bacteria	Spirochaetes	Spirochaetia	Spirochaetales	Spirochaetaceae	Treponema	NA	-3.67497	60 days-old	3.99E-12	1.07E-10
395527519ff9a43f03330ec7945bef96	Bacteria	Firmicutes	Clostridia	Clostridiales	Ruminococcaceae	Ruminococcaceae UCG-	NA	-3.65827	60 days-old	3.99E-14	1.70E-12
12e7be2f094e13fe684116e0fd19dcce	Bacteria	Spirochaetes	Spirochaetia	Spirochaetales	Spirochaetaceae	Treponema	uncultured bacterium	-3.64837	60 days-old	4.98E-15	2.65E-13
db6074c29829c1a87f94d02ef59cca5a	Bacteria	Bacteroidetes	Bacteroidia	Bacteroidales	Bacteroidales RF group	NA	NA	-3.61115	60 days-old	2.28E-10	4.52E-09
b6faf720ffb1acdb54540dd99c0c29e2	Bacteria	Elusimicrobia	Elusimicrobia	Elusimicrobiales	Elusimicrobiaceae	Elusimicrobium	uncultured bacterium	-3.60592	60 days-old	1.16E-09	2.03E-08
670309b2f5e1607c1f2011e2c7137401	Bacteria	Firmicutes	Clostridia	Clostridiales	Lachnospiraceae	NA	NA	-3.60497	60 days-old	6.12E-10	1.13E-08
ae92751ce0103cf1fe77dd7f219da00c	Bacteria	Firmicutes	Clostridia	Clostridiales	Peptostreptococcaceae	Romboutsia	NA	-3.59342	60 days-old	4.11E-15	2.23E-13
98026f07bf8fdaf02a1c8f29c9e599bf	Bacteria	Firmicutes	Clostridia	Clostridiales	Ruminococcaceae	Ruminococcaceae UCG-	NA	-3.58469	60 days-old	2.46E-08	3.12E-07
07412f2cd917ded0d2e34ef12bb89c53	Bacteria	Bacteroidetes	Bacteroidia	Bacteroidales	p--o	uncultured bacterium	uncultured bacterium	-3.58011	60 days-old	2.64E-07	2.47E-06
c36787d404814a7aacfe54c6fa871e89	Bacteria	Patescibacteria	Saccharimonadia	Saccharimonadales	Saccharimonadaceae	Candidatus Saccharimonas	uncultured bacterium	-3.52755	60 days-old	5.79E-10	1.08E-08
5b267e4693c7e1758172f43947505918	Bacteria	Bacteroidetes	Bacteroidia	Bacteroidales	Prevotellaceae	Prevotellaceae NKB group	uncultured bacterium	-3.45037	60 days-old	1.12E-06	8.61E-06
437730cb88b383f4f2f190c0bb28db30	Bacteria	Firmicutes	Clostridia	Clostridiales	Ruminococcaceae	Ruminococcaceae UCG-	uncultured bacterium	-3.44252	60 days-old	5.60E-16	3.72E-14
d5359a1bd2337a4be5886e07a3e7e5fc	Bacteria	Bacteroidetes	Bacteroidia	Bacteroidales	Rikenellaceae	Rikenellaceae RC9 gut group	uncultured bacterium	-3.43985	60 days-old	4.89E-11	1.06E-09
d40c300ee7535dd4bb513f7b9a48d1ab	Bacteria	Spirochaetes	Spirochaetia	Spirochaetales	Spirochaetaceae	Treponema	NA	-3.42413	60 days-old	1.24E-05	6.16E-05
8bd0d9464df45cad71136398796228b0	Bacteria	Bacteroidetes	Bacteroidia	Bacteroidales	Prevotellaceae	Prevotella 7	NA	-3.423	60 days-old	1.99E-05	9.00E-05
0b8d0769412a0f40d2dd98eb71b8a4e9	Bacteria	Bacteroidetes	Bacteroidia	Bacteroidales	Prevotellaceae	Prevotellaceae UCG-	uncultured bacterium	-3.4083	60 days-old	9.05E-08	9.83E-07
71368fe087c1849775b4b0fdd1eaa442	Bacteria	Kiritimatiellaeota	Kiritimatiellae	WCHB-	uncultured bacterium	uncultured bacterium	uncultured bacterium	-3.40711	60 days-old	4.16E-14	1.75E-12
c81609ea0182bf125ebbdf2035c760d0	Bacteria	Firmicutes	Clostridia	Clostridiales	Ruminococcaceae	Ruminococcaceae UCG-	uncultured bacterium	-3.39007	60 days-old	2.15E-15	1.18E-13
762028a6d377da80d786705865983ede	Bacteria	Bacteroidetes	Bacteroidia	Bacteroidales	Prevotellaceae	Prevotellaceae UCG-	uncultured bacterium	-3.36376	60 days-old	4.82E-10	9.16E-09
048688b111211a709457a69baee1148b	Bacteria	Firmicutes	Clostridia	Clostridiales	Ruminococcaceae	Ruminococcaceae UCG-	NA	-3.36107	60 days-old	5.48E-13	1.75E-11
412be605e9cd27ec78cad4e2454b591a	Bacteria	Bacteroidetes	Bacteroidia	Bacteroidales	Prevotellaceae	Prevotellaceae UCG-	uncultured bacterium	-3.33299	60 days-old	2.90E-14	1.27E-12
f8f0845ff0c623308d8f74d4d145c25c	Bacteria	Bacteroidetes	Bacteroidia	Bacteroidales	NA	NA	NA	-3.29905	60 days-old	1.88E-15	1.07E-13
6bfe42b4ae451a6cc4c97efcd6b34729	Bacteria	Firmicutes	Clostridia	Clostridiales	Christensenellaceae	Christensenellaceae R-7 group	NA	-3.29071	60 days-old	1.98E-16	1.44E-14
a7e7f9b7fbd4d6dbf2bccf421e2f5b6d	Bacteria	Bacteroidetes	Bacteroidia	Bacteroidales	Rikenellaceae	Rikenellaceae RC9 gut group	uncultured beta proteobacterium	-3.26573	60 days-old	1.08E-07	1.14E-06
5fce70c79eebc83b115c9214f173f571	Bacteria	Kiritimatiellaeota	Kiritimatiellae	WCHB-	uncultured bacterium	uncultured bacterium	uncultured bacterium	-3.24888	60 days-old	8.13E-11	1.73E-09
f9370fed47adf864baac8d3feaface60	Bacteria	Firmicutes	Clostridia	Clostridiales	Ruminococcaceae	Ruminiclostridium	uncultured bacterium	-3.21319	60 days-old	2.52E-06	1.65E-05
cbf035951cc5e70b1bc3bfa6df422c61	Bacteria	Firmicutes	Clostridia	Clostridiales	Ruminococcaceae	Ruminococcaceae NKA group	NA	-3.18867	60 days-old	8.27E-12	2.08E-10
3d01b2a51182469e6e3babda4aff655f	Bacteria	Spirochaetes	Spirochaetia	Spirochaetales	Spirochaetaceae	Treponema	NA	-3.18682	60 days-old	5.27E-13	1.70E-11
1cba70a4c8b404e90be638347f1ca040	Bacteria	Bacteroidetes	Bacteroidia	Bacteroidales	Muribaculaceae	uncultured Porphyromonadaceae bacterium	uncultured Porphyromonadaceae bacterium	-3.16412	60 days-old	9.77E-09	1.39E-07
e5247ebb3bbbf43858196e70a8943643	Bacteria	Firmicutes	Clostridia	Clostridiales	Ruminococcaceae	Ruminiclostridium 9	NA	-3.15667	60 days-old	8.18E-12	2.07E-10
82c1a76a738d4c01c487aaeb9db9ad5f	Bacteria	Bacteroidetes	Bacteroidia	Bacteroidales	Prevotellaceae	Prevotellaceae UCG-	NA	-3.14949	60 days-old	2.70E-06	1.75E-05
4697cef748873e4f3c55dc1346f96a33	Bacteria	Kiritimatiellaeota	Kiritimatiellae	WCHB-	uncultured bacterium	uncultured bacterium	uncultured bacterium	-3.13717	60 days-old	2.58E-08	3.25E-07
6486624fa44d759e14b8abe49a027234	Bacteria	Firmicutes	Clostridia	Clostridiales	Ruminococcaceae	Subdoligranulum	NA	-3.13019	60 days-old	8.67E-10	1.58E-08
b2c87e96b773fd9a7f2791a9082b31fc	Bacteria	Firmicutes	Clostridia	Clostridiales	Lachnospiraceae	Lachnospiraceae AC group	NA	-3.09649	60 days-old	1.60E-06	1.15E-05
47f20c26fdd3996c710c6b835482cc55	Bacteria	Bacteroidetes	Bacteroidia	Bacteroidales	p--o	uncultured bacterium	uncultured bacterium	-3.08969	60 days-old	2.68E-05	0.000114618
203e4895cd616a474179ebf1cd6b3a32	Bacteria	Firmicutes	Clostridia	Clostridiales	Lachnospiraceae	NA	NA	-3.08556	60 days-old	5.66E-10	1.06E-08
d112230239fea30b61fc936bc17e0972	Bacteria	Spirochaetes	Spirochaetia	Spirochaetales	Spirochaetaceae	Treponema	uncultured bacterium	-3.0781	60 days-old	1.79E-06	1.26E-05
4b06fcf759a9fb1193384cd600b88b15	Bacteria	Firmicutes	Clostridia	Clostridiales	Ruminococcaceae	Ruminococcus	NA	-3.06905	60 days-old	2.96E-13	1.03E-11
83fb2498e3edb7ec21ab0e82cc2bac23	Bacteria	Bacteroidetes	Bacteroidia	Bacteroidales	Paludibacteraceae	uncultured	uncultured bacterium	-3.06028	60 days-old	7.41E-08	8.34E-07
e75dfecf1b872dbd019cec184970db83	Bacteria	Bacteroidetes	Bacteroidia	Bacteroidales	Prevotellaceae	Prevotellaceae UCG-	uncultured bacterium	-3.05624	60 days-old	4.29E-05	0.000171173
3176bdbb073fa98ebe5d318e362757a6	Bacteria	Firmicutes	Erysipelotrichia	Erysipelotrichales	Erysipelotrichaceae	Turicibacter	NA	-3.05084	60 days-old	6.47E-15	3.33E-13
27c1975369ad679cd189ddc8d8aedbdc	Bacteria	Firmicutes	Clostridia	Clostridiales	Clostridiaceae	Clostridium sensu stricto	Clostridium butyricum	-3.0405	60 days-old	1.21E-10	2.47E-09
e59c6d40654fa1f8d2d5ffbea882bfa7	Bacteria	Bacteroidetes	Bacteroidia	Bacteroidales	Prevotellaceae	Alloprevotella	NA	-3.03646	60 days-old	1.32E-07	1.33E-06
51189a953d1a146b4a82afc3d76952dc	Bacteria	Firmicutes	Clostridia	Clostridiales	Ruminococcaceae	Ruminococcaceae UCG-	NA	-3.03299	60 days-old	1.35E-06	1.00E-05
49c21799af5cae5902e0adcf3ae7e811	Bacteria	Firmicutes	Clostridia	Clostridiales	Ruminococcaceae	[Eubacterium] coprostanoligenes group	Clostridiales bacterium 7	-3.01631	60 days-old	1.99E-08	2.57E-07
dc9d337498062f6d709ad2801eb817c2	Bacteria	Kiritimatiellaeota	Kiritimatiellae	WCHB-	NA	NA	NA	-3.01254	60 days-old	1.10E-09	1.94E-08
d7ca0fdeb6bf4424f40d943ff6c85990	Bacteria	Bacteroidetes	Bacteroidia	Bacteroidales	Bacteroidales BS gut group	uncultured bacterium	uncultured bacterium	-2.99179	60 days-old	6.42E-05	0.000237999
1dc15118562f4e03c3c4347f9e413afe	Bacteria	Firmicutes	Clostridia	Clostridiales	Ruminococcaceae	Oscillibacter	uncultured bacterium	-2.98988	60 days-old	1.08E-10	2.23E-09
16d223115a885f30bc6f92cb08fc2651	Bacteria	Firmicutes	Erysipelotrichia	Erysipelotrichales	Erysipelotrichaceae	Erysipelotrichaceae UCG-	uncultured bacterium	-2.97778	60 days-old	7.36E-14	2.80E-12
ea3176234b42a0d4c8a18c8a84c77bea	Bacteria	Firmicutes	Negativicutes	Selenomonadales	Veillonellaceae	Quinella	uncultured bacterium	-2.94937	60 days-old	0.000364724	0.00103826
dbabeaa8b5dd0c5d276aa97dd432cb7d	Bacteria	Firmicutes	Clostridia	Clostridiales	Ruminococcaceae	NA	NA	-2.94891	60 days-old	4.62E-18	3.88E-16
7787176a3b5e899bf1c3ba87e4feaf75	Bacteria	Spirochaetes	Spirochaetia	Spirochaetales	Spirochaetaceae	Treponema	uncultured bacterium	-2.94794	60 days-old	5.93E-09	8.73E-08
7a0301f5d42c330c98b5baf8e877d7d0	Bacteria	Spirochaetes	Spirochaetia	Spirochaetales	Spirochaetaceae	Treponema	NA	-2.9342	60 days-old	1.08E-05	5.52E-05
814541c696b1a8566a8a63005e7a384d	Bacteria	Proteobacteria	eltaproteobacteria	esulfovibrionales	esulfovibrionaceae	Mailhella	Mailhella massiliensis	-2.92778	60 days-old	2.19E-09	3.50E-08
4c094f684826531de69862e5291a2f2d	Bacteria	Firmicutes	Clostridia	Clostridiales	Lachnospiraceae	orea	NA	-2.91206	60 days-old	6.11E-10	1.13E-08
24bcc174e03575ca6589506268b00ccf	Bacteria	Spirochaetes	Spirochaetia	Spirochaetales	Spirochaetaceae	Treponema	NA	-2.90858	60 days-old	3.58E-07	3.21E-06
0d4d335f07efced2d56c0fd62ced8e1c	Bacteria	Firmicutes	Clostridia	Clostridiales	Ruminococcaceae	Ruminococcaceae UCG-	NA	-2.84957	60 days-old	4.25E-07	3.71E-06
f01297a2b0edc429677fa3d9f03b9fc7	Bacteria	Firmicutes	Clostridia	Clostridiales	Lachnospiraceae	NA	NA	-2.83416	60 days-old	1.32E-10	2.68E-09
6d476b957401ccb980c74f9537a307a9	Bacteria	Firmicutes	Clostridia	Clostridiales	Ruminococcaceae	Ruminococcaceae UCG-9	uncultured bacterium	-2.83275	60 days-old	1.37E-06	1.02E-05
5c9eec36c81aa88a8f9fdaae0e2210e0	Bacteria	Bacteroidetes	Bacteroidia	Bacteroidales	Prevotellaceae	NA	NA	-2.82955	60 days-old	9.13E-08	9.89E-07
45b81a21216ec4a2a771ca4f6b385c7d	Bacteria	Firmicutes	Clostridia	Clostridiales	Ruminococcaceae	[Eubacterium] coprostanoligenes group	uncultured bacterium	-2.82405	60 days-old	4.51E-11	9.86E-10
45f50244038212b6b67bf38e26f197ee	Bacteria	Firmicutes	Clostridia	Clostridiales	Ruminococcaceae	Ruminococcaceae UCG-	uncultured bacterium	-2.82062	60 days-old	1.68E-09	2.79E-08
ffdae779b19d86a7c6b4789a24fbb402	Bacteria	Firmicutes	Clostridia	Clostridiales	Christensenellaceae	Christensenellaceae R-7 group	uncultured prokaryote	-2.8188	60 days-old	1.21E-12	3.53E-11
51895768d7b43260799b9ab49737924e	Bacteria	Bacteroidetes	Bacteroidia	Bacteroidales	Prevotellaceae	Prevotellaceae UCG-	uncultured bacterium	-2.79381	60 days-old	1.12E-05	5.71E-05
c34d44eb807aa2ec712a2c875ef2840f	Bacteria	Firmicutes	Clostridia	Clostridiales	Lachnospiraceae	NA	NA	-2.78457	60 days-old	1.09E-07	1.15E-06
450c2a6975cb15e497681947b92081b3	Bacteria	Spirochaetes	Spirochaetia	Spirochaetales	Spirochaetaceae	Treponema	uncultured bacterium	-2.76493	60 days-old	1.58E-19	1.63E-17
49e2c3f9a026ddeac6d64efe3a815b0a	Bacteria	Proteobacteria	Gammaproteobacteria	Betaproteobacteriales	T	uncultured bacterium	uncultured bacterium	-2.76226	60 days-old	1.89E-05	8.69E-05
02ebfdd03410ac4b113d54da27eab829	Bacteria	Bacteroidetes	Bacteroidia	Bacteroidales	p--o	uncultured bacterium	uncultured bacterium	-2.75439	60 days-old	0.000138619	0.000454569
39bdf721c10775d2c86a4b33fc1ff23f	Bacteria	Firmicutes	Clostridia	Clostridiales	Ruminococcaceae	Ruminococcaceae UCG-	NA	-2.74791	60 days-old	2.92E-11	6.66E-10
6b9a4e0bf811032f1d0acb6f4440b93b	Bacteria	Bacteroidetes	Bacteroidia	Bacteroidales	Tannerellaceae	Parabacteroides	uncultured bacterium	-2.72834	60 days-old	3.79E-13	1.26E-11
85a9219d74b08b2d6293ea80618b2d3a	Bacteria	NA	NA	NA	NA	NA	NA	-2.71276	60 days-old	7.49E-06	4.08E-05
085053a31a4a1022da533e0871dc4a34	Bacteria	Firmicutes	Clostridia	Clostridiales	Ruminococcaceae	Ruminococcaceae UCG-	uncultured bacterium	-2.71207	60 days-old	4.00E-13	1.30E-11
32d46a6fd88458e61b72f9fcc8566b5d	Bacteria	Spirochaetes	Spirochaetia	Spirochaetales	Spirochaetaceae	Treponema	uncultured bacterium	-2.71084	60 days-old	1.53E-06	1.11E-05
dddb149eaca4f0a595a25c63a699a735	Bacteria	Bacteroidetes	Bacteroidia	Bacteroidales	Rikenellaceae	Rikenellaceae RC9 gut group	uncultured Bacteroidales bacterium	-2.70989	60 days-old	0.0002408	0.000726951
26a04ebdf4f34129a3b3711701a29849	Bacteria	Bacteroidetes	Bacteroidia	Bacteroidales	Rikenellaceae	Rikenellaceae RC9 gut group	uncultured Bacteroidales bacterium	-2.70247	60 days-old	0.000682683	0.0017976
262ba048f8399e1308141e48c24f2942	Bacteria	Bacteroidetes	Bacteroidia	Bacteroidales	Prevotellaceae	Prevotellaceae NKB group	NA	-2.69095	60 days-old	1.41E-07	1.40E-06
e39e0e11d7653c2bf4ece6ccc8eacea9	Bacteria	Bacteroidetes	Bacteroidia	Bacteroidales	Paludibacteraceae	uncultured	uncultured bacterium	-2.68824	60 days-old	2.14E-06	1.45E-05
166118ab55da561248b13071c7b8ec85	Bacteria	Firmicutes	Clostridia	Clostridiales	Ruminococcaceae	uncultured	NA	-2.68783	60 days-old	3.52E-11	7.81E-10
d0d0ad207ba28b7c2482cd533c9c8dfb	Bacteria	Firmicutes	Clostridia	Clostridiales	Ruminococcaceae	Ruminococcaceae NKA group	NA	-2.67589	60 days-old	3.41E-06	2.11E-05
205ad095a84ffa5a8b18819600463f03	Bacteria	Bacteroidetes	Bacteroidia	Bacteroidales	F8	uncultured bacterium	uncultured bacterium	-2.65789	60 days-old	0.000598895	0.00161287
4b52a1dfd57e86ad9bccc496365f5971	Bacteria	Synergistetes	Synergistia	Synergistales	Synergistaceae	Pyramidobacter	uncultured bacterium	-2.6567	60 days-old	6.82E-14	2.66E-12
0a9cad127f009b27890a9733c54a107d	Bacteria	Firmicutes	Clostridia	Clostridiales	Ruminococcaceae	Ruminococcaceae UCG-	NA	-2.65328	60 days-old	1.04E-10	2.16E-09
b0825247ca3a19c075a35a895c193208	Bacteria	Firmicutes	Clostridia	Clostridiales	Ruminococcaceae	NA	NA	-2.61829	60 days-old	4.43E-10	8.58E-09
8992e11c47296e8480d9b927ff06ab42	Bacteria	Firmicutes	Clostridia	Clostridiales	Ruminococcaceae	Ruminococcaceae UCG-	uncultured bacterium	-2.61577	60 days-old	3.86E-09	5.88E-08
c8c40195a366af3862ea6a8a3d40849a	Bacteria	Bacteroidetes	Bacteroidia	Bacteroidales	Bacteroidales RF group	uncultured bacterium	uncultured bacterium	-2.59628	60 days-old	4.38E-07	3.79E-06
e0c12226b4763be2cbc2a26236b52eb9	Bacteria	Firmicutes	Clostridia	Clostridiales	Ruminococcaceae	Ruminococcaceae UCG-	uncultured bacterium	-2.59362	60 days-old	7.51E-08	8.36E-07
f555f5137586d7dc8e481f57ab7db2eb	Bacteria	Firmicutes	Clostridia	Clostridiales	Ruminococcaceae	Ruminococcaceae UCG-	NA	-2.58953	60 days-old	1.28E-11	3.09E-10
f193a2b17b760d61798f2804d9048618	Bacteria	Firmicutes	Clostridia	Clostridiales	Ruminococcaceae	Ruminococcaceae NKA group	NA	-2.58772	60 days-old	3.18E-05	0.000131937
3d0a3532ee352b77bc26ea1ddc13cec7	Bacteria	Bacteroidetes	Bacteroidia	Bacteroidales	Prevotellaceae	Prevotella 9	uncultured bacterium	-2.58751	60 days-old	0.00377944	0.00816748
e8321fb33f5a33b7a23b76d9ee413c55	Bacteria	Bacteroidetes	Bacteroidia	Bacteroidales	Prevotellaceae	Prevotellaceae NKB group	NA	-2.52678	60 days-old	0.000123644	0.000412234
345535c12bf959e8ca46e992f340b4ea	Bacteria	Spirochaetes	Spirochaetia	Spirochaetales	Spirochaetaceae	Treponema	uncultured bacterium	-2.51903	60 days-old	3.74E-07	3.33E-06
3ec879868f2d06cd6816d7f00a3b8219	Bacteria	Bacteroidetes	Bacteroidia	Bacteroidales	NA	NA	NA	-2.49202	60 days-old	5.57E-05	0.000211309
432d0f1ef4cd01df7469502b09421e27	Bacteria	Firmicutes	Clostridia	Clostridiales	Ruminococcaceae	NA	NA	-2.49197	60 days-old	2.91E-10	5.71E-09
24784be41befdf0b9d2b16dc00ace7b3	Bacteria	Firmicutes	Clostridia	Clostridiales	Ruminococcaceae	Ruminococcaceae UCG-	NA	-2.48297	60 days-old	8.82E-13	2.66E-11
3941366630971c52b96d216eccc28734	Bacteria	Firmicutes	Clostridia	Clostridiales	Christensenellaceae	Christensenellaceae R-7 group	NA	-2.45848	60 days-old	0.000613965	0.00164514
f7a2981e717e95c6b8c6ecc49a98e602	Bacteria	Bacteroidetes	Bacteroidia	Bacteroidales	Rikenellaceae	Rikenellaceae RC9 gut group	uncultured bacterium	-2.45624	60 days-old	2.28E-05	0.000100646
defe87a174626552b9d3411ac49cac16	Bacteria	Bacteroidetes	Bacteroidia	Bacteroidales	Prevotellaceae	NA	NA	-2.43855	60 days-old	0.0016628	0.00392824
3ee669af4aba268854a5f0f197e44419	Bacteria	Firmicutes	Clostridia	Clostridiales	Clostridiales vadinBB group	uncultured bacterium	uncultured bacterium	-2.43325	60 days-old	1.16E-06	8.75E-06
5c379ed30a7d6b71e20373681af389b5	Bacteria	Firmicutes	Clostridia	Clostridiales	Lachnospiraceae	NA	NA	-2.41805	60 days-old	2.49E-06	1.64E-05
0bf36e08edaea6df95c4fe1fb0f89af1	Bacteria	Firmicutes	Clostridia	Clostridiales	Ruminococcaceae	Ruminiclostridium	uncultured bacterium	-2.40299	60 days-old	6.26E-12	1.62E-10
877db6ac78321330641c62c039a33797	Bacteria	Tenericutes	Mollicutes	Izimaplasmatales	uncultured bacterium	uncultured bacterium	uncultured bacterium	-2.39679	60 days-old	2.54E-11	5.92E-10
97ba33737b3091b077a36789142ab2ed	Bacteria	Firmicutes	Clostridia	Clostridiales	Ruminococcaceae	Ruminococcaceae UCG-	NA	-2.39616	60 days-old	7.19E-11	1.55E-09
1a379480556fdd1cb193ae0a3cfc406a	Bacteria	Firmicutes	Clostridia	Clostridiales	Clostridiaceae	Clostridium sensu stricto	NA	-2.38354	60 days-old	2.07E-10	4.17E-09
fd3a9c42a9f627f4b50c235af2639202	Bacteria	Fibrobacteres	Fibrobacteria	Fibrobacterales	Fibrobacteraceae	Fibrobacter	NA	-2.38122	60 days-old	0.000320571	0.000929976
83f5c83c47920e88690043ae868e4e8d	Bacteria	Kiritimatiellaeota	Kiritimatiellae	WCHB-	uncultured bacterium	uncultured bacterium	uncultured bacterium	-2.36686	60 days-old	1.45E-06	1.06E-05
6ad759892ab639bdaa8765d965ba2039	Bacteria	Spirochaetes	Spirochaetia	Spirochaetales	Spirochaetaceae	Treponema	NA	-2.35747	60 days-old	0.00387803	0.00837486
1d162e2cc4a9bfb8fb2edb95be6c1aef	Bacteria	Firmicutes	Clostridia	Clostridiales	Ruminococcaceae	Ruminococcaceae NKA group	NA	-2.34797	60 days-old	3.83E-05	0.000154879
d69e02d0a1fb35c8cb79d4b4211acee2	Bacteria	Firmicutes	Clostridia	Clostridiales	Ruminococcaceae	Candidatus Soleaferrea	uncultured bacterium	-2.34091	60 days-old	5.37E-14	2.17E-12
b976ed867ae3d0a6ebbafc2162465731	Bacteria	Firmicutes	Clostridia	Clostridiales	Ruminococcaceae	Ruminococcaceae NKA group	NA	-2.33952	60 days-old	1.34E-06	9.97E-06
1beaded4bb2c06713877daf6bf1d3fd5	Bacteria	Firmicutes	Clostridia	Clostridiales	Clostridiales vadinBB group	NA	NA	-2.3374	60 days-old	2.64E-07	2.47E-06
95968440a119b78de36d2418827a4c0b	Bacteria	Bacteroidetes	Bacteroidia	Bacteroidales	Prevotellaceae	Prevotellaceae NKB group	uncultured Prevotella sp.	-2.31893	60 days-old	0.000802013	0.00207588
2e3284b7e728395f28a5bbc48adbc15f	Bacteria	Firmicutes	Clostridia	Clostridiales	Clostridiales vadinBB group	uncultured rumen bacterium	uncultured rumen bacterium	-2.31465	60 days-old	1.10E-07	1.15E-06
be862425d1006e8c9d60cd625bfa72c5	Bacteria	Firmicutes	Negativicutes	Selenomonadales	Veillonellaceae	Veillonella	bacterium RA	-2.31232	60 days-old	0.000219704	0.000674744
425c4dece738c95fef406e62133eafb7	Bacteria	Firmicutes	Clostridia	Clostridiales	Christensenellaceae	Christensenellaceae R-7 group	NA	-2.30851	60 days-old	1.12E-06	8.58E-06
0ad8aac325ac04abe45b1caeccc44c5f	Bacteria	Firmicutes	Clostridia	Clostridiales	Ruminococcaceae	[Eubacterium] coprostanoligenes group	NA	-2.29644	60 days-old	3.53E-05	0.000144467
62f004350502bef1df14312b2ce1eec9	Bacteria	Firmicutes	Clostridia	Clostridiales	Ruminococcaceae	[Eubacterium] coprostanoligenes group	NA	-2.29061	60 days-old	3.34E-06	2.09E-05
0e09c2e818b2f196d4486776ed1c25ff	Bacteria	Spirochaetes	Spirochaetia	Spirochaetales	Spirochaetaceae	Treponema	uncultured bacterium	-2.28646	60 days-old	2.14E-05	9.56E-05
c6d6cad650e2983238cee678a18b0c3b	Bacteria	Firmicutes	Clostridia	Clostridiales	Lachnospiraceae	NA	NA	-2.28608	60 days-old	6.14E-07	5.14E-06
10addd9951b44e13f1925cb9a1040c97	Bacteria	Bacteroidetes	Bacteroidia	Bacteroidales	Prevotellaceae	Prevotellaceae UCG-	uncultured rumen bacterium	-2.28397	60 days-old	0.000696248	0.0018303
dd40f3a6fec6a6cf69659b2d3d2d1b00	Bacteria	Firmicutes	Clostridia	Clostridiales	Clostridiales vadinBB group	uncultured rumen bacterium C8d-	uncultured rumen bacterium C8d-	-2.27124	60 days-old	1.19E-07	1.22E-06
bce505f59dc5a53906e977eaa5c511cd	Bacteria	Bacteroidetes	Bacteroidia	Bacteroidales	Bacteroidales RF group	uncultured bacterium	uncultured bacterium	-2.26813	60 days-old	0.015314	0.0278231
409777e2e3f66297c42aa8980c2d24fa	Bacteria	Bacteroidetes	Bacteroidia	Bacteroidales	Rikenellaceae	Rikenellaceae RC9 gut group	uncultured bacterium	-2.26372	60 days-old	2.84E-06	1.82E-05
1f90f5e28d61ddeb2f19c01f26207572	Bacteria	Firmicutes	Clostridia	Clostridiales	Ruminococcaceae	[Eubacterium] coprostanoligenes group	NA	-2.26083	60 days-old	3.21E-08	3.96E-07
ae95ca827f2f3b17cc4e76e7267f6b67	Bacteria	Firmicutes	Clostridia	Clostridiales	Ruminococcaceae	Ruminococcaceae UCG-	NA	-2.26071	60 days-old	1.30E-12	3.73E-11
0e2662d4771cc2611dc3e25df9594ed2	Bacteria	Spirochaetes	Spirochaetia	Spirochaetales	Spirochaetaceae	Treponema	NA	-2.24831	60 days-old	0.000193988	0.000605077
1b424ebfb06313167225c30196e36d6b	Bacteria	Proteobacteria	Gammaproteobacteria	Aeromonadales	Succinivibrionaceae	Ruminobacter	uncultured bacterium	-2.2396	60 days-old	1.06E-06	8.28E-06
554bc8decef0f7fdf1d6e41406888747	Bacteria	Firmicutes	Clostridia	Clostridiales	Ruminococcaceae	Candidatus Soleaferrea	uncultured bacterium	-2.23732	60 days-old	1.99E-05	9.00E-05
54c234dbe13f948e248e7c2f5708bff5	Bacteria	Bacteroidetes	Bacteroidia	Bacteroidales	Prevotellaceae	Prevotellaceae UCG-	NA	-2.23722	60 days-old	1.01E-06	7.95E-06
5648d24b3e919b1e9022465241c7fcb8	Bacteria	Firmicutes	Clostridia	Clostridiales	Ruminococcaceae	Ruminococcus	NA	-2.23442	60 days-old	6.04E-09	8.84E-08
b0251796b4cfea92554d938fbc217b2d	Bacteria	Firmicutes	Clostridia	Clostridiales	Ruminococcaceae	Ruminococcaceae UCG-	NA	-2.23418	60 days-old	1.53E-06	1.11E-05
ed109ad07a3ad7259a914aa72d09051e	Bacteria	Firmicutes	Clostridia	Clostridiales	Lachnospiraceae	Coprococcus	NA	-2.23321	60 days-old	6.66E-09	9.66E-08
4d84b567dded061e2d8eef1a19668a5d	Bacteria	Bacteroidetes	Bacteroidia	Bacteroidales	Prevotellaceae	Prevotellaceae NKB group	uncultured Prevotella sp.	-2.22741	60 days-old	0.000477768	0.00132465
cad64392bf6972721dcd552049f63507	Bacteria	Bacteroidetes	Bacteroidia	Bacteroidales	Rikenellaceae	Rikenellaceae RC9 gut group	uncultured bacterium	-2.22657	60 days-old	7.20E-05	0.000261376
4632df3e2e443186e862075801b20e65	Bacteria	Tenericutes	Mollicutes	Izimaplasmatales	uncultured bacterium	uncultured bacterium	uncultured bacterium	-2.22416	60 days-old	2.70E-07	2.50E-06
d18aa1f9d02b1a479b59546975b279a5	Bacteria	Bacteroidetes	Bacteroidia	Bacteroidales	Paludibacteraceae	uncultured	uncultured bacterium	-2.22074	60 days-old	0.00439795	0.00938975
cd3fa6bb400377db7f43e37c3481c1b0	Bacteria	Spirochaetes	Spirochaetia	Spirochaetales	Spirochaetaceae	Treponema	uncultured bacterium	-2.21433	60 days-old	3.50E-07	3.15E-06
8cb69c0c23e26c17ccd1cde7b60ba845	Bacteria	Firmicutes	Clostridia	Clostridiales	Ruminococcaceae	Oscillospira	uncultured bacterium	-2.20696	60 days-old	1.32E-09	2.26E-08
6c5adf1ed6d0577eea0e40f409f8fc75	Bacteria	Bacteroidetes	Bacteroidia	Bacteroidales	Prevotellaceae	Prevotellaceae UCG-	uncultured rumen bacterium	-2.20548	60 days-old	0.00016289	0.000522887
8148783439ed942511208c1af14c0c9d	Bacteria	Firmicutes	Clostridia	Clostridiales	Ruminococcaceae	Ruminococcus	NA	-2.19897	60 days-old	2.14E-10	4.27E-09
cc340f69811a77754baf59b438aa8ac4	Bacteria	Firmicutes	Clostridia	Clostridiales	Ruminococcaceae	Ruminococcaceae UCG-	NA	-2.19735	60 days-old	0.000461935	0.00128521
ac8638fa4b4c17e6e83b2ef8c1bc1988	Bacteria	Firmicutes	Clostridia	Clostridiales	Lachnospiraceae	Lachnospiraceae XPB group	NA	-2.19529	60 days-old	1.89E-05	8.69E-05
2f3a077f12e58db65ed6bf8e483929bc	Bacteria	Bacteroidetes	Bacteroidia	Bacteroidales	NA	NA	NA	-2.18201	60 days-old	4.43E-07	3.83E-06
a1a96abdf9ab2191e6eac1158f4f0615	Bacteria	Firmicutes	Clostridia	Clostridiales	Clostridiales vadinBB group	NA	NA	-2.17686	60 days-old	3.19E-06	2.02E-05
41e249e6bf80a6ddf4b7ea6843f7e611	Bacteria	Bacteroidetes	Bacteroidia	Bacteroidales	Prevotellaceae	Prevotellaceae UCG-	uncultured bacterium	-2.16629	60 days-old	0.0009119	0.00231711
dddfac5110f97b867686cd820b525208	Bacteria	Firmicutes	Clostridia	Clostridiales	Ruminococcaceae	Ruminiclostridium	NA	-2.16477	60 days-old	1.26E-07	1.28E-06
ae4a188c2234d7df62c54f68bf61c2dd	Bacteria	Bacteroidetes	Bacteroidia	Bacteroidales	Rikenellaceae	Rikenellaceae RC9 gut group	uncultured bacterium	-2.16458	60 days-old	0.00596692	0.0122247
38bd289ca4224f46183698259c714014	Bacteria	Firmicutes	Clostridia	Clostridiales	Lachnospiraceae	Lachnospiraceae N7 group	uncultured rumen bacterium	-2.16212	60 days-old	4.35E-11	9.58E-10
e5eb3df68879aad12322f6a8deef2159	Bacteria	Bacteroidetes	Bacteroidia	Bacteroidales	Prevotellaceae	NA	NA	-2.14917	60 days-old	0.00130581	0.00318866
d5406a1677697f103d4b81b6c90f4e23	Bacteria	Cyanobacteria	Melainabacteria	Gastranaerophilales	uncultured bacterium	uncultured bacterium	uncultured bacterium	-2.14162	60 days-old	0.000609749	0.00163659
470f0b0eb6f92f2e44a5a8c7e2bda7ad	Bacteria	Bacteroidetes	Bacteroidia	Bacteroidales	Paludibacteraceae	uncultured	uncultured bacterium	-2.13358	60 days-old	0.000681214	0.00179521
bf592af51dd87a9f5c0ebbfd76ed7823	Bacteria	Firmicutes	Erysipelotrichia	Erysipelotrichales	Erysipelotrichaceae	uncultured	uncultured Erysipelotrichaceae bacterium	-2.13296	60 days-old	4.63E-10	8.85E-09
292f0cfb9646ae503724d8a3e1469ada	Bacteria	Proteobacteria	Gammaproteobacteria	Aeromonadales	Succinivibrionaceae	Succinivibrio	uncultured bacterium	-2.1213	60 days-old	0.00157392	0.00375436
919acc2fc66fb4e86c9bda3bee2ba143	Bacteria	Bacteroidetes	Bacteroidia	Bacteroidales	F8	uncultured bacterium	uncultured bacterium	-2.12014	60 days-old	0.00203991	0.00471112
275aedf350bcadb41978c7904b4db84b	Bacteria	Firmicutes	Clostridia	Clostridiales	Ruminococcaceae	NA	NA	-2.11425	60 days-old	1.26E-07	1.28E-06
e042f6feb382ed25708f76dd8e7858c7	Bacteria	Firmicutes	Clostridia	Clostridiales	Ruminococcaceae	Ruminococcaceae UCG-	uncultured bacterium	-2.11128	60 days-old	3.46E-07	3.12E-06
2d4c308a9d4f5d490c64714f121ca111	Bacteria	Proteobacteria	Gammaproteobacteria	Betaproteobacteriales	T	uncultured bacterium	uncultured bacterium	-2.11115	60 days-old	9.58E-05	0.000331674
358f5b37d222f527057df94a7eedfe0b	Bacteria	Kiritimatiellaeota	Kiritimatiellae	WCHB-	NA	NA	NA	-2.10446	60 days-old	3.91E-10	7.62E-09
5da9dc3995a42186386a396d108f22ab	Bacteria	Firmicutes	Clostridia	Clostridiales	Ruminococcaceae	Ruminococcaceae UCG-	uncultured Ruminococcaceae bacterium	-2.09961	60 days-old	1.96E-10	3.96E-09
5c5ef14c4a9dea32d076c619447ebd81	Bacteria	Firmicutes	Clostridia	Clostridiales	Lachnospiraceae	NA	NA	-2.09904	60 days-old	4.24E-07	3.71E-06
e1e903327ed6ecc433ed23f8bbe89ec3	Bacteria	Bacteroidetes	Bacteroidia	Bacteroidales	Prevotellaceae	Alloprevotella	NA	-2.09488	60 days-old	0.00024057	0.000726945
39f5fa67c090b0d4cc1fe7374261b8d2	Bacteria	Firmicutes	Clostridia	Clostridiales	Christensenellaceae	Christensenellaceae R-7 group	NA	-2.0906	60 days-old	0.000532496	0.00145367
77388ccd73f5520e982074e3ff62d32b	Bacteria	Bacteroidetes	Bacteroidia	Bacteroidales	Rikenellaceae	Rikenellaceae RC9 gut group	uncultured bacterium	-2.08508	60 days-old	1.38E-05	6.66E-05
4b2de409e89c9d7bc57a2f6e09189680	Bacteria	Proteobacteria	eltaproteobacteria	Bradymonadales	uncultured rumen bacterium	uncultured rumen bacterium	uncultured rumen bacterium	-2.06988	60 days-old	8.63E-05	0.000304362
ecffe0ab1ced1947ddff50c39638bd19	Bacteria	Firmicutes	Clostridia	Clostridiales	Peptostreptococcaceae	Terrisporobacter	uncultured bacterium	-2.06917	60 days-old	1.35E-11	3.22E-10
016bdf4edb9b6f667b2592002b97963d	Bacteria	Firmicutes	Clostridia	Clostridiales	Ruminococcaceae	Oscillospira	uncultured bacterium	-2.06626	60 days-old	1.10E-15	6.88E-14
a6fead4e7e7fe56c0b71f288980f9ed5	Bacteria	Bacteroidetes	Bacteroidia	Bacteroidales	Prevotellaceae	Prevotellaceae UCG-	uncultured rumen bacterium	-2.03839	60 days-old	0.000140153	0.000457251
cfcee9e04b481b128ab67683d03938fe	Bacteria	Firmicutes	Clostridia	Clostridiales	Ruminococcaceae	Ruminococcaceae UCG-	NA	-2.03775	60 days-old	0.000115204	0.000387328
d011ca5a53eb2d78c5aef335884dc2d9	Bacteria	Firmicutes	Clostridia	Clostridiales	Lachnospiraceae	NA	NA	-2.02673	60 days-old	5.57E-07	4.72E-06
01d702a9afb05ae8634dfa4848a4d025	Bacteria	Firmicutes	Clostridia	Clostridiales	Ruminococcaceae	Ruminococcaceae UCG-	NA	-2.02354	60 days-old	0.000667531	0.00176352
6ee546e0a924017a709654c7a9620844	Bacteria	Proteobacteria	eltaproteobacteria	esulfovibrionales	esulfovibrionaceae	Mailhella	Mailhella massiliensis	-2.02048	60 days-old	1.38E-06	1.02E-05
f705dd8a427df1ac8c2190d5b86ae31d	Bacteria	Firmicutes	Clostridia	Clostridiales	Ruminococcaceae	Ruminococcaceae UCG-	NA	-2.01712	60 days-old	1.21E-08	1.69E-07
aa3c140e9e4fe6846294086d46e77025	Bacteria	Proteobacteria	eltaproteobacteria	Bradymonadales	uncultured rumen bacterium	uncultured rumen bacterium	uncultured rumen bacterium	-2.01454	60 days-old	1.99E-05	9.00E-05
410ee4b5d421a8ca4ef0d8432176d094	Bacteria	Firmicutes	Clostridia	Clostridiales	Christensenellaceae	Christensenellaceae R-7 group	NA	-2.01277	60 days-old	8.16E-08	8.98E-07
752404bf06d9486c2b7599e53fc9b6b4	Bacteria	Firmicutes	Clostridia	Clostridiales	Ruminococcaceae	Ruminococcaceae UCG-	NA	-2.00517	60 days-old	5.93E-09	8.73E-08
f6b28a617eb01f31ca3c126091b5335d	Bacteria	Firmicutes	Clostridia	Clostridiales	Ruminococcaceae	Ruminococcaceae UCG-	NA	-1.99531	60 days-old	5.79E-09	8.61E-08
e46b95a998f531ce7964ce94360bb3f6	Bacteria	Bacteroidetes	Bacteroidia	Bacteroidales	Prevotellaceae	Prevotellaceae UCG-	NA	-1.98756	60 days-old	0.000596224	0.00160704
ae35ff45ce52a0b0573f53ef79ac2ef3	Bacteria	Firmicutes	Clostridia	Clostridiales	Lachnospiraceae	NA	NA	-1.9827	60 days-old	9.27E-07	7.34E-06
e5ed56b8cc0116f3b099951b327682a5	Bacteria	Firmicutes	Clostridia	Clostridiales	Lachnospiraceae	NA	NA	-1.97286	60 days-old	9.77E-08	1.04E-06
300508ecd66ab5bab7c4aa3cf72bc809	Bacteria	Firmicutes	Clostridia	Clostridiales	Ruminococcaceae	Ruminococcaceae UCG-	uncultured bacterium	-1.96882	60 days-old	1.11E-09	1.97E-08
4aba5b13ee091668564765dea86a85b9	Bacteria	Bacteroidetes	Bacteroidia	Bacteroidales	Rikenellaceae	Rikenellaceae RC9 gut group	NA	-1.96655	60 days-old	0.00017903	0.000563927
8d603bd755d08b5f5b756648739ef1da	Bacteria	Firmicutes	Clostridia	Clostridiales	Ruminococcaceae	Candidatus Soleaferrea	uncultured rumen bacterium	-1.95289	60 days-old	1.44E-05	6.86E-05
b5b58a47e431aa2054c4cb8341566fcf	Bacteria	Firmicutes	Erysipelotrichia	Erysipelotrichales	Erysipelotrichaceae	Erysipelotrichaceae UCG-	uncultured bacterium	-1.94585	60 days-old	7.67E-08	8.50E-07
5ac9b7b66151c78659addf2873a18200	Bacteria	Bacteroidetes	Bacteroidia	Bacteroidales	Prevotellaceae	Prevotellaceae NKB group	uncultured bacterium	-1.94439	60 days-old	6.74E-06	3.76E-05
e63d4490f4ac9219c43efd2fea76717e	Bacteria	Bacteroidetes	Bacteroidia	Bacteroidales	p--o	uncultured bacterium	uncultured bacterium	-1.94292	60 days-old	0.000546939	0.00148928
dcaf95f4ba594115755ebd6ef78ccb95	Bacteria	Proteobacteria	Gammaproteobacteria	Betaproteobacteriales	Burkholderiaceae	Sutterella	uncultured bacterium	-1.93729	60 days-old	0.000338545	0.000975034
a30c6a0a92a3e4567170daef5eb7bb50	Bacteria	Bacteroidetes	Bacteroidia	Bacteroidales	Muribaculaceae	NA	NA	-1.93723	60 days-old	0.000292104	0.000860317
bdc047ebdc62547fcf73bc1585dd7ed8	Bacteria	Tenericutes	Mollicutes	Mollicutes RF9	NA	NA	NA	-1.9329	60 days-old	4.31E-05	0.000171399
44131a49a7fbc061fd75e8033a4af2b5	Bacteria	Bacteroidetes	Bacteroidia	Bacteroidales	Prevotellaceae	Prevotellaceae UCG-	uncultured rumen bacterium	-1.92168	60 days-old	2.16E-06	1.46E-05
eecba31b6257284630cd10a72c9141cf	Bacteria	Firmicutes	Clostridia	Clostridiales	Ruminococcaceae	Ruminococcaceae UCG-	NA	-1.91839	60 days-old	1.06E-06	8.28E-06
d24eeb54f3473f01cc0fa61c9170e660	Bacteria	Planctomycetes	Planctomycetacia	Pirellulales	Pirellulaceae	p-88-a gut group	uncultured bacterium	-1.91407	60 days-old	8.77E-06	4.68E-05
648538054db455638d52287862e4bc12	Bacteria	Firmicutes	Clostridia	Clostridiales	Ruminococcaceae	NA	NA	-1.90203	60 days-old	3.53E-08	4.32E-07
56cfc89271beb43b21bee970684b1c98	Bacteria	Proteobacteria	eltaproteobacteria	Bradymonadales	uncultured rumen bacterium	uncultured rumen bacterium	uncultured rumen bacterium	-1.90039	60 days-old	0.000193869	0.000605077
f619039d84cd7c6293b339c18b595de9	Bacteria	Firmicutes	Clostridia	Clostridiales	Ruminococcaceae	Oscillibacter	NA	-1.89985	60 days-old	4.28E-08	5.16E-07
3b418f9922522302c8fc68c134be3c73	Bacteria	Firmicutes	Clostridia	Clostridiales	Ruminococcaceae	Ruminococcaceae UCG-	uncultured bacterium	-1.89024	60 days-old	4.96E-08	5.91E-07
9da6412ac72d12f7f119ee7a7f3a1fc0	Bacteria	Firmicutes	Clostridia	Clostridiales	Ruminococcaceae	Ruminococcaceae UCG-	NA	-1.88975	60 days-old	3.45E-05	0.000141937
7830acbbd204ace8258867c25a065ab0	Bacteria	Bacteroidetes	Bacteroidia	Bacteroidales	Prevotellaceae	NA	NA	-1.88847	60 days-old	0.000345974	0.000995533
e35961cfd7434875ee079cbfba8146ae	Bacteria	Kiritimatiellaeota	Kiritimatiellae	WCHB-	NA	NA	NA	-1.87912	60 days-old	2.03E-08	2.61E-07
01bee61c9c24d9623674ae8de52a731c	Bacteria	Firmicutes	Erysipelotrichia	Erysipelotrichales	Erysipelotrichaceae	NA	NA	-1.87435	60 days-old	2.66E-08	3.33E-07
161a40f7784c5193c446291ffc0be41c	Bacteria	Elusimicrobia	Elusimicrobia	Elusimicrobiales	Elusimicrobiaceae	Elusimicrobium	uncultured bacterium	-1.86463	60 days-old	1.89E-06	1.33E-05
bc36f3bea1e995039a709b69585e4898	Bacteria	Firmicutes	Clostridia	Clostridiales	Ruminococcaceae	Ruminococcaceae UCG-	uncultured bacterium	-1.8621	60 days-old	7.91E-08	8.74E-07
8db9e39645e93e562126e753c6d14b27	Bacteria	Firmicutes	Clostridia	Clostridiales	Lachnospiraceae	NA	NA	-1.86103	60 days-old	2.00E-06	1.38E-05
bef32187ac9d969042df0da6cb8378c1	Bacteria	Firmicutes	Clostridia	Clostridiales	Christensenellaceae	Christensenellaceae R-7 group	NA	-1.86076	60 days-old	5.86E-07	4.93E-06
1c24cee223564510ffa3a0532be5c8a0	Bacteria	Firmicutes	Clostridia	Clostridiales	Ruminococcaceae	[Eubacterium] coprostanoligenes group	NA	-1.83234	60 days-old	7.50E-07	6.09E-06
727adf7b3f1df707acf41b89a22d0e76	Bacteria	Firmicutes	Clostridia	Clostridiales	Lachnospiraceae	NA	NA	-1.8315	60 days-old	0.00437802	0.00935344
33265d77a332e0d88f20cc3b913ae29c	Bacteria	Firmicutes	Clostridia	Clostridiales	Lachnospiraceae	NA	NA	-1.82617	60 days-old	1.44E-05	6.86E-05
c2a873471c42d4bf2351c2a9d569a0ef	Bacteria	Firmicutes	Clostridia	Clostridiales	Ruminococcaceae	[Eubacterium] coprostanoligenes group	uncultured rumen bacterium	-1.82556	60 days-old	9.38E-07	7.41E-06
e7d00983111c02e63deb48a3ee40a3be	Bacteria	Kiritimatiellaeota	Kiritimatiellae	WCHB-	uncultured bacterium	uncultured bacterium	uncultured bacterium	-1.82372	60 days-old	3.92E-07	3.48E-06
36d58c85c8cba0fab5e82bf4b910bc4a	Bacteria	Bacteroidetes	Bacteroidia	Bacteroidales	Prevotellaceae	NA	NA	-1.82371	60 days-old	0.0144954	0.0265776
74c1ec6cebc170aea70f5853561adea9	Bacteria	Firmicutes	Clostridia	Clostridiales	Christensenellaceae	Christensenellaceae R-7 group	NA	-1.8187	60 days-old	5.06E-06	3.00E-05
e9d52294b16d9e056f846e794e2b6391	Bacteria	Bacteroidetes	Bacteroidia	Bacteroidales	Rikenellaceae	Rikenellaceae RC9 gut group	uncultured Bacteroidales bacterium	-1.8167	60 days-old	8.04E-05	0.000288147
8f61e623de7d7f2e3072dcb712056fa7	Bacteria	Firmicutes	Bacilli	Lactobacillales	Lactobacillaceae	Lactobacillus	NA	-1.80299	60 days-old	1.19E-05	5.94E-05
48a1539430b6cfc403ebd4ec5a0f753e	Bacteria	Spirochaetes	Spirochaetia	Spirochaetales	Spirochaetaceae	Treponema	Treponema berlinense	-1.80054	60 days-old	1.15E-06	8.72E-06
233365d602cf08025fb7bff3854f5335	Bacteria	Bacteroidetes	Bacteroidia	Bacteroidales	Prevotellaceae	Prevotellaceae NKB group	NA	-1.79832	60 days-old	0.00774026	0.0153651
ce5f359c007e7a385d69d49dd4184db6	Bacteria	Firmicutes	Clostridia	Clostridiales	Ruminococcaceae	uncultured	gut metagenome	-1.79262	60 days-old	0.00296729	0.00657248
0e42787a95e71ea19a11d9d6897e3c56	Bacteria	Firmicutes	Erysipelotrichia	Erysipelotrichales	Erysipelotrichaceae	Erysipelotrichaceae UCG-	uncultured bacterium	-1.78554	60 days-old	5.95E-05	0.000222669
1850b5bf5eae704df9ceb6f80fd4f253	Bacteria	Firmicutes	Clostridia	Clostridiales	Christensenellaceae	Christensenellaceae R-7 group	uncultured spirochete	-1.78339	60 days-old	0.00457012	0.0096861
793debfcb8eb1ecf0a201fbc46313344	Bacteria	Kiritimatiellaeota	Kiritimatiellae	WCHB-	NA	NA	NA	-1.78279	60 days-old	9.47E-06	5.00E-05
f3048611b9d5567ea3761762083f6a4a	Bacteria	Firmicutes	Clostridia	Clostridiales	Ruminococcaceae	Ruminococcaceae UCG-	NA	-1.78045	60 days-old	0.000105843	0.000361186
c92bdcb4042f768e768c8366faf4350a	Bacteria	Kiritimatiellaeota	Kiritimatiellae	WCHB-	uncultured bacterium	uncultured bacterium	uncultured bacterium	-1.77936	60 days-old	1.92E-05	8.78E-05
02f305c21c8027be4e007c70f3c72a2f	Bacteria	Bacteroidetes	Bacteroidia	Bacteroidales	Muribaculaceae	uncultured bacterium	uncultured bacterium	-1.76615	60 days-old	0.000491113	0.00135693
fb93b7f3b4773d6437c6ccf22a3c96f1	Bacteria	Firmicutes	Clostridia	Clostridiales	Lachnospiraceae	Acetitomaculum	uncultured bacterium	-1.76543	60 days-old	0.000145557	0.000472468
e0eee6e91f3fead4fb79e8e45ef15a66	Bacteria	Firmicutes	Clostridia	Clostridiales	Ruminococcaceae	NA	NA	-1.75247	60 days-old	1.02E-05	5.26E-05
9c9d6a675df06154a37f6b686932721d	Bacteria	Firmicutes	Clostridia	Clostridiales	Ruminococcaceae	[Eubacterium] coprostanoligenes group	NA	-1.75015	60 days-old	0.000197324	0.000614282
d6d568f38ee4f04237a980e0daa1ada2	Bacteria	Firmicutes	Clostridia	Clostridiales	Ruminococcaceae	Ruminiclostridium	uncultured bacterium	-1.74951	60 days-old	4.90E-07	4.21E-06
c27c1f8167f1d16b2eaeb6bb39caa68d	Bacteria	Firmicutes	Clostridia	Clostridiales	Ruminococcaceae	Ruminococcaceae UCG-	NA	-1.74194	60 days-old	7.00E-08	7.96E-07
16347772f6caa05221b53028aa7be675	Bacteria	Firmicutes	Erysipelotrichia	Erysipelotrichales	Erysipelotrichaceae	Breznakia	uncultured bacterium	-1.73686	60 days-old	1.18E-05	5.93E-05
1dfdc3e9c01789290953597977df7620	Bacteria	Firmicutes	Clostridia	Clostridiales	Lachnospiraceae	Coprococcus	NA	-1.73198	60 days-old	2.65E-07	2.48E-06
0d6a70691287f945f43e3c520eda9bda	Bacteria	Firmicutes	Clostridia	Clostridiales	Ruminococcaceae	Ruminococcus	NA	-1.73102	60 days-old	2.81E-06	1.81E-05
65d7da6d74730a496fd7f52445a42094	Bacteria	Bacteroidetes	Bacteroidia	Bacteroidales	Prevotellaceae	Prevotellaceae UCG-	uncultured bacterium	-1.72954	60 days-old	6.66E-07	5.49E-06
4196254d3e8896cec2eff942167b55ad	Bacteria	Bacteroidetes	Bacteroidia	Bacteroidales	Muribaculaceae	uncultured bacterium	uncultured bacterium	-1.72948	60 days-old	9.78E-06	5.11E-05
4a1c9f4f8e32ede99d28418c37c7ba4b	Bacteria	Bacteroidetes	Bacteroidia	Bacteroidales	Bacteroidales RF group	uncultured bacterium	uncultured bacterium	-1.72711	60 days-old	0.000822633	0.00212065
1b146903b372d6376e75f3513b1a9c4b	Bacteria	Bacteroidetes	Bacteroidia	Bacteroidales	Bacteroidaceae	Bacteroides	NA	-1.72656	60 days-old	0.00171333	0.00403866
450556bc33366f8572a69360ca6dcdb1	Bacteria	Firmicutes	Clostridia	Clostridiales	Ruminococcaceae	[Eubacterium] coprostanoligenes group	NA	-1.72509	60 days-old	1.49E-07	1.46E-06
3cf46e7ba924724290e820c3ba1ddae2	Bacteria	Firmicutes	Clostridia	Clostridiales	Ruminococcaceae	Ruminococcaceae UCG-	uncultured bacterium	-1.71929	60 days-old	9.02E-08	9.83E-07
7d3f5fb6382de2c9edee85dfc25f3a7f	Bacteria	Firmicutes	Clostridia	Clostridiales	Lachnospiraceae	NA	NA	-1.71322	60 days-old	0.0012909	0.0031595
8ae9c3881086e803e9576fbaafa10d33	Bacteria	Firmicutes	Clostridia	Clostridiales	Lachnospiraceae	NA	NA	-1.71188	60 days-old	0.00414824	0.00891021
88bd47d7d80e93322bbe4dc20974b21a	Bacteria	Bacteroidetes	Bacteroidia	Bacteroidales	Rikenellaceae	Rikenellaceae RC9 gut group	uncultured bacterium	-1.71	60 days-old	0.00299039	0.00661447
81a115534036bc62c4707b5bf9cfac9c	Bacteria	Firmicutes	Clostridia	Clostridiales	Ruminococcaceae	NA	NA	-1.69733	60 days-old	2.78E-08	3.46E-07
6735a61d9b2e713755225bc1fa11671d	Bacteria	Firmicutes	Clostridia	Clostridiales	Clostridiaceae	Clostridium sensu stricto	NA	-1.69314	60 days-old	0.0116436	0.0219149
3556e371855206a0d6a70c42f353ef96	Bacteria	Firmicutes	Clostridia	Clostridiales	Ruminococcaceae	Ruminococcaceae UCG-	NA	-1.67714	60 days-old	0.00266274	0.00598507
ddffcf60e2bdac5a89f2299b75eec342	Bacteria	Firmicutes	Clostridia	Clostridiales	Lachnospiraceae	Lachnospiraceae UCG-	uncultured rumen bacterium	-1.6759	60 days-old	2.84E-06	1.82E-05
f8cf5d143b0f08b73c165f58942c6be2	Bacteria	Kiritimatiellaeota	Kiritimatiellae	WCHB-	NA	NA	NA	-1.67307	60 days-old	0.00116741	0.00288601
71de6d07905fc0c3b7e9f7d4e6bd67e9	Bacteria	Bacteroidetes	Bacteroidia	Bacteroidales	Prevotellaceae	Alloprevotella	uncultured bacterium	-1.67228	60 days-old	0.000254533	0.000762643
6bd7c41a9e276217e2c411b1f5ed7f00	Bacteria	Firmicutes	Clostridia	Clostridiales	Ruminococcaceae	[Eubacterium] coprostanoligenes group	NA	-1.66703	60 days-old	6.17E-06	3.49E-05
27c4196aa55be983b754c7bcfe2dfd8c	Bacteria	Firmicutes	Clostridia	Clostridiales	Ruminococcaceae	Ruminococcaceae UCG-	uncultured rumen bacterium	-1.6647	60 days-old	0.000117624	0.000394635
bd1c052e8313bc2930745214ecfff4a1	Bacteria	Firmicutes	Clostridia	Clostridiales	Lachnospiraceae	Lachnospira	uncultured bacterium	-1.65461	60 days-old	0.000108176	0.000368745
5866babbe399850b6892006521e05e9d	Bacteria	Spirochaetes	Spirochaetia	Spirochaetales	Spirochaetaceae	Treponema	NA	-1.64692	60 days-old	0.00480665	0.0101136
fe9bd3d4cc51d0082985a3ab5fff24cc	Bacteria	Bacteroidetes	Bacteroidia	Bacteroidales	NA	NA	NA	-1.64569	60 days-old	0.00165292	0.00391358
9b7e0f0b54f02bb81c2c1feaa139079b	Bacteria	Firmicutes	Bacilli	Lactobacillales	Streptococcaceae	Streptococcus	NA	-1.64145	60 days-old	1.45E-05	6.89E-05
34581c0990b21cde2c490be7c89d18bb	Bacteria	Bacteroidetes	Bacteroidia	Bacteroidales	Prevotellaceae	NA	NA	-1.63693	60 days-old	7.46E-05	0.00026946
e20c1a034a11946a799886fb2c920685	Bacteria	Firmicutes	Clostridia	Clostridiales	NA	NA	NA	-1.63644	60 days-old	2.15E-06	1.46E-05
795ab86a1093f60439f6d8bbb923d8c8	Bacteria	Firmicutes	Clostridia	Clostridiales	Lachnospiraceae	NA	NA	-1.63474	60 days-old	0.00267354	0.00600512
e64170b815599da1d1c7f555026a7a31	Bacteria	Firmicutes	Clostridia	Clostridiales	Lachnospiraceae	NA	NA	-1.6294	60 days-old	2.79E-06	1.80E-05
692b826c3dcf5abb270ddb86afd20366	Bacteria	Bacteroidetes	Bacteroidia	Bacteroidales	Prevotellaceae	NA	NA	-1.62602	60 days-old	7.25E-05	0.00026292
64a028f5c9b279d966aba0420a1f2c64	Bacteria	Firmicutes	Clostridia	Clostridiales	Ruminococcaceae	NA	NA	-1.6251	60 days-old	0.000278987	0.000825079
02db33fbab133f05f224e94394141ab4	Bacteria	Bacteroidetes	Bacteroidia	Bacteroidales	Rikenellaceae	Rikenellaceae RC9 gut group	uncultured bacterium	-1.62124	60 days-old	0.000129622	0.000429029
4f533435f27228e087247f58c49c895b	Bacteria	Firmicutes	Clostridia	Clostridiales	Ruminococcaceae	Ruminococcaceae UCG-	NA	-1.61931	60 days-old	0.000892226	0.00227436
dfff836572ea0ffc926b0c0393840a78	Bacteria	Firmicutes	Clostridia	Clostridiales	Ruminococcaceae	Ruminococcaceae UCG-	NA	-1.61507	60 days-old	0.00022889	0.000696261
bdd2b4a698399507dae19739e9c9b1cd	Bacteria	Firmicutes	Clostridia	Clostridiales	Ruminococcaceae	Ruminococcaceae UCG-	uncultured bacterium	-1.61391	60 days-old	4.45E-06	2.68E-05
75f4782c12f006d28a83f20d8bd2b047	Bacteria	Bacteroidetes	Bacteroidia	Bacteroidales	Prevotellaceae	Prevotellaceae NKB group	uncultured bacterium	-1.61374	60 days-old	0.0011503	0.00284938
042fbfbe371748d257ad3dd26fc3dbc7	Bacteria	Firmicutes	Clostridia	Clostridiales	Ruminococcaceae	Candidatus Soleaferrea	uncultured bacterium	-1.61302	60 days-old	0.00151549	0.00363671
4c03a67c217ab222816539f9a214c52b	Bacteria	Firmicutes	Clostridia	Clostridiales	Lachnospiraceae	orea	NA	-1.61017	60 days-old	6.34E-06	3.57E-05
b4df7a8bdcf86d495cab0644aeb84703	Bacteria	Bacteroidetes	Bacteroidia	Bacteroidales	Prevotellaceae	Prevotellaceae NKB group	NA	-1.60851	60 days-old	9.08E-06	4.83E-05
004a4df26695e5986f912fdfb1610f87	Bacteria	Firmicutes	Clostridia	Clostridiales	Peptococcaceae	uncultured	uncultured organism	-1.60047	60 days-old	5.77E-05	0.000217786
91c4303b469370c28cfe34e6efed355b	Bacteria	Firmicutes	Clostridia	Clostridiales	Ruminococcaceae	NA	NA	-1.59669	60 days-old	5.27E-06	3.10E-05
56479ad73c4d3e0c5d5561d89c721e80	Bacteria	Firmicutes	Clostridia	Clostridiales	Ruminococcaceae	Angelakisella	NA	-1.59641	60 days-old	5.41E-06	3.17E-05
519a3ee8b5552c75c6f518276968f620	Bacteria	Firmicutes	Clostridia	Clostridiales	Ruminococcaceae	Ruminococcaceae UCG-	NA	-1.59571	60 days-old	0.000174898	0.000553594
f3e4b7a673d46d743d0ff0e5847a6687	Bacteria	Firmicutes	Clostridia	Clostridiales	Ruminococcaceae	Ruminococcaceae UCG-	uncultured Clostridiales bacterium	-1.5944	60 days-old	1.43E-07	1.42E-06
c083b5738a393030dc36da64ca728ec0	Bacteria	Firmicutes	Clostridia	Clostridiales	Ruminococcaceae	Ruminiclostridium	NA	-1.59066	60 days-old	0.00145589	0.00351484
a2a1eb183542da96d579cdfe8cb9b79b	Bacteria	Firmicutes	Clostridia	Clostridiales	Ruminococcaceae	Ruminococcaceae UCG-	NA	-1.5815	60 days-old	4.58E-08	5.50E-07
724ae33c42a2eab77ef9f8374425c905	Bacteria	Firmicutes	Clostridia	Clostridiales	Lachnospiraceae	NA	NA	-1.58094	60 days-old	2.69E-06	1.74E-05
85f6c8098620227a58d7f80c50d8edfd	Bacteria	Bacteroidetes	Bacteroidia	Bacteroidales	Rikenellaceae	Rikenellaceae RC9 gut group	uncultured bacterium	-1.57302	60 days-old	0.000108821	0.000369938
8ba1e89602d516bfd65887bbb6ab864f	Bacteria	Bacteroidetes	Bacteroidia	Bacteroidales	Prevotellaceae	Alloprevotella	uncultured bacterium	-1.55934	60 days-old	0.00432357	0.00924552
5517cfbab040328d1e9dcd6fc1316ac6	Bacteria	Firmicutes	Clostridia	Clostridiales	Ruminococcaceae	Ruminococcaceae UCG-	NA	-1.55758	60 days-old	4.01E-05	0.000161498
ed30c91c0dc1ffa9abcfb70b13e18339	Bacteria	Firmicutes	Clostridia	Clostridiales	Ruminococcaceae	Ruminococcaceae UCG-	uncultured bacterium	-1.5553	60 days-old	4.16E-06	2.51E-05
4a209e94bd3e0d84c2ce1ced2591aa64	Bacteria	Firmicutes	Clostridia	Clostridiales	Ruminococcaceae	Ruminococcaceae UCG-	uncultured bacterium	-1.555	60 days-old	1.31E-05	6.36E-05
c6a5421ffc5e07d9cb75c6a0488a823a	Bacteria	Firmicutes	Clostridia	Clostridiales	Clostridiales vadinBB group	uncultured prokaryote	uncultured prokaryote	-1.54897	60 days-old	3.84E-05	0.000154879
0628b9d3f115d330681975864e2ab7a2	Bacteria	Bacteroidetes	Bacteroidia	Bacteroidales	Prevotellaceae	NA	NA	-1.54731	60 days-old	0.00237713	0.00540784
90b33761c6b49def3dbeef6413db5359	Bacteria	Firmicutes	Erysipelotrichia	Erysipelotrichales	Erysipelotrichaceae	Erysipelotrichaceae UCG-	uncultured bacterium	-1.54598	60 days-old	0.00152696	0.00365326
24a24e60e96da34e2ff1c4c8652a87af	Bacteria	Firmicutes	Clostridia	Clostridiales	Ruminococcaceae	[Eubacterium] coprostanoligenes group	uncultured bacterium	-1.54578	60 days-old	0.00109151	0.00272367
8fc85fe6054348177e17124af327d73a	Bacteria	Firmicutes	Clostridia	Clostridiales	Christensenellaceae	Christensenellaceae R-7 group	NA	-1.53998	60 days-old	2.07E-06	1.42E-05
414df0e76c87db5feb17aec262810414	Bacteria	Bacteroidetes	Bacteroidia	Bacteroidales	Rikenellaceae	Rikenellaceae RC9 gut group	uncultured bacterium	-1.53915	60 days-old	0.0233118	0.0405765
ee3b51000640b6bf12f0acba96a69e66	Bacteria	Firmicutes	Clostridia	Clostridiales	Ruminococcaceae	Hydrogenoanaerobacterium	NA	-1.53893	60 days-old	0.00332919	0.0073082
92c8da264bc496dee182c11ae16ab856	Bacteria	Firmicutes	Clostridia	Clostridiales	Ruminococcaceae	Ruminococcaceae UCG-	NA	-1.53849	60 days-old	0.00054231	0.00147793
10a59660921565c7602b202100ea42a9	Bacteria	Firmicutes	Clostridia	Clostridiales	Ruminococcaceae	Ruminococcaceae UCG-	NA	-1.5379	60 days-old	1.94E-05	8.86E-05
0c76fad9a32227344699ccffccdc2419	Bacteria	Firmicutes	Clostridia	Clostridiales	Christensenellaceae	Christensenellaceae R-7 group	NA	-1.53032	60 days-old	0.000292519	0.000860317
762732551058732c3d0597a0780f3b05	Bacteria	Firmicutes	Clostridia	Clostridiales	Christensenellaceae	Christensenellaceae R-7 group	NA	-1.52784	60 days-old	7.20E-08	8.13E-07
18e0b29c773dcf5396e2f3de566a700c	Bacteria	Firmicutes	Clostridia	Clostridiales	Ruminococcaceae	Oscillibacter	uncultured bacterium	-1.5243	60 days-old	3.02E-05	0.000126588
5baa6e1f119418736075f11b6a239b7a	Bacteria	Firmicutes	Clostridia	Clostridiales	Ruminococcaceae	NA	NA	-1.52242	60 days-old	1.78E-05	8.27E-05
0d23ab563e8320c3f70fa9f501b1734e	Bacteria	Tenericutes	Mollicutes	Anaeroplasmatales	Anaeroplasmataceae	Anaeroplasma	uncultured bacterium	-1.52227	60 days-old	0.00237187	0.00540354
9225f17145798b6198f6121222ac3333	Bacteria	Spirochaetes	Spirochaetia	Spirochaetales	Spirochaetaceae	Treponema	uncultured bacterium	-1.52095	60 days-old	0.0104985	0.0200671
9845f59d1472bcfa8a7c9d85705f138b	Bacteria	Firmicutes	Clostridia	Clostridiales	Lachnospiraceae	NA	NA	-1.51934	60 days-old	0.0224553	0.0392173
3eef67fbfb041d29f748f231495c5b95	Bacteria	Firmicutes	Clostridia	Clostridiales	Ruminococcaceae	Ruminococcus	NA	-1.51852	60 days-old	3.23E-06	2.03E-05
de373a553060447c524fe346dae5a72f	Bacteria	Bacteroidetes	Bacteroidia	Bacteroidales	Tannerellaceae	Parabacteroides	uncultured bacterium	-1.51816	60 days-old	0.000193447	0.00060457
2678c684aaa5fdbbee52071cd769829b	Bacteria	Bacteroidetes	Bacteroidia	Bacteroidales	NA	NA	NA	-1.51745	60 days-old	0.00684551	0.013786
ccc0dc70aad7e2009dab17336b7335cd	Bacteria	Firmicutes	Clostridia	Clostridiales	Ruminococcaceae	Ruminococcaceae UCG-	NA	-1.51398	60 days-old	0.0213165	0.0374504
247531075129d2920b1bd62c24249337	Bacteria	Firmicutes	Clostridia	Clostridiales	Ruminococcaceae	Oscillibacter	NA	-1.51384	60 days-old	2.04E-06	1.40E-05
36f85ecc6947014f69adcc545a5d8476	Bacteria	Firmicutes	Clostridia	Clostridiales	Ruminococcaceae	Papillibacter	uncultured bacterium	-1.51238	60 days-old	5.23E-08	6.19E-07
ccb740c373370372812f5ac5d6f3cf35	Bacteria	Spirochaetes	Spirochaetia	Spirochaetales	Spirochaetaceae	Sphaerochaeta	uncultured bacterium	-1.50589	60 days-old	0.000603513	0.00162258
09d1d92c69117ea2a3d5d27ac0010a37	Bacteria	Firmicutes	Clostridia	Clostridiales	Ruminococcaceae	NA	NA	-1.50138	60 days-old	8.36E-05	0.000295954
a445d96fda883b1e43eff09742db37e9	Bacteria	Firmicutes	Clostridia	Clostridiales	Ruminococcaceae	[Eubacterium] coprostanoligenes group	uncultured Clostridium sp.	-1.49162	60 days-old	0.000468831	0.00130213
d69de34bb6505941b4d38a4f192e8ccf	Bacteria	Firmicutes	Clostridia	Clostridiales	Family XIII	NA	NA	-1.49138	60 days-old	8.38E-07	6.72E-06
b541405dd8f7b9a4dcfeb1eada175a18	Bacteria	Bacteroidetes	Bacteroidia	Bacteroidales	Rikenellaceae	Rikenellaceae RC9 gut group	uncultured beta proteobacterium	-1.49133	60 days-old	0.00522697	0.0108975
e16e37a5b0546e40f8268e5efffc47dc	Bacteria	Proteobacteria	Alphaproteobacteria	Rickettsiales	uncultured	NA	NA	-1.49063	60 days-old	1.24E-05	6.17E-05
d9bf3dcd192cccbd5f300d4161146c5c	Bacteria	Firmicutes	Clostridia	Clostridiales	Ruminococcaceae	Ruminococcaceae UCG-	NA	-1.48936	60 days-old	0.000870757	0.00222852
74b0e30f2f79a55143b999a7fa2d2a66	Bacteria	WPS-	Burkholderiales bacterium Beta	Burkholderiales bacterium Beta	Burkholderiales bacterium Beta	Burkholderiales bacterium Beta	Burkholderiales bacterium Beta	-1.48382	60 days-old	4.74E-05	0.000184977
fff17ce920d12aef66e4f2e122bb32ce	Bacteria	Tenericutes	Mollicutes	Mollicutes RF9	uncultured bacterium	uncultured bacterium	uncultured bacterium	-1.48158	60 days-old	0.00516514	0.0107826
fbfb7c6ef23b0a5d5250a991e50bf192	Bacteria	Firmicutes	Clostridia	Clostridiales	Ruminococcaceae	Ruminococcaceae UCG-	uncultured bacterium	-1.47805	60 days-old	3.68E-05	0.000149239
8762b2556dc6270c59b87b835d1e5728	Bacteria	Firmicutes	Clostridia	Clostridiales	Ruminococcaceae	Ruminococcaceae UCG-	NA	-1.46908	60 days-old	2.89E-05	0.000121927
d9b5315feb12283c5a3f81a1d6fb6d08	Bacteria	Bacteroidetes	Bacteroidia	Bacteroidales	NA	NA	NA	-1.45968	60 days-old	0.000279341	0.00082536
a8962daab94bca7427973cc6dc80fa9c	Bacteria	Actinobacteria	Actinobacteria	Bifidobacteriales	Bifidobacteriaceae	Bifidobacterium	NA	-1.45245	60 days-old	0.000256907	0.000768317
9f6c69902092fd547b44b3b771129039	Bacteria	Firmicutes	Clostridia	Clostridiales	Clostridiales vadinBB group	NA	NA	-1.4489	60 days-old	0.00754068	0.0150155
c506b306ea280311e497f97ce28d7a49	Bacteria	Bacteroidetes	Bacteroidia	Bacteroidales	p--8B gut group	uncultured bacterium	uncultured bacterium	-1.44306	60 days-old	0.0180533	0.0321692
267a3b085c3c5d838dd1a96a105b6baf	Bacteria	Bacteroidetes	Bacteroidia	Bacteroidales	Bacteroidaceae	Bacteroides	NA	-1.43858	60 days-old	0.0047111	0.00996508
5e406003b6d406acc416ba01388f9577	Bacteria	Spirochaetes	Spirochaetia	Spirochaetales	Spirochaetaceae	Treponema	Treponema porcinum	-1.43838	60 days-old	0.00726832	0.0145366
01ee9fb2f78c7d1f9588a1c24914b635	Bacteria	Bacteroidetes	Bacteroidia	Bacteroidales	Prevotellaceae	Prevotellaceae NKB group	NA	-1.43696	60 days-old	0.00553152	0.0114502
0f4b068664874644501b8eaad3265549	Bacteria	Cyanobacteria	Melainabacteria	Gastranaerophilales	Candidatus Gastranaerophilales bacterium Zag	Candidatus Gastranaerophilales bacterium Zag	Candidatus Gastranaerophilales bacterium Zag	-1.43578	60 days-old	9.33E-05	0.000324676
67dbc6d1291f199500c6f7f4195359c1	Bacteria	Firmicutes	Clostridia	Clostridiales	Clostridiales vadinBB group	uncultured bacterium	uncultured bacterium	-1.43503	60 days-old	2.25E-05	9.93E-05
de8469d200a6ced863ca065503ff3e2d	Bacteria	Synergistetes	Synergistia	Synergistales	Synergistaceae	Pyramidobacter	uncultured bacterium	-1.41425	60 days-old	0.000886286	0.00226283
5d78950c46ce2047d1ec0b71897ea6f8	Bacteria	Bacteroidetes	Bacteroidia	Bacteroidales	Prevotellaceae	Prevotellaceae NKB group	uncultured Prevotella sp.	-1.41406	60 days-old	0.00680213	0.0137333
8d3dbf5f233b3f4ef62a5bfee777c128	Bacteria	Bacteroidetes	Bacteroidia	Bacteroidales	Prevotellaceae	NA	NA	-1.40879	60 days-old	0.0189168	0.0335109
81d80a2f2b76910733fd273a843177a4	Bacteria	Synergistetes	Synergistia	Synergistales	Synergistaceae	Pyramidobacter	uncultured bacterium	-1.40526	60 days-old	0.000168652	0.000538138
4290cd35256c9c5f7c28fe2751d3afe5	Bacteria	Firmicutes	Clostridia	Clostridiales	Lachnospiraceae	Cellulosilyticum	uncultured bacterium	-1.40096	60 days-old	0.000178839	0.000563882
f22bae3638e558165effc070dd90a4c9	Bacteria	Firmicutes	Clostridia	Clostridiales	Lachnospiraceae	NA	NA	-1.4002	60 days-old	1.29E-06	9.66E-06
3824d82ae7bba113eacd607d24af10f1	Bacteria	Firmicutes	Clostridia	Clostridiales	Ruminococcaceae	uncultured	NA	-1.39832	60 days-old	0.000351708	0.0010084
e42df4a829b321cc8014bd917ac1220a	Bacteria	Firmicutes	Clostridia	Clostridiales	Lachnospiraceae	Butyrivibrio	uncultured bacterium	-1.39134	60 days-old	2.55E-05	0.000109982
3e30b68fc4de0bacff260e1813150a2d	Bacteria	Firmicutes	Clostridia	Clostridiales	Ruminococcaceae	Candidatus Soleaferrea	uncultured bacterium	-1.38967	60 days-old	3.51E-05	0.000143583
d28c3f158dfc0749350e99f3b48680e0	Bacteria	Bacteroidetes	Bacteroidia	Bacteroidales	Prevotellaceae	Prevotellaceae UCG-	uncultured bacterium	-1.38774	60 days-old	0.00126135	0.00309665
e9b9cfcb63f8c937d73754244b2133b6	Bacteria	Firmicutes	Clostridia	Clostridiales	Ruminococcaceae	Ruminococcus	NA	-1.38724	60 days-old	2.21E-05	9.79E-05
be65f11168087bb3d40b531e0c9592b5	Bacteria	Firmicutes	Negativicutes	Selenomonadales	Veillonellaceae	NA	NA	-1.37893	60 days-old	0.000591069	0.00159449
0ec0d308ce11838c8bd308a90f85e91a	Bacteria	Verrucomicrobia	Verrucomicrobiae	Verrucomicrobiales	Akkermansiaceae	Akkermansia	uncultured bacterium	-1.37416	60 days-old	0.0102164	0.0195984
eecc3a01ac0c8109b4e51956fc373403	Bacteria	Firmicutes	Clostridia	Clostridiales	Ruminococcaceae	Ruminococcaceae UCG-	uncultured rumen bacterium	-1.36902	60 days-old	0.00988636	0.0190798
81ebe47d038d92885263f18212ae7272	Bacteria	Kiritimatiellaeota	Kiritimatiellae	WCHB-	uncultured bacterium	uncultured bacterium	uncultured bacterium	-1.36454	60 days-old	1.47E-05	6.95E-05
0c9e904d2ccacbe2e3cda8d2d6207b3c	Bacteria	Firmicutes	Clostridia	Clostridiales	Ruminococcaceae	Ruminococcaceae UCG-	NA	-1.35723	60 days-old	0.0278556	0.0476545
d85e11ec49db2bc52ea59d0226ec0cac	Bacteria	Verrucomicrobia	Verrucomicrobiae	Verrucomicrobiales	Akkermansiaceae	Akkermansia	uncultured bacterium	-1.35224	60 days-old	0.000419979	0.00118082
135ba61cd708ebff2acad6160c774ae1	Bacteria	Bacteroidetes	Bacteroidia	Bacteroidales	Muribaculaceae	uncultured bacterium	uncultured bacterium	-1.34681	60 days-old	9.86E-06	5.14E-05
368c8c21a0ac4ca17ad077ad7eb21f5c	Bacteria	Firmicutes	Clostridia	Clostridiales	Ruminococcaceae	[Eubacterium] coprostanoligenes group	uncultured rumen bacterium	-1.34099	60 days-old	1.56E-05	7.34E-05
9ccd78b222ebf9cd24dd9413dd29649e	Bacteria	Firmicutes	Clostridia	Clostridiales	Ruminococcaceae	[Eubacterium] coprostanoligenes group	uncultured bacterium	-1.34071	60 days-old	3.50E-05	0.000143583
6d3afb63882358cb8ed6d3236f85709c	Bacteria	Firmicutes	Clostridia	Clostridiales	Ruminococcaceae	Ruminococcaceae UCG-	uncultured bacterium	-1.33648	60 days-old	0.00016412	0.000525265
96fdcd364eda6c2e6376acc8ea2b9a2b	Bacteria	Kiritimatiellaeota	Kiritimatiellae	WCHB-	uncultured bacterium	uncultured bacterium	uncultured bacterium	-1.33511	60 days-old	0.0013755	0.00334349
5c093f5e213bd9e60a0a3f4b868dde3b	Bacteria	Firmicutes	Clostridia	Clostridiales	Clostridiales vadinBB group	gut metagenome	gut metagenome	-1.32988	60 days-old	0.000829018	0.00213367
bdff04aa40b067b464360c3561901e89	Bacteria	Firmicutes	Clostridia	Clostridiales	Ruminococcaceae	Ruminococcaceae UCG-	unidentified rumen bacterium JW	-1.32813	60 days-old	0.0146727	0.0268258
fbd12316907baef96db4c5b3e53d12b3	Bacteria	Firmicutes	Clostridia	Clostridiales	Clostridiales vadinBB group	uncultured bacterium	uncultured bacterium	-1.32665	60 days-old	0.000348835	0.00100106
c9981d7c95d93ccc50734c78e72290bd	Bacteria	Spirochaetes	Spirochaetia	Spirochaetales	Spirochaetaceae	Treponema	NA	-1.32614	60 days-old	0.000278796	0.000825079
a86c6da2aa19dc0a62bf28f416e4ae2f	Bacteria	Firmicutes	Clostridia	Clostridiales	Lachnospiraceae	NA	NA	-1.32411	60 days-old	9.81E-05	0.000338456
b650ec80c3cc6635ee6b417c44b6e16d	Bacteria	Firmicutes	Erysipelotrichia	Erysipelotrichales	Erysipelotrichaceae	Erysipelotrichaceae UCG-	uncultured bacterium	-1.32101	60 days-old	0.000784004	0.00203256
35a12cfa6f8cbc921a8f2f9be764c25d	Bacteria	Kiritimatiellaeota	Kiritimatiellae	WCHB-	NA	NA	NA	-1.31987	60 days-old	5.49E-05	0.000208821
14063003e1f89e9b8e46f3932fecaabd	Bacteria	Cyanobacteria	Melainabacteria	Gastranaerophilales	uncultured bacterium	uncultured bacterium	uncultured bacterium	-1.31757	60 days-old	0.000510669	0.00140489
f57b0fadc761604d5253fa4597f4396d	Bacteria	Firmicutes	Clostridia	Clostridiales	Clostridiales vadinBB group	NA	NA	-1.30206	60 days-old	0.0232162	0.0404764
ae7c3a6689d74688a927c0ae6f287ba2	Bacteria	Firmicutes	Erysipelotrichia	Erysipelotrichales	Erysipelotrichaceae	Erysipelotrichaceae UCG-	uncultured bacterium	-1.29687	60 days-old	0.00156225	0.00372932
ce606dc3de809b29437b1b0b8492cbb3	Bacteria	Firmicutes	Clostridia	Clostridiales	Lachnospiraceae	NA	NA	-1.29613	60 days-old	2.19E-05	9.72E-05
edd2c6593bb986e014b54c0a1948c595	Bacteria	Kiritimatiellaeota	Kiritimatiellae	WCHB-	uncultured bacterium	uncultured bacterium	uncultured bacterium	-1.29517	60 days-old	0.000492159	0.00135865
ebeb4891842cf1891d1cda1a0c6255c8	Bacteria	Firmicutes	Clostridia	Clostridiales	Ruminococcaceae	NA	NA	-1.28295	60 days-old	6.34E-05	0.000235481
57adbd4479cc55205d7c00b12f11bdf7	Bacteria	Firmicutes	Erysipelotrichia	Erysipelotrichales	Erysipelotrichaceae	uncultured	uncultured bacterium	-1.27132	60 days-old	0.00902502	0.0176521
d61d44cbb3672332b05a0c145557c9bd	Bacteria	Firmicutes	Clostridia	Clostridiales	Ruminococcaceae	Oscillibacter	uncultured bacterium	-1.26809	60 days-old	0.000225814	0.000689531
1673b0096801ef854d3f9ab512035305	Bacteria	Bacteroidetes	Bacteroidia	Bacteroidales	Prevotellaceae	Alloprevotella	uncultured bacterium	-1.26795	60 days-old	0.0067562	0.0136578
2f9b1a70a1857d7891947d9d609ecb90	Bacteria	Proteobacteria	Alphaproteobacteria	Rhodospirillales	uncultured	gut metagenome	gut metagenome	-1.25961	60 days-old	0.000239687	0.000725649
94c45a3799a7d938d042dcf428ab79f0	Bacteria	Bacteroidetes	Bacteroidia	Bacteroidales	Prevotellaceae	NA	NA	-1.25853	60 days-old	0.00301033	0.00665009
2e5a1c1b359966a3ba5915941c5489a4	Bacteria	Firmicutes	Clostridia	Clostridiales	Ruminococcaceae	NA	NA	-1.25843	60 days-old	3.36E-06	2.10E-05
7a67d195bc4b7ce79a90945f44226d46	Bacteria	Kiritimatiellaeota	Kiritimatiellae	WCHB-	uncultured bacterium	uncultured bacterium	uncultured bacterium	-1.25328	60 days-old	7.53E-05	0.000271525
365456abb85892fd5bb786a1fa0de8d6	Bacteria	Spirochaetes	Spirochaetia	Spirochaetales	Spirochaetaceae	Sphaerochaeta	uncultured bacterium	-1.23685	60 days-old	0.0129651	0.0240061
2bb47393b193836e0a8ad277abba1457	Bacteria	Firmicutes	Clostridia	Clostridiales	Ruminococcaceae	Oscillibacter	NA	-1.23639	60 days-old	0.000177052	0.000558799
10a169156e0d05284610e907af4477c8	Bacteria	Firmicutes	Clostridia	Clostridiales	Clostridiales vadinBB group	uncultured bacterium	uncultured bacterium	-1.23182	60 days-old	0.000135712	0.000445949
30a339b00c30e0315bc6a2a3bb3f9191	Bacteria	Firmicutes	Clostridia	Clostridiales	Lachnospiraceae	Cellulosilyticum	uncultured bacterium	-1.2264	60 days-old	0.000626569	0.0016775
db9ac6d784d56e071bdea3e9e20e7cd6	Bacteria	Bacteroidetes	Bacteroidia	Bacteroidales	Prevotellaceae	Prevotellaceae UCG-	uncultured rumen bacterium	-1.22595	60 days-old	0.000693662	0.00182501
ef5dc755be09110cb3f5b0f719b961f1	Bacteria	Firmicutes	Clostridia	Clostridiales	Christensenellaceae	Christensenellaceae R-7 group	uncultured prokaryote	-1.22391	60 days-old	0.0100012	0.0192644
2a048673a1998a63aea5c3a4e613a982	Bacteria	Bacteroidetes	Bacteroidia	Bacteroidales	Tannerellaceae	Parabacteroides	Porphyromonadaceae bacterium JFB7	-1.21972	60 days-old	0.00837856	0.0165069
f1ecf3904b1783a7bb8b1116aab53372	Bacteria	Firmicutes	Clostridia	Clostridiales	Clostridiales vadinBB group	uncultured bacterium	uncultured bacterium	-1.2194	60 days-old	0.00164775	0.00390714
12eea4c66dcc5f5099e45ce42d1ffbc9	Bacteria	Firmicutes	Clostridia	Clostridiales	Ruminococcaceae	Ruminococcaceae UCG-	NA	-1.2189	60 days-old	0.000368654	0.00104851
8591f5c4a39c4590a28046921db40a0f	Bacteria	Firmicutes	Clostridia	Clostridiales	Ruminococcaceae	Ruminococcaceae UCG-	uncultured bacterium	-1.2176	60 days-old	0.000423139	0.00118761
d82a1ac5253aa40ab83c3e8a48e14762	Bacteria	Cyanobacteria	Melainabacteria	Gastranaerophilales	NA	NA	NA	-1.21607	60 days-old	0.000132198	0.000435749
9c96853440d1c949b9adf8b94effd215	Bacteria	Spirochaetes	Spirochaetia	Spirochaetales	Spirochaetaceae	Treponema	NA	-1.21349	60 days-old	0.000109176	0.000370573
90b226e8260c9b5768ab1857405e5a0a	Bacteria	Firmicutes	Clostridia	Clostridiales	Lachnospiraceae	NA	NA	-1.21313	60 days-old	0.0185891	0.0329854
a15da54be1653a6d9a9bf90249538b7c	Bacteria	Firmicutes	Clostridia	Clostridiales	Ruminococcaceae	Ruminococcaceae UCG-	NA	-1.21269	60 days-old	1.76E-08	2.34E-07
9f9cf3c20a76fbfc097ea8dfadec6148	Bacteria	Kiritimatiellaeota	Kiritimatiellae	WCHB-	uncultured bacterium	uncultured bacterium	uncultured bacterium	-1.21239	60 days-old	9.04E-05	0.000316639
7eed662bdd4a23cba89002f90e1c4d65	Bacteria	Firmicutes	Clostridia	Clostridiales	Ruminococcaceae	Ruminococcaceae UCG-	NA	-1.20504	60 days-old	0.000120224	0.00040209
00b99ce0ad8b6a9cdac0a3d593a1545e	Bacteria	Firmicutes	Clostridia	Clostridiales	Lachnospiraceae	NA	NA	-1.20277	60 days-old	0.0166496	0.0299938
3f47010f16b90b834213e49cdfd3c339	Bacteria	Firmicutes	Clostridia	Clostridiales	Lachnospiraceae	NA	NA	-1.20073	60 days-old	0.000179796	0.000565224
857a278ab63877809d61c369565930b3	Bacteria	Firmicutes	Clostridia	Clostridiales	Ruminococcaceae	Ruminiclostridium 9	NA	-1.20009	60 days-old	0.000529321	0.00144748
7d373a1446485aaff362ea4acadd3770	Bacteria	Bacteroidetes	Bacteroidia	Bacteroidales	Prevotellaceae	Alloprevotella	uncultured bacterium	-1.19014	60 days-old	0.000661793	0.00175687
6acd70cd613343009eaa64c51cc4c1e3	Bacteria	Bacteroidetes	Bacteroidia	Bacteroidales	Bacteroidales RF group	uncultured bacterium	uncultured bacterium	-1.18467	60 days-old	0.00287126	0.00639527
5c31b2977eedcd1bb5c22cafb4395ca8	Bacteria	Firmicutes	Clostridia	Clostridiales	Ruminococcaceae	Ruminococcaceae UCG-	uncultured bacterium	-1.16631	60 days-old	0.00226902	0.00520262
92c784f4fe79501b7a8d59eb31c74a2f	Bacteria	Firmicutes	Clostridia	Clostridiales	Lachnospiraceae	Acetitomaculum	NA	-1.16535	60 days-old	1.94E-06	1.35E-05
abd4604d8fbbce7d98d25efbbd3a1795	Bacteria	Firmicutes	Clostridia	Clostridiales	Lachnospiraceae	NA	NA	-1.16401	60 days-old	0.00118767	0.0029338
b60c6a176eeded624df8bb34a8400a72	Bacteria	Firmicutes	Clostridia	Clostridiales	Christensenellaceae	Christensenellaceae R-7 group	NA	-1.16261	60 days-old	0.000307221	0.000895313
2597961c5a37c1797295beafb6fbc527	Bacteria	Kiritimatiellaeota	Kiritimatiellae	WCHB-	unidentified rumen bacterium RFP	unidentified rumen bacterium RFP	unidentified rumen bacterium RFP	-1.15873	60 days-old	0.00331664	0.00728567
70b8b8a3eccf01d97b31188d31a6c3b0	Bacteria	Bacteroidetes	Bacteroidia	Bacteroidales	Muribaculaceae	uncultured bacterium	uncultured bacterium	-1.15744	60 days-old	0.00944552	0.0182842
822e16306f60626406a828c8e1f5fbac	Bacteria	Bacteroidetes	Bacteroidia	Bacteroidales	Prevotellaceae	Alloprevotella	uncultured bacterium	-1.15513	60 days-old	0.00241034	0.00547945
d13410f2a6e21402721e4153943090fc	Bacteria	Firmicutes	Clostridia	Clostridiales	Lachnospiraceae	Cellulosilyticum	uncultured bacterium	-1.15491	60 days-old	0.000665402	0.00176081
905fe54b523485b0e8a9ce05b167e9e8	Bacteria	Firmicutes	Clostridia	Clostridiales	Clostridiales vadinBB group	uncultured bacterium	uncultured bacterium	-1.15268	60 days-old	1.38E-06	1.02E-05
2c60676fc35667fddce37cc2e2cae798	Bacteria	Firmicutes	Clostridia	Clostridiales	Ruminococcaceae	Ruminococcaceae UCG-	uncultured bacterium	-1.1517	60 days-old	6.35E-05	0.000235481
aec654186b53dc4e310048438498bc67	Bacteria	Bacteroidetes	Bacteroidia	Bacteroidales	Prevotellaceae	Alloprevotella	NA	-1.15078	60 days-old	0.0110107	0.0208961
6c7a4d995d84f8a858e602c378f63304	Bacteria	Firmicutes	Clostridia	Clostridiales	Lachnospiraceae	Lachnospira	uncultured bacterium	-1.15065	60 days-old	0.00282059	0.00629117
720eab73478cf2465164436d65a454b7	Bacteria	Firmicutes	Clostridia	Clostridiales	Ruminococcaceae	Ruminiclostridium	uncultured bacterium	-1.14793	60 days-old	6.74E-05	0.000247925
bda02c97eb27ec6d6b6d728313d7c81b	Bacteria	Spirochaetes	Spirochaetia	Spirochaetales	Spirochaetaceae	Treponema	uncultured bacterium	-1.14672	60 days-old	0.00283893	0.00632766
79fb3fbaa9f6146958d8371102d210fa	Bacteria	Bacteroidetes	Bacteroidia	Bacteroidales	Rikenellaceae	NA	NA	-1.14629	60 days-old	0.000995401	0.00249946
dbb7c95cf56d74da28874616b2b4b5de	Bacteria	Firmicutes	Clostridia	Clostridiales	Christensenellaceae	Christensenellaceae R-7 group	NA	-1.13489	60 days-old	6.81E-05	0.000249599
4229a20df4d5aa33b1c829d640a5e14f	Bacteria	Firmicutes	Clostridia	Clostridiales	Ruminococcaceae	[Eubacterium] coprostanoligenes group	NA	-1.13489	60 days-old	0.0010303	0.00257493
313dd4d125eea5bdc966dff2969ea0fe	Bacteria	Firmicutes	Clostridia	Clostridiales	Ruminococcaceae	NA	NA	-1.13164	60 days-old	0.000470251	0.00130494
96479dd2d156e9bb25d81b04ae2354ff	Bacteria	Firmicutes	Clostridia	Clostridiales	Ruminococcaceae	Ruminococcus	gut metagenome	-1.12752	60 days-old	0.000141145	0.000460018
1b3d16147538d0ae85bb7daa8d843b53	Bacteria	Firmicutes	Clostridia	Clostridiales	Ruminococcaceae	NA	NA	-1.12098	60 days-old	1.42E-05	6.80E-05
e70fbbe45f7fcbe1691ac10fa8292ff1	Bacteria	Firmicutes	Clostridia	Clostridiales	Ruminococcaceae	Ruminococcaceae UCG-	NA	-1.119	60 days-old	0.000434351	0.00121588
4f9a60b763893609952e89003fb141ac	Bacteria	Firmicutes	Clostridia	Clostridiales	Ruminococcaceae	Oscillibacter	NA	-1.11837	60 days-old	0.0180587	0.0321692
8db96e03cd93a798a3b12349c7faa5c9	Bacteria	Firmicutes	Clostridia	Clostridiales	Ruminococcaceae	Oscillibacter	NA	-1.11363	60 days-old	0.01724	0.0309004
4d28f1129b45b5e3c57107aee425bc0f	Bacteria	Firmicutes	Clostridia	Clostridiales	Family XIII	NA	NA	-1.11234	60 days-old	0.00575101	0.0118279
63f8075dd4273ff562b912e463ec6d16	Bacteria	Bacteroidetes	Bacteroidia	Bacteroidales	Prevotellaceae	Prevotellaceae NKB group	uncultured Prevotella sp.	-1.10497	60 days-old	0.0250958	0.0434686
590019905b70a734ec7f459fc03286f5	Bacteria	Firmicutes	Clostridia	Clostridiales	Ruminococcaceae	Ruminococcus	NA	-1.10476	60 days-old	0.000585919	0.00158193
4f26d1a336fdf0dd736fcc1a4e0ef14b	Bacteria	Firmicutes	Clostridia	Clostridiales	Christensenellaceae	Christensenellaceae R-7 group	NA	-1.104	60 days-old	0.00841078	0.0165521
6089a73b8f8772638df8a7b3d55b4aca	Bacteria	Firmicutes	Clostridia	Clostridiales	Ruminococcaceae	Ruminococcaceae UCG-	NA	-1.10154	60 days-old	0.000328668	0.000948806
3b26406dd632b8fa44a7751699e52df1	Bacteria	Firmicutes	Clostridia	Clostridiales	Ruminococcaceae	GCA-9	uncultured bacterium	-1.09719	60 days-old	7.24E-06	4.00E-05
69cc94369daf95a49c7f3dbbd6338485	Bacteria	Firmicutes	Clostridia	Clostridiales	Ruminococcaceae	Ruminococcaceae UCG-	NA	-1.09375	60 days-old	0.00200518	0.00464434
75c843b5d5cc1d5fa5d11c1c162a3bf4	Bacteria	Firmicutes	Clostridia	Clostridiales	Ruminococcaceae	NA	NA	-1.09263	60 days-old	0.00637838	0.0129801
174da36013e9aaa5393e47213f64f12f	Bacteria	Firmicutes	Clostridia	Clostridiales	Christensenellaceae	NA	NA	-1.09084	60 days-old	0.0044725	0.00951864
a43a9e9c04a9599c55f38953441daf21	Bacteria	Firmicutes	Clostridia	Clostridiales	Family XIII	Family XIII A group	uncultured bacterium	-1.08682	60 days-old	0.000180157	0.000565801
8dfa58e163626d714d0c2c11cdc43616	Bacteria	Bacteroidetes	Bacteroidia	Bacteroidales	Prevotellaceae	NA	NA	-1.08677	60 days-old	0.0120232	0.0225201
f9467e25defdac79ce9dab982905e77e	Bacteria	Bacteroidetes	Bacteroidia	Bacteroidales	Prevotellaceae	Prevotellaceae NKB group	uncultured bacterium	-1.08495	60 days-old	0.0092599	0.0179794
f5c6989481f3a788571be76da55944e9	Bacteria	Firmicutes	Clostridia	Clostridiales	Family XIII	[Eubacterium] nodatum group	NA	-1.08469	60 days-old	0.00743061	0.0148148
7f7cb74f786095a55e70287ab873e174	Bacteria	Firmicutes	Clostridia	Clostridiales	Ruminococcaceae	Ruminococcaceae UCG-	NA	-1.08166	60 days-old	0.0111376	0.0210868
4272e65e48bb2a3f4226515e09f920d2	Bacteria	Firmicutes	Clostridia	Clostridiales	Clostridiales vadinBB group	uncultured bacterium	uncultured bacterium	-1.08009	60 days-old	0.00608693	0.0124466
3f1d2c4d0132d319b5b361b99a089321	Bacteria	Tenericutes	Mollicutes	Mollicutes RF9	uncultured Lachnospiraceae bacterium	uncultured Lachnospiraceae bacterium	uncultured Lachnospiraceae bacterium	-1.07454	60 days-old	0.00606334	0.0124064
f85231a4a24710b9e432e6517a0c37f0	Bacteria	Actinobacteria	Coriobacteriia	Coriobacteriales	Eggerthellaceae	Enterorhabdus	uncultured bacterium	-1.07014	60 days-old	0.0127094	0.0236286
e7a720ef28154e21d84de0affc5c10c3	Bacteria	Firmicutes	Clostridia	Clostridiales	Lachnospiraceae	Lachnospiraceae UCG-	uncultured bacterium	-1.06612	60 days-old	8.18E-05	0.000291419
7989e010718ea84d770a4852033c335b	Bacteria	Firmicutes	Erysipelotrichia	Erysipelotrichales	Erysipelotrichaceae	uncultured	uncultured bacterium	-1.06227	60 days-old	0.000820647	0.00211724
94a7b94e8b5bb6af42e7edd20fd56448	Bacteria	Firmicutes	Clostridia	Clostridiales	Clostridiales vadinBB group	uncultured bacterium	uncultured bacterium	-1.05299	60 days-old	0.0144258	0.0264653
06acf714a57aad15fefa25a9d2b16a15	Bacteria	Firmicutes	Clostridia	Clostridiales	Ruminococcaceae	Ruminococcaceae UCG-	NA	-1.04533	60 days-old	0.0117346	0.0220602
2ea056f6fa6d5961972bb26589df54d1	Bacteria	Firmicutes	Clostridia	Clostridiales	Ruminococcaceae	NA	NA	-1.0444	60 days-old	0.00427245	0.00914626
88c4689707049d990fb16bf849589f62	Bacteria	Firmicutes	Clostridia	Clostridiales	Ruminococcaceae	[Eubacterium] coprostanoligenes group	uncultured bacterium	-1.04215	60 days-old	0.0024335	0.00552031
8630c7e19e1da33241c8fc4daf3bedc8	Bacteria	Firmicutes	Clostridia	Clostridiales	Ruminococcaceae	Ruminococcaceae UCG-	NA	-1.0406	60 days-old	0.000232717	0.000706556
83830fe80c160698166e24d910689285	Bacteria	Firmicutes	Clostridia	Clostridiales	Lachnospiraceae	Lachnospiraceae UCG-	uncultured bacterium	-1.03921	60 days-old	0.00115082	0.00284938
6586282818ba5417e87062eba7689682	Bacteria	Firmicutes	Clostridia	Clostridiales	Lachnospiraceae	[Eubacterium] hallii group	uncultured bacterium	-1.03916	60 days-old	0.000247522	0.000744429
008aaf8a36aebde4a35102e6d7b86a54	Bacteria	Firmicutes	Clostridia	Clostridiales	Ruminococcaceae	Ruminiclostridium	uncultured organism	-1.03893	60 days-old	0.00091963	0.00233304
d94dada682b5e457c4433868c436cb36	Bacteria	Firmicutes	Clostridia	Clostridiales	Ruminococcaceae	Ruminococcaceae UCG-	NA	-1.03704	60 days-old	0.000268835	0.000799497
fc1a3377a2493525e7cac5eaa4e817e0	Bacteria	Firmicutes	Clostridia	Clostridiales	Lachnospiraceae	NA	NA	-1.0335	60 days-old	0.0005278	0.00144455
1f64ffe5075b8ead4f1e70f04e9003a6	Bacteria	Firmicutes	Clostridia	Clostridiales	Syntrophomonadaceae	NA	NA	-1.03268	60 days-old	0.000172003	0.000547187
96b31ea95268985a4bdaac07a21b5173	Bacteria	Firmicutes	Clostridia	Clostridiales	Clostridiaceae	Clostridium sensu stricto	NA	-1.0279	60 days-old	0.0014307	0.00345662
108ef802aeed933cf18b8ceef49de31a	Bacteria	Firmicutes	Clostridia	Clostridiales	Ruminococcaceae	Ruminococcaceae NKA group	NA	-1.02282	60 days-old	5.46E-06	3.19E-05
f2fd7f7c28f3725cdd0c5704776249f1	Bacteria	Firmicutes	Erysipelotrichia	Erysipelotrichales	Erysipelotrichaceae	[Anaerorhabdus] furcosa group	uncultured bacterium	-1.02247	60 days-old	0.00176938	0.00414934
2f2e2c5816489a0bd5b53938e60add60	Bacteria	Firmicutes	Erysipelotrichia	Erysipelotrichales	Erysipelotrichaceae	Erysipelotrichaceae UCG-	unidentified rumen bacterium RFN7	-1.01649	60 days-old	9.40E-05	0.000326851
1dc2689b47930bec8e829b9ca2a7534f	Bacteria	Firmicutes	Clostridia	Clostridiales	Peptococcaceae	uncultured	uncultured organism	-1.0142	60 days-old	0.000299153	0.000876601
57bbb89475148c8ed1ff5830820b0174	Bacteria	Firmicutes	Clostridia	Clostridiales	Ruminococcaceae	NA	NA	-1.01093	60 days-old	0.000726248	0.00189978
42cb2f6d016670d62cfa2f5264fde972	Bacteria	Firmicutes	Clostridia	Clostridiales	Lachnospiraceae	orea	NA	-1.00936	60 days-old	0.00686658	0.0138197
259bd763840cfe0754cae3d201855d2f	Bacteria	Spirochaetes	Spirochaetia	Spirochaetales	Spirochaetaceae	Sphaerochaeta	uncultured prokaryote	-1.00745	60 days-old	0.00443135	0.00944843
3505dca5cb1b37bbdaf5bd2397c48f88	Bacteria	Firmicutes	Negativicutes	Selenomonadales	Veillonellaceae	Selenomonas	uncultured Veillonellaceae bacterium	-1.004	60 days-old	0.0124038	0.0231143
20dd1af7475f43a44749275dbc3e28d2	Bacteria	Firmicutes	Clostridia	Clostridiales	Clostridiales vadinBB group	uncultured bacterium	uncultured bacterium	-1.0008	60 days-old	0.00362918	0.00790077
fa5ea2f4155ca71871ded392e146595d	Bacteria	Firmicutes	Clostridia	Clostridiales	Ruminococcaceae	Ruminococcaceae UCG-	NA	-0.99395	60 days-old	0.00511797	0.0107052
6b5329cd966fb2348e98d8e3127e21e6	Bacteria	Firmicutes	Clostridia	Clostridiales	Christensenellaceae	Christensenellaceae R-7 group	NA	-0.990351	60 days-old	0.000976698	0.00245443
10305daded393750f2f2f51cad656e81	Bacteria	Firmicutes	Clostridia	Clostridiales	Lachnospiraceae	uncultured	uncultured Pseudobutyrivibrio sp.	-0.985466	60 days-old	0.00459905	0.00974095
7e5e7b97e9f53ce1fa66c1d8d2154398	Bacteria	Firmicutes	Clostridia	Clostridiales	Lachnospiraceae	NA	NA	-0.983175	60 days-old	0.00164278	0.00390115
70602462160440aad1046d5320003aa9	Bacteria	Firmicutes	Clostridia	Clostridiales	Lachnospiraceae	Anaerosporobacter	uncultured Lachnospiraceae bacterium	-0.981366	60 days-old	0.00448933	0.00953386
26a2490224f814a541e8892e1908ac89	Bacteria	Firmicutes	Clostridia	Clostridiales	Ruminococcaceae	NA	NA	-0.97868	60 days-old	0.00173961	0.00409154
b979d355819a906fc0d0bbddc4ba4bea	Bacteria	Firmicutes	Clostridia	Clostridiales	Christensenellaceae	Christensenellaceae R-7 group	NA	-0.975008	60 days-old	0.00843403	0.0165774
069fea1ed006ac6651b19cdf7858df5e	Bacteria	Firmicutes	Clostridia	Clostridiales	Lachnospiraceae	Roseburia	Roseburia sp. 99	-0.9672	60 days-old	0.00550359	0.0113998
eb5ec5f4db950e4a3708e11e6f9975f1	Bacteria	Spirochaetes	Spirochaetia	Spirochaetales	Spirochaetaceae	Treponema	uncultured bacterium	-0.965654	60 days-old	0.00252751	0.00572
7d95cc943ee0fb1c985dda367933bae2	Bacteria	Firmicutes	Clostridia	Clostridiales	Christensenellaceae	Christensenellaceae R-7 group	NA	-0.964047	60 days-old	0.00020785	0.000641709
91983a0828052f969ffc59aeb83b5510	Bacteria	Firmicutes	Clostridia	Clostridiales	Ruminococcaceae	NA	NA	-0.962974	60 days-old	0.00638034	0.0129801
0e34f9f0412765debd49cdc7e5a0264b	Bacteria	Firmicutes	Clostridia	Clostridiales	Lachnospiraceae	NA	NA	-0.96084	60 days-old	0.0123999	0.0231143
eeeb57263ed32ea34c3e9fd3798e0e8b	Bacteria	Firmicutes	Clostridia	Clostridiales	Ruminococcaceae	NA	NA	-0.957603	60 days-old	0.00188262	0.00439875
075cb27807ed0cef3a3388d531211168	Bacteria	Firmicutes	Clostridia	Clostridiales	Lachnospiraceae	Cellulosilyticum	uncultured bacterium	-0.957452	60 days-old	0.00480558	0.0101136
9ee9a35b8d4c5f975503101923e3acc1	Bacteria	Firmicutes	Clostridia	Clostridiales	Ruminococcaceae	Intestinimonas	uncultured bacterium	-0.954736	60 days-old	0.000215674	0.000663006
5bec19e903bf58df20d7b15f3cf5c5cf	Bacteria	Firmicutes	Clostridia	Clostridiales	Ruminococcaceae	[Eubacterium] coprostanoligenes group	NA	-0.949652	60 days-old	0.00198989	0.00461561
ad711adf1d6f9f996060d1d3ee5d02be	Bacteria	Firmicutes	Clostridia	Clostridiales	Ruminococcaceae	Ruminococcaceae UCG-	NA	-0.949505	60 days-old	0.000762645	0.00198362
315ee316fe124f665e98b5428e4d776f	Bacteria	Firmicutes	Clostridia	Clostridiales	Clostridiales vadinBB group	uncultured bacterium	uncultured bacterium	-0.949269	60 days-old	0.00230246	0.00527172
acae1655adcf6cd0ca8e8ae9fad5913d	Bacteria	Tenericutes	Mollicutes	Anaeroplasmatales	Anaeroplasmataceae	Anaeroplasma	uncultured bacterium	-0.948669	60 days-old	0.0120916	0.0226116
a6b7ef3ec94e131ace698820bda6e658	Bacteria	Firmicutes	Clostridia	Clostridiales	Ruminococcaceae	[Eubacterium] coprostanoligenes group	uncultured bacterium	-0.94726	60 days-old	0.000859995	0.00220274
93d773ffcbb5b4c954bb4d0ed28db1fd	Bacteria	Firmicutes	Clostridia	Clostridiales	Lachnospiraceae	NA	NA	-0.946909	60 days-old	0.029309	0.0497941
96d0707ee56a4b3317f7c6770db20a29	Bacteria	Bacteroidetes	Bacteroidia	Bacteroidales	Prevotellaceae	Alloprevotella	uncultured bacterium	-0.945312	60 days-old	0.000919169	0.00233304
3b36949d5a6ff8920f9b0b5f196de875	Bacteria	Firmicutes	Clostridia	Clostridiales	Ruminococcaceae	Ruminococcaceae UCG-	NA	-0.939172	60 days-old	0.0150768	0.0274233
c185785bc0bddab172aec32e7a928de5	Bacteria	Firmicutes	Clostridia	Clostridiales	Ruminococcaceae	Ruminococcaceae UCG-	NA	-0.933836	60 days-old	0.00801599	0.015873
edc144a826e80f4d67b193d499f69fe6	Bacteria	Firmicutes	Clostridia	Clostridiales	Lachnospiraceae	NA	NA	-0.930467	60 days-old	0.0130887	0.024221
5d4ae9c0c50a1d6e49abd672e24fec04	Bacteria	Firmicutes	Clostridia	Clostridiales	Lachnospiraceae	Lachnoclostridium	uncultured Lachnospiraceae bacterium	-0.927785	60 days-old	0.00090119	0.00229172
02e182234258c32db08ea2e746273b90	Bacteria	Firmicutes	Clostridia	Clostridiales	Family XIII	NA	NA	-0.92567	60 days-old	0.000357746	0.00102022
7f367a98e798f4ef93905fe308a6f6ef	Bacteria	Kiritimatiellaeota	Kiritimatiellae	WCHB-	uncultured bacterium	uncultured bacterium	uncultured bacterium	-0.920272	60 days-old	0.00561973	0.0116102
b468b5c32002546b37b6aa3ecf672dcf	Bacteria	Firmicutes	Clostridia	Clostridiales	Ruminococcaceae	Ruminococcaceae UCG-	NA	-0.91943	60 days-old	0.0135553	0.024983
882968c68db5caf480a69e273bb5ece6	Bacteria	Firmicutes	Clostridia	Clostridiales	Ruminococcaceae	NA	NA	-0.918566	60 days-old	0.000673695	0.00177686
00ccf61c12f1e4fa94dc8609fdcad02c	Bacteria	Firmicutes	Clostridia	Clostridiales	Ruminococcaceae	NA	NA	-0.914668	60 days-old	0.000153424	0.000494486
02b4810c637d2d0d9160a39cd54955be	Bacteria	Lentisphaerae	Oligosphaeria	Oligosphaerales	Oligosphaeraceae	Z	uncultured bacterium	-0.914174	60 days-old	0.000401773	0.00113456
2f8c1f114c1898809ab4fb0ae569467c	Bacteria	Proteobacteria	Alphaproteobacteria	Rhodospirillales	uncultured	uncultured rumen bacterium	uncultured rumen bacterium	-0.910075	60 days-old	0.0135107	0.0249153
4d8e8f2751b0209928e3cde508fa4668	Bacteria	Bacteroidetes	Bacteroidia	Bacteroidales	NA	NA	NA	-0.906254	60 days-old	0.0071036	0.014225
37acf3c02923e3f5e36aefeb506ae153	Bacteria	Bacteroidetes	Bacteroidia	Bacteroidales	Muribaculaceae	uncultured bacterium	uncultured bacterium	-0.9033	60 days-old	0.0249937	0.0433152
dcace8ff053b7bae1661997973cdeea7	Bacteria	Firmicutes	Clostridia	Clostridiales	Ruminococcaceae	[Eubacterium] coprostanoligenes group	uncultured bacterium	-0.899516	60 days-old	0.0255932	0.0442676
9b959399a7dd1b6c0af59f842a12e4d5	Bacteria	Firmicutes	Clostridia	Clostridiales	Ruminococcaceae	Ruminiclostridium 9	NA	-0.898884	60 days-old	0.00504079	0.0105576
790fde3445e28814dc5337dc0a143828	Bacteria	Bacteroidetes	Bacteroidia	Bacteroidales	Rikenellaceae	Rikenellaceae RC9 gut group	uncultured bacterium	-0.896598	60 days-old	0.00837385	0.0165069
cb00a344e0ae33aa4474e3c51750cee7	Bacteria	Firmicutes	Clostridia	Clostridiales	Ruminococcaceae	Ruminiclostridium	NA	-0.88568	60 days-old	0.0107503	0.0204749
77badf409868918893ab671b11204bf0	Bacteria	Firmicutes	Clostridia	Clostridiales	Ruminococcaceae	Ruminococcaceae UCG-	NA	-0.884511	60 days-old	0.00641011	0.0130324
b4fb90f40718cd145e5e5db27e98d0a1	Bacteria	Firmicutes	Clostridia	Clostridiales	Lachnospiraceae	NA	NA	-0.881785	60 days-old	0.00448837	0.00953386
422d56cfbba39483abfc698d52f0e544	Bacteria	Firmicutes	Erysipelotrichia	Erysipelotrichales	Erysipelotrichaceae	Erysipelotrichaceae UCG-	uncultured rumen bacterium	-0.879	60 days-old	0.000439056	0.00122583
d3903047f11a06b0b6f709ba30e146e8	Bacteria	Firmicutes	Clostridia	Clostridiales	Ruminococcaceae	Ruminococcaceae UCG-	NA	-0.877155	60 days-old	0.0179917	0.0320859
04a88e7d6ddce67eace3d889e5708850	Bacteria	Firmicutes	Clostridia	Clostridiales	Ruminococcaceae	[Eubacterium] coprostanoligenes group	NA	-0.876399	60 days-old	0.000166557	0.000531982
db7d7868bf572320c2e641688fce5155	Bacteria	Firmicutes	Clostridia	Clostridiales	Lachnospiraceae	NA	NA	-0.875922	60 days-old	0.0158572	0.0287119
b25f37882d5bd29aceaba24e80fa34f3	Bacteria	Bacteroidetes	Bacteroidia	Bacteroidales	Muribaculaceae	uncultured bacterium	uncultured bacterium	-0.873059	60 days-old	0.00281889	0.00629117
ee28f40423adbd9e8c8a34bdc19abda7	Bacteria	Bacteroidetes	Bacteroidia	Bacteroidales	Prevotellaceae	Prevotellaceae UCG-	NA	-0.870391	60 days-old	0.020475	0.0360712
26ef25e2054010adb6622442f59e0778	Bacteria	Firmicutes	Clostridia	Clostridiales	Clostridiales vadinBB group	uncultured bacterium	uncultured bacterium	-0.869329	60 days-old	0.0166237	0.029964
611a4f84e0575b655667d3a0e49a438b	Bacteria	Firmicutes	Clostridia	Clostridiales	Ruminococcaceae	Ruminococcaceae UCG-	uncultured bacterium	-0.86728	60 days-old	0.0116354	0.0219124
a65e84d8d1d3d2c9121dd2936d224098	Bacteria	Firmicutes	Clostridia	Clostridiales	Ruminococcaceae	Ruminococcaceae UCG-	NA	-0.86657	60 days-old	0.000881917	0.00225348
732272ca76c62b3396d1a0fb0cb444a7	Bacteria	Bacteroidetes	Bacteroidia	Bacteroidales	Rikenellaceae	Rikenellaceae RC9 gut group	uncultured bacterium	-0.864797	60 days-old	0.0232714	0.0405282
a0adc9594c277c4e58c9e5d40446faed	Bacteria	Firmicutes	Clostridia	Clostridiales	Clostridiales vadinBB group	uncultured bacterium	uncultured bacterium	-0.862418	60 days-old	0.00473454	0.00998878
c7559bb312947d6fe442e51ee8c0baef	Bacteria	Firmicutes	Clostridia	Clostridiales	Ruminococcaceae	Ruminiclostridium 9	NA	-0.861695	60 days-old	0.00393296	0.00848203
6f96b2977ccc03c3650f044cb2516ac4	Bacteria	Firmicutes	Clostridia	Clostridiales	Lachnospiraceae	Tyzzerella	uncultured bacterium	-0.861439	60 days-old	0.0186816	0.033131
2be493ef69d9bcc29131f872b6cbf371	Bacteria	Firmicutes	Clostridia	Clostridiales	Family XIII	Anaerovorax	uncultured rumen bacterium	-0.859073	60 days-old	0.00150841	0.00362519
10ddef01c09fae1f2e1efd22f1812fa8	Bacteria	Firmicutes	Clostridia	Clostridiales	Lachnospiraceae	Lachnoclostridium	uncultured bacterium	-0.857953	60 days-old	0.00139403	0.00338338
a8848cc874eedfcd4020b4682e54976a	Bacteria	Kiritimatiellaeota	Kiritimatiellae	WCHB-	NA	NA	NA	-0.856629	60 days-old	0.000499747	0.00137603
bd913ecfb0fce8dd07076038fab62709	Bacteria	Spirochaetes	MVP-	NA	NA	NA	NA	-0.854661	60 days-old	0.023987	0.0416382
22de61a0b9bca85918c390afc4ef48d8	Bacteria	Proteobacteria	eltaproteobacteria	Bradymonadales	uncultured rumen bacterium	uncultured rumen bacterium	uncultured rumen bacterium	-0.854088	60 days-old	0.0139843	0.0257292
c2358a4ec177e400e10f52ca17b45e94	Bacteria	Proteobacteria	Alphaproteobacteria	Rhodospirillales	uncultured	NA	NA	-0.840464	60 days-old	0.00259425	0.0058476
57ffcda523f20870604cf1e70a5bb1a7	Bacteria	Firmicutes	Bacilli	Lactobacillales	Streptococcaceae	Streptococcus	NA	-0.833992	60 days-old	5.79E-05	0.00021818
f537b5684a544b2e92264eaf12c96e17	Bacteria	Cyanobacteria	Melainabacteria	Gastranaerophilales	uncultured bacterium	uncultured bacterium	uncultured bacterium	-0.83112	60 days-old	0.00652107	0.0132496
cd7aa762c97d6871ad1bda64d0a6ca35	Bacteria	Proteobacteria	Alphaproteobacteria	NA	NA	NA	NA	-0.82546	60 days-old	0.0122614	0.0229023
f698b2d643976925c2815e4e0e94825a	Bacteria	Firmicutes	Clostridia	Clostridiales	Ruminococcaceae	Ruminococcaceae UCG-	NA	-0.823837	60 days-old	0.00566637	0.0116839
6c38e3bf1df8eb71f39feab2acfa2fd1	Bacteria	Proteobacteria	Alphaproteobacteria	Rickettsiales	uncultured	NA	NA	-0.817686	60 days-old	0.00573043	0.0117932
70d770d57b2b75950c7285a716bd93f8	Bacteria	Bacteroidetes	Bacteroidia	Bacteroidales	Prevotellaceae	Prevotellaceae NKB group	NA	-0.816057	60 days-old	0.014703	0.0268505
ddaf7fafa5e47af9f1e6da24111a1ad8	Bacteria	Firmicutes	Clostridia	Clostridiales	Ruminococcaceae	[Eubacterium] coprostanoligenes group	uncultured Clostridium sp.	-0.810719	60 days-old	0.00127337	0.00312138
aebcf3065166e8e967277cad8d02377d	Bacteria	Firmicutes	Clostridia	Clostridiales	Ruminococcaceae	Ruminococcaceae UCG-	uncultured bacterium	-0.80953	60 days-old	0.00177833	0.00416727
f5195e9641ddf8299494a25331bd0f85	Bacteria	Firmicutes	Clostridia	Clostridiales	Clostridiaceae	Clostridium sensu stricto	NA	-0.807553	60 days-old	0.0272525	0.046798
07e62cf81525dd465fafde58fd789649	Bacteria	Firmicutes	Clostridia	Clostridiales	Ruminococcaceae	Ruminococcaceae UCG-	uncultured bacterium	-0.805759	60 days-old	0.00142486	0.00344773
33493a56ab6ed31163cb239923f4d857	Bacteria	Firmicutes	Clostridia	Clostridiales	Ruminococcaceae	[Eubacterium] coprostanoligenes group	gut metagenome	-0.802627	60 days-old	0.00253176	0.00572288
35c9a80bc8487efffdd8169f32974340	Bacteria	Firmicutes	Clostridia	Clostridiales	Ruminococcaceae	uncultured	NA	-0.801434	60 days-old	0.00498624	0.010457
3bbb7e1bab4395f8355642a71a51bf89	Bacteria	Firmicutes	Clostridia	Clostridiales	Ruminococcaceae	NA	NA	-0.798768	60 days-old	0.004452	0.00948611
7ec1d11a30f6453aa48f6550be17db22	Bacteria	Firmicutes	Clostridia	Clostridiales	Ruminococcaceae	Oscillibacter	Lactobacillales bacterium JFB8	-0.797664	60 days-old	0.00132543	0.00323162
206dc6883212a3f1d01fb36aa93d9312	Bacteria	Firmicutes	Clostridia	Clostridiales	Ruminococcaceae	Ruminococcaceae UCG-	NA	-0.796355	60 days-old	0.00628093	0.0128105
b982118930a1f2468737802a4b9eeb89	Bacteria	Firmicutes	Clostridia	Clostridiales	Ruminococcaceae	Ruminococcaceae UCG-	uncultured bacterium	-0.790351	60 days-old	0.00291831	0.00648649
2a78db7c51d6eca1334d34bf1f716504	Bacteria	Planctomycetes	Planctomycetacia	Pirellulales	Pirellulaceae	p-88-a gut group	uncultured bacterium	-0.786703	60 days-old	0.00515056	0.0107663
f609b0d30b5c5b6bacbded22df7594cd	Bacteria	Firmicutes	Clostridia	Clostridiales	Lachnospiraceae	NA	NA	-0.785865	60 days-old	0.00448719	0.00953386
94e1faff052289ec342767a6e00f758c	Bacteria	Firmicutes	Clostridia	Clostridiales	Christensenellaceae	uncultured	NA	-0.779254	60 days-old	0.012104	0.0226215
75f5fd919f9fb65fbd24c6cfab17ecc4	Bacteria	Proteobacteria	eltaproteobacteria	Bradymonadales	uncultured rumen bacterium	uncultured rumen bacterium	uncultured rumen bacterium	-0.77726	60 days-old	0.0153531	0.0278783
65fe2afe1b04c43af784ba6d6f52c651	Bacteria	Firmicutes	Clostridia	Clostridiales	Christensenellaceae	Christensenellaceae R-7 group	NA	-0.776149	60 days-old	0.0202313	0.0357208
53cc85caded33a49eab0c87eb7c522d7	Bacteria	Firmicutes	Clostridia	Clostridiales	Ruminococcaceae	NA	NA	-0.774249	60 days-old	0.00205206	0.00473575
cd4a3325518adc6e7abfde39d49d52bd	Bacteria	Firmicutes	Clostridia	Clostridiales	Ruminococcaceae	uncultured	NA	-0.770826	60 days-old	0.0117259	0.0220569
6cd89d7f5bd63f306688b0c8fa2f42ec	Bacteria	Firmicutes	Clostridia	Clostridiales	Ruminococcaceae	NA	NA	-0.770799	60 days-old	0.00730752	0.0145968
5f8bbffd6517b8e4d06dcbdb359a0829	Bacteria	Firmicutes	Clostridia	Clostridiales	NA	NA	NA	-0.76768	60 days-old	0.0120286	0.0225201
b58f3a8e4b946716e9d37aa6e52da926	Bacteria	Firmicutes	Clostridia	Clostridiales	Christensenellaceae	Christensenellaceae R-7 group	NA	-0.764768	60 days-old	0.00243732	0.00552505
9d2c9adbe9d8e16b2541386afcf35100	Bacteria	Firmicutes	Clostridia	Clostridiales	Ruminococcaceae	NA	NA	-0.7615	60 days-old	0.0172156	0.0308741
e9fd6977f685dbc79ed02cf07bb68c35	Bacteria	Firmicutes	Clostridia	Clostridiales	Ruminococcaceae	Ruminiclostridium	uncultured bacterium	-0.761158	60 days-old	0.0174015	0.0311549
7c59a38d5c68fc286e832566c359c7af	Bacteria	Firmicutes	Clostridia	Clostridiales	Ruminococcaceae	NA	NA	-0.759766	60 days-old	0.000283842	0.000837112
b12bd367143f077aec02036649c4ec33	Bacteria	Firmicutes	Clostridia	Clostridiales	Ruminococcaceae	NA	NA	-0.753755	60 days-old	0.0123615	0.0230624
c4eed45155965d43ca1f6dac0b8d0d47	Bacteria	Firmicutes	Clostridia	Clostridiales	Lachnospiraceae	NA	NA	-0.753023	60 days-old	0.00130545	0.00318866
e326ff0b022546fad1f59a9a0cd57d8e	Bacteria	Firmicutes	Clostridia	Clostridiales	Ruminococcaceae	Ruminococcaceae UCG-	NA	-0.751503	60 days-old	0.00482775	0.0101513
6c23a6b33a7a546cf3c7e4c32a722a91	Bacteria	Bacteroidetes	Bacteroidia	Bacteroidales	Muribaculaceae	NA	NA	-0.746919	60 days-old	0.00365729	0.00794112
23237d8b583e3ffa9de1b87deaa6bd4b	Bacteria	Bacteroidetes	Bacteroidia	Bacteroidales	Rikenellaceae	Rikenellaceae RC9 gut group	uncultured bacterium	-0.746185	60 days-old	0.0256145	0.0442709
1570cd048ae2c4565e3800a0e0c93d04	Bacteria	Firmicutes	Clostridia	Clostridiales	Ruminococcaceae	GCA-9	uncultured bacterium	-0.744584	60 days-old	0.0143672	0.0263729
eaf0c240897d6b0d9bdf6fe1cec62a73	Bacteria	Firmicutes	Clostridia	Clostridiales	Family XIII	[Eubacterium] nodatum group	NA	-0.743686	60 days-old	0.00412583	0.00886804
896dfa2b63270be7aeb51677c27415fc	Bacteria	Firmicutes	Clostridia	Clostridiales	Clostridiales vadinBB group	metagenome	metagenome	-0.743662	60 days-old	0.0215624	0.0378409
666b4713a6cac8b896f69962421c5078	Bacteria	Firmicutes	Clostridia	Clostridiales	Ruminococcaceae	Ruminococcaceae UCG-	uncultured bacterium	-0.742027	60 days-old	0.0226941	0.0396093
d4a0a0c71a812660c6d3c990ebeacf2f	Bacteria	Firmicutes	Clostridia	Clostridiales	Lachnospiraceae	NA	NA	-0.740472	60 days-old	0.0106555	0.0203239
100ac2fcb06b42af47f170e37b01f56d	Bacteria	Firmicutes	Clostridia	Clostridiales	Lachnospiraceae	[Eubacterium] eligens group	uncultured bacterium	-0.737604	60 days-old	0.00426108	0.00913416
868ac4f08877cbc86eeeaef946e57b66	Bacteria	Firmicutes	Clostridia	Clostridiales	Ruminococcaceae	Ruminococcaceae UCG-	uncultured rumen bacterium	-0.735636	60 days-old	0.00564187	0.0116484
c237a7a2b9b9942d606a3f60c01d857b	Bacteria	Firmicutes	Clostridia	Clostridiales	Ruminococcaceae	Ruminococcaceae UCG-	NA	-0.727458	60 days-old	0.00235196	0.00536967
cb3afd97f1e22ad11733d52e5a53c216	Bacteria	Firmicutes	Clostridia	Clostridiales	Ruminococcaceae	Ruminococcaceae UCG-	uncultured bacterium	-0.724867	60 days-old	0.00536652	0.011152
3c73e2a9c743602dd9727382794e144a	Bacteria	Firmicutes	Clostridia	Clostridiales	Lachnospiraceae	Tyzzerella	uncultured bacterium	-0.721692	60 days-old	0.0129608	0.0240061
0b7fa09873cf92974c9a1315b1f92847	Bacteria	Firmicutes	Clostridia	Clostridiales	Lachnospiraceae	NA	NA	-0.720319	60 days-old	0.0136483	0.0251399
fb3367ec52716be841b46680bf8bf416	Bacteria	Bacteroidetes	Bacteroidia	Bacteroidales	Paludibacteraceae	uncultured	uncultured bacterium	-0.719964	60 days-old	0.0120237	0.0225201
a707cdf4b1e8c72ada504e8c3470be25	Bacteria	Kiritimatiellaeota	Kiritimatiellae	WCHB-	NA	NA	NA	-0.717292	60 days-old	0.0283997	0.0484038
0ca6a0b49b9fbeafafad38c419e35ae6	Bacteria	Firmicutes	Clostridia	Clostridiales	Peptostreptococcaceae	Intestinibacter	uncultured bacterium	-0.715979	60 days-old	0.0112047	0.0211762
82a603cb8dd4d3bacfda46ffdd504379	Bacteria	Firmicutes	Clostridia	Clostridiales	Lachnospiraceae	NA	NA	-0.700737	60 days-old	0.00228899	0.00524465
7c4edf6aed7981a4effe8c1ce293e9ef	Bacteria	Firmicutes	Clostridia	Clostridiales	Lachnospiraceae	NA	NA	-0.699948	60 days-old	0.00903878	0.0176682
1f953a4ba92aa5e2806723faff428647	Bacteria	Firmicutes	Clostridia	Clostridiales	Ruminococcaceae	[Eubacterium] coprostanoligenes group	NA	-0.686952	60 days-old	0.00540933	0.0112337
56ee82cb1624a757d8c1710632aab195	Bacteria	Firmicutes	Clostridia	Clostridiales	Ruminococcaceae	Ruminococcaceae UCG-	NA	-0.680788	60 days-old	0.0126753	0.0235926
413de480445d369ce335886d2b266ddd	Bacteria	Firmicutes	Clostridia	Clostridiales	Ruminococcaceae	[Eubacterium] coprostanoligenes group	uncultured bacterium	-0.678743	60 days-old	0.00908913	0.0177341
edcf900208d3d0491a625198c7e7eaaf	Bacteria	Cyanobacteria	Melainabacteria	Gastranaerophilales	uncultured bacterium	uncultured bacterium	uncultured bacterium	-0.678546	60 days-old	0.00500855	0.0104969
d52ad052c9fec09dc9eb2d89fbe52bf5	Bacteria	Firmicutes	Clostridia	Clostridiales	Lachnospiraceae	NA	NA	-0.676217	60 days-old	0.00395452	0.00851702
f5609e2621b0b8789cf6b498cca30285	Bacteria	Firmicutes	Clostridia	Clostridiales	Ruminococcaceae	Ruminococcaceae UCG-	uncultured bacterium	-0.675107	60 days-old	0.0052369	0.0109111
d8f6dc520549c6475ab4b160897e28ba	Bacteria	Lentisphaerae	Lentisphaeria	Victivallales	Victivallaceae	uncultured bacterium	uncultured bacterium	-0.674462	60 days-old	0.00295168	0.0065561
da8c900190caeab9415010610dec1db7	Bacteria	Firmicutes	Clostridia	Clostridiales	Ruminococcaceae	Ruminococcaceae UCG-	uncultured bacterium	-0.671194	60 days-old	0.00593078	0.0121663
bc2fca344c6a3340ce30a2620cba2bc2	Bacteria	Firmicutes	Clostridia	Clostridiales	Family XIII	[Eubacterium] saphenum group	uncultured bacterium	-0.669651	60 days-old	0.0164363	0.0296764
6f8cf26b1c03b865bad0540fd2c30e40	Bacteria	Firmicutes	Clostridia	Clostridiales	Ruminococcaceae	Ruminococcaceae UCG-	NA	-0.66844	60 days-old	0.00880177	0.0172577
6d4a38919f253231194f5121c5ca8aa5	Bacteria	Firmicutes	Clostridia	Clostridiales	Ruminococcaceae	Ruminococcaceae UCG-	uncultured rumen bacterium C8d-	-0.653258	60 days-old	0.0145551	0.0266412
23af7ada15ad95712ae7b6f87bd4d8e7	Bacteria	Firmicutes	Clostridia	Clostridiales	Christensenellaceae	NA	NA	-0.649091	60 days-old	0.00151196	0.00363099
18aa606bbc7c2fe5f7c00c9df2414c4a	Bacteria	Firmicutes	Erysipelotrichia	Erysipelotrichales	Erysipelotrichaceae	Erysipelotrichaceae UCG-	unidentified rumen bacterium RFN7	-0.643341	60 days-old	0.00804357	0.0159177
166413609389a68ac84741d1c554575d	Bacteria	Firmicutes	Clostridia	Clostridiales	Lachnospiraceae	NA	NA	-0.64292	60 days-old	0.00268896	0.00603128
68009b170138c9e3fde58fff2b64d16f	Bacteria	Firmicutes	Clostridia	Clostridiales	Lachnospiraceae	NA	NA	-0.639848	60 days-old	0.0275737	0.0472227
4b12f182387cfdc4cb42cb7acc5bd512	Bacteria	Firmicutes	Clostridia	Clostridiales	Lachnospiraceae	Cellulosilyticum	uncultured bacterium	-0.637017	60 days-old	0.0100648	0.019354
74312209bebd4552c0547fe6ebcf7363	Bacteria	Firmicutes	Clostridia	Clostridiales	Ruminococcaceae	Ruminococcaceae UCG-	uncultured Clostridiaceae bacterium	-0.625999	60 days-old	0.0106583	0.0203239
d4640f8d90729c9b92b144cc2c7e0c61	Bacteria	Bacteroidetes	Bacteroidia	Bacteroidales	Tannerellaceae	Parabacteroides	uncultured bacterium	-0.624884	60 days-old	0.00934725	0.018116
d64a0b9a0709481946ec2727af33466f	Bacteria	Firmicutes	Clostridia	Clostridiales	Ruminococcaceae	uncultured	NA	-0.622201	60 days-old	0.00579608	0.0119053
ed67bb9d0b0958000c755331bcb40bde	Bacteria	Spirochaetes	Spirochaetia	Spirochaetales	Spirochaetaceae	Sphaerochaeta	uncultured bacterium	-0.618728	60 days-old	0.0233789	0.0406496
68d39ad55bc2d17577b510e81a9d8b38	Bacteria	Tenericutes	Mollicutes	Anaeroplasmatales	Anaeroplasmataceae	Anaeroplasma	uncultured bacterium	-0.618535	60 days-old	0.0292198	0.0496689
bf3e02ee4ea6e7807865e2aa76be31ff	Bacteria	Firmicutes	Clostridia	Clostridiales	Clostridiaceae	Clostridium sensu stricto	NA	-0.618198	60 days-old	0.0218202	0.0382722
2ac0982ac2fdbb6b267788e59360d9bc	Bacteria	Firmicutes	Clostridia	Clostridiales	Lachnospiraceae	[Eubacterium] ruminantium group	uncultured bacterium	-0.602534	60 days-old	0.0263805	0.0453983
619b20c0d74b1633f830cfa87fc34b25	Bacteria	Verrucomicrobia	Verrucomicrobiae	Opitutales	Puniceicoccaceae	uncultured	uncultured bacterium	-0.592551	60 days-old	0.0117611	0.0220971
ef42107946d555b5015c807ad9ba8bf1	Bacteria	Firmicutes	Clostridia	Clostridiales	Ruminococcaceae	Candidatus Soleaferrea	uncultured bacterium	-0.592547	60 days-old	0.00620111	0.0126558
40d2f04aeecd6ff201be5f56bde244a3	Bacteria	Firmicutes	Clostridia	Clostridiales	Lachnospiraceae	Lachnospiraceae UCG-	uncultured rumen bacterium	-0.590362	60 days-old	0.00918652	0.0178586
f6bec892cb37a298b4ab13a8b6c99960	Bacteria	Firmicutes	Clostridia	Clostridiales	Ruminococcaceae	Ruminococcaceae UCG-	uncultured bacterium	-0.58958	60 days-old	0.0177147	0.0316801
de6490f8f934a88e79a8041a00a6951f	Bacteria	Firmicutes	Clostridia	Clostridiales	Clostridiales vadinBB group	uncultured bacterium	uncultured bacterium	-0.585415	60 days-old	0.0220328	0.038624
3015aebda9cc3beeadb8875e06a44eda	Bacteria	Firmicutes	Clostridia	Clostridiales	Ruminococcaceae	Ruminococcaceae UCG-	NA	-0.585098	60 days-old	0.0128104	0.0237609
91aa9de8fe70fd40391cb0216fedc39c	Bacteria	Firmicutes	Clostridia	Clostridiales	Lachnospiraceae	NA	NA	-0.579291	60 days-old	0.0129613	0.0240061
bb493ec3a4842e51fba3f0c40fc991ee	Bacteria	Firmicutes	Clostridia	Clostridiales	Ruminococcaceae	Ruminococcaceae UCG-	NA	-0.578713	60 days-old	0.0107943	0.0205464
0b7f24051daf9dd9986d735bbe70816f	Bacteria	Epsilonbacteraeota	Campylobacteria	Campylobacterales	Helicobacteraceae	Helicobacter	NA	-0.573352	60 days-old	0.0261724	0.0451306
a896bf3e7b798947cd37089ba558fe09	Bacteria	Firmicutes	Clostridia	Clostridiales	Lachnospiraceae	Cellulosilyticum	uncultured bacterium	-0.570408	60 days-old	0.0283243	0.0483269
3ad5a0b1c66e2c6ba723673025f79386	Bacteria	Tenericutes	Mollicutes	Izimaplasmatales	uncultured bacterium	uncultured bacterium	uncultured bacterium	-0.558483	60 days-old	0.0199861	0.0353268
657ede6c97271c3003e4144497381b32	Bacteria	Tenericutes	Mollicutes	TWKB7	uncultured bacterium	uncultured bacterium	uncultured bacterium	-0.557641	60 days-old	0.00633505	0.0129127
ebc80eeafeba1fdbf24349bc46944875	Bacteria	Kiritimatiellaeota	Kiritimatiellae	WCHB-	uncultured rumen bacterium	uncultured rumen bacterium	uncultured rumen bacterium	-0.552984	60 days-old	0.0108142	0.0205722
ac0764362e98f0bba7c9a1209340dc8b	Bacteria	Firmicutes	Clostridia	Clostridiales	Ruminococcaceae	NA	NA	-0.55109	60 days-old	0.0142294	0.0261499
463de5bd2ea14b0f42c11a0f49adfcab	Bacteria	Firmicutes	Clostridia	Clostridiales	Ruminococcaceae	Ruminococcaceae UCG-	NA	-0.546095	60 days-old	0.0157624	0.0285726
30ec333464ff341301256b811709fe59	Bacteria	Firmicutes	Clostridia	Clostridiales	Christensenellaceae	Christensenellaceae R-7 group	NA	-0.545665	60 days-old	0.0243602	0.0422632
810de027ace2f0381efd67e3c98462d1	Bacteria	Firmicutes	Clostridia	Clostridiales	Ruminococcaceae	Ruminococcus	uncultured bacterium	-0.531499	60 days-old	0.0220622	0.0386285
b66754a9c67e74ce6063bf17329bb360	Bacteria	Proteobacteria	Alphaproteobacteria	Rickettsiales	uncultured	uncultured alpha proteobacterium	uncultured alpha proteobacterium	-0.521792	60 days-old	0.0152115	0.0276525
d1ac1cbb4df2f86071399397cebd8040	Bacteria	Firmicutes	Clostridia	Clostridiales	Ruminococcaceae	Ruminococcaceae UCG-	uncultured bacterium	-0.521283	60 days-old	0.0145963	0.0267015
b6b22133743402e6c90cb28e03eb8ccb	Bacteria	Bacteroidetes	Bacteroidia	Bacteroidales	Prevotellaceae	Prevotellaceae NKB group	uncultured bacterium	-0.520181	60 days-old	0.00660581	0.0134047
e9664b68dc42e03b9068a630f71d77ba	Bacteria	Firmicutes	Clostridia	Clostridiales	Ruminococcaceae	Ruminococcus	NA	-0.517901	60 days-old	0.0166008	0.0299396
4219a924dac64a9e15f48315e6156750	Bacteria	Firmicutes	Clostridia	Clostridiales	Family XIII	Family XIII A group	uncultured bacterium	-0.517699	60 days-old	0.0283638	0.0483684
1ebe150e7b676183346da5a9b9dde892	Bacteria	Firmicutes	Clostridia	Clostridiales	Christensenellaceae	Christensenellaceae R-7 group	NA	-0.515296	60 days-old	0.00955846	0.0184916
0b46b16ef921694731ceb16f48c65066	Bacteria	Firmicutes	Clostridia	Clostridiales	Ruminococcaceae	NA	NA	-0.506824	60 days-old	0.0261825	0.0451306
8ccd164f708be9ef9fb671dea7c37633	Bacteria	Kiritimatiellaeota	Kiritimatiellae	WCHB-	NA	NA	NA	-0.490626	60 days-old	0.0187745	0.0332773
69bf2f891f63bc049dad35cdbe0a27a8	Bacteria	Firmicutes	Clostridia	Clostridiales	Christensenellaceae	NA	NA	-0.477284	60 days-old	0.0274692	0.0470942
86efb954da4d17ceb717be3ef17ef948	Bacteria	Firmicutes	Clostridia	Clostridiales	Ruminococcaceae	NA	NA	-0.473962	60 days-old	0.00669591	0.0135789
d6c41f5c03e0ef5157e854716a5443e6	Bacteria	Firmicutes	Clostridia	Clostridiales	Lachnospiraceae	NA	NA	-0.462821	60 days-old	0.021	0.0369147
2c9dc94e08f89ebcc4fbdabd5b8689d3	Bacteria	Firmicutes	Clostridia	Clostridiales	Christensenellaceae	Christensenellaceae R-7 group	NA	-0.439036	60 days-old	0.0237553	0.0412586
3e2bd727a416d57a5e7bc8dfe9501a67	Bacteria	Firmicutes	Clostridia	Clostridiales	Ruminococcaceae	Ruminococcaceae UCG-	uncultured bacterium	-0.438628	60 days-old	0.020321	0.0358589
0aa67a432240ed6a7735ecc6cc75fac0	Bacteria	Firmicutes	Clostridia	Clostridiales	Ruminococcaceae	Ruminococcaceae UCG-	NA	-0.415721	60 days-old	0.0264065	0.0454186
d7cab8ba53a3f87c228e2628c0a3df0a	Bacteria	Firmicutes	Clostridia	Clostridiales	Lachnospiraceae	NA	NA	-0.411216	60 days-old	0.0283179	0.0483269
4f49e9555e892df89782896d3f6f84ca	Bacteria	Firmicutes	Negativicutes	Selenomonadales	Acidaminococcaceae	Phascolarctobacterium	NA	0.301001	210 days-old	0.0275068	0.0471335
9623f8e3d3b2b2b79e446532952f99c2	Bacteria	Firmicutes	Clostridia	Clostridiales	Christensenellaceae	Christensenellaceae R-7 group	NA	0.320377	210 days-old	0.00768004	0.0152645
ba4c9f7e20c8ff40279551cbc25b9dc9	Bacteria	Firmicutes	Clostridia	Clostridiales	Christensenellaceae	Christensenellaceae R-7 group	uncultured Christensenellaceae bacterium	0.330938	210 days-old	0.00353534	0.0077183
df5093368b242c7325000fcb0e944b17	Bacteria	Firmicutes	Clostridia	Clostridiales	Christensenellaceae	Christensenellaceae R-7 group	NA	0.345676	210 days-old	0.0245832	0.0426269
e74176efedc77d2b9faa3ea502464dea	Bacteria	Firmicutes	Clostridia	Clostridiales	Ruminococcaceae	uncultured	uncultured rumen bacterium Cd-7	0.358606	210 days-old	0.017894	0.0319829
815dee795fc8f082df3c430b587519cf	Bacteria	Firmicutes	Clostridia	Clostridiales	Lachnospiraceae	Blautia	NA	0.370734	210 days-old	0.0111828	0.0211473
40401f0248831b34c64c9ebbf5a39028	Bacteria	Firmicutes	Clostridia	Clostridiales	Ruminococcaceae	[Eubacterium] coprostanoligenes group	NA	0.378578	210 days-old	0.00673103	0.0136241
82358059702ab1f013ba0f1f1244388c	Bacteria	Bacteroidetes	Bacteroidia	Bacteroidales	Muribaculaceae	uncultured bacterium	uncultured bacterium	0.388306	210 days-old	0.0091301	0.0177861
49356b5f482a8453dd4aa0c2498c949b	Bacteria	Firmicutes	Clostridia	Clostridiales	Ruminococcaceae	Ruminococcaceae UCG-	NA	0.415801	210 days-old	0.0115627	0.0217884
d38c4b03e3a3a896724b53d7f2b30ef4	Bacteria	Bacteroidetes	Bacteroidia	Bacteroidales	Tannerellaceae	Parabacteroides	uncultured bacterium	0.424571	210 days-old	0.0272675	0.0467987
a2e2276f46737b77196b50d41ad26d53	Bacteria	Firmicutes	Clostridia	Clostridiales	Lachnospiraceae	NA	NA	0.425732	210 days-old	0.015904	0.0287803
9562f4026b34a47d76e7bb97a1ffe9ca	Bacteria	Bacteroidetes	Bacteroidia	Bacteroidales	Tannerellaceae	Parabacteroides	uncultured bacterium	0.445334	210 days-old	0.00681105	0.0137426
3175a2d57860be4106848d31923b8ae1	Bacteria	Firmicutes	Clostridia	Clostridiales	Ruminococcaceae	NA	NA	0.450965	210 days-old	0.0204394	0.0360284
6ef1ac044cf19b55e9b28f022bf3ca3d	Bacteria	Cyanobacteria	Melainabacteria	Gastranaerophilales	uncultured rumen bacterium	uncultured rumen bacterium	uncultured rumen bacterium	0.460969	210 days-old	0.00703291	0.0141189
f3b0c2f75094b8a46241e73714b118fe	Bacteria	Firmicutes	Clostridia	Clostridiales	Ruminococcaceae	NA	NA	0.461266	210 days-old	0.0182662	0.0324845
2d9475b3b2d7dededad46224d8036374	Bacteria	Actinobacteria	Coriobacteriia	Coriobacteriales	Eggerthellaceae	uncultured	uncultured bacterium	0.465348	210 days-old	0.0145099	0.026589
4796c305736344d3ffb7e8817530d78e	Bacteria	Firmicutes	Clostridia	Clostridiales	Ruminococcaceae	[Eubacterium] coprostanoligenes group	NA	0.467224	210 days-old	0.0289816	0.0492904
0b74d3ad8f551e55a4fc0e598dd4d674	Bacteria	Firmicutes	Clostridia	Clostridiales	efluviitaleaceae	efluviitaleaceae UCG-	uncultured bacterium	0.471975	210 days-old	0.0075278	0.0149992
40accf816a991d79571547d05b30933a	Bacteria	Firmicutes	Clostridia	Clostridiales	Ruminococcaceae	Ruminococcaceae UCG-	NA	0.474782	210 days-old	0.0224573	0.0392173
ba31d24f8accdf1aab8144864d46f737	Bacteria	Bacteroidetes	Bacteroidia	Bacteroidales	Tannerellaceae	Parabacteroides	Porphyromonadaceae bacterium JFB7	0.479497	210 days-old	0.000181207	0.000568541
d42123dfa783f9953dbd5bf8e550790f	Bacteria	Bacteroidetes	Bacteroidia	Bacteroidales	Prevotellaceae	Prevotella	uncultured bacterium	0.480926	210 days-old	0.0274376	0.0470653
7caabd1f31dfee220da55317c17af93d	Bacteria	Firmicutes	Clostridia	Clostridiales	Lachnospiraceae	XBB	NA	0.484846	210 days-old	0.00596462	0.0122247
e6dd68f315f0db18138ba93e4099c91e	Bacteria	Firmicutes	Clostridia	Clostridiales	Lachnospiraceae	Blautia	NA	0.49357	210 days-old	0.0126857	0.0235982
80618b30547cf22444a92185e8c16250	Bacteria	Bacteroidetes	Bacteroidia	Bacteroidales	Prevotellaceae	Alloprevotella	NA	0.495129	210 days-old	0.0119135	0.022344
63b2ae2c8fc44e4c21c94c6e0299a20c	Bacteria	Tenericutes	Mollicutes	Mollicutes RF9	uncultured prokaryote	uncultured prokaryote	uncultured prokaryote	0.501555	210 days-old	0.00441841	0.00942711
646a09e764d0519a3caa0098557e753f	Bacteria	Firmicutes	Clostridia	Clostridiales	Ruminococcaceae	NA	NA	0.510929	210 days-old	0.00556777	0.0115178
d1e1d73c07d0738ace637edb224dc3f0	Bacteria	Bacteroidetes	Bacteroidia	Bacteroidales	Tannerellaceae	Parabacteroides	Porphyromonadaceae bacterium JFB7	0.511869	210 days-old	0.00132784	0.00323503
4b7dcac92a90fbe7b291b2f20af31d47	Bacteria	Firmicutes	Clostridia	Clostridiales	Christensenellaceae	uncultured	uncultured bacterium	0.516331	210 days-old	0.0100148	0.0192694
346e8316ea0835ce8065d2fe9a388de7	Bacteria	Firmicutes	Clostridia	Clostridiales	Family XIII	[Eubacterium] nodatum group	NA	0.51692	210 days-old	0.00192473	0.00449058
8b4e2f985cbd61242a7554df61f59921	Bacteria	Actinobacteria	Coriobacteriia	Coriobacteriales	Eggerthellaceae	uncultured	uncultured bacterium	0.517213	210 days-old	0.0113058	0.0213546
8dac3db2c48ae871539919458afcce36	Bacteria	Bacteroidetes	Bacteroidia	Bacteroidales	Prevotellaceae	Alloprevotella	uncultured bacterium	0.519766	210 days-old	0.00111425	0.00277174
4ea69458f13c0e9dab0e0ba13b090a8e	Bacteria	Firmicutes	Clostridia	Clostridiales	Lachnospiraceae	NA	NA	0.52039	210 days-old	0.00534162	0.0111075
2564d2edcb905af3ca161f18c9941439	Bacteria	Spirochaetes	Spirochaetia	Spirochaetales	Spirochaetaceae	Treponema	NA	0.521886	210 days-old	0.00114372	0.00283841
fd245e0384ae3fd74a3fd61f58837e2c	Bacteria	Firmicutes	Clostridia	Clostridiales	Ruminococcaceae	Ruminococcaceae UCG-	uncultured bacterium	0.531656	210 days-old	0.0150003	0.0272998
97aa93d50fa554ae933ae76b4001143f	Bacteria	Firmicutes	Clostridia	Clostridiales	Ruminococcaceae	NA	NA	0.532114	210 days-old	0.00578488	0.0118899
bb2ac88040a825103749adb6a8280b6c	Bacteria	Firmicutes	Clostridia	Clostridiales	Lachnospiraceae	NA	NA	0.533249	210 days-old	0.0176523	0.0315863
d907c55444b6fa8b8c6b6bea92923bbb	Bacteria	Firmicutes	Clostridia	Clostridiales	Ruminococcaceae	Ruminococcaceae UCG-	NA	0.548664	210 days-old	0.00569671	0.0117313
d30b6dfdf2076f7b9d88967c014557ce	Bacteria	Tenericutes	Mollicutes	Mollicutes RF9	NA	NA	NA	0.548717	210 days-old	0.0184443	0.0327466
e536ec78aeef1e0bd1b0bf958e5f2851	Bacteria	Firmicutes	Clostridia	Clostridiales	Ruminococcaceae	Hydrogenoanaerobacterium	uncultured bacterium	0.549529	210 days-old	0.0181853	0.0323767
d7ce15c4811de0c346b67b09ecfdd2bc	Bacteria	Bacteroidetes	Bacteroidia	Bacteroidales	Tannerellaceae	Parabacteroides	Porphyromonadaceae bacterium JFB7	0.559511	210 days-old	0.00152116	0.00364485
4bee3356e63e9a77a8d98842824acb6d	Bacteria	Firmicutes	Clostridia	Clostridiales	Lachnospiraceae	NA	NA	0.559946	210 days-old	0.0155667	0.0282341
98d7fb08a789a6cd87ff4ef664a66253	Bacteria	Firmicutes	Clostridia	Clostridiales	Lachnospiraceae	NA	NA	0.562043	210 days-old	0.00874336	0.0171538
fae1309bf0968b96773d2f19e866b2ed	Bacteria	Firmicutes	Clostridia	Clostridiales	Ruminococcaceae	Intestinimonas	NA	0.563473	210 days-old	0.000666868	0.00176323
1584a6b82de78ea2f1d6433e6e805d47	Bacteria	Firmicutes	Clostridia	Clostridiales	Ruminococcaceae	NA	NA	0.563888	210 days-old	0.00994962	0.0191787
3a3eb13349ac501fe0f104a12ae869cb	Bacteria	Firmicutes	Clostridia	Clostridiales	Ruminococcaceae	Ruminiclostridium	NA	0.57393	210 days-old	0.000700737	0.00184059
f70245306899de86c3639e82220e9c8a	Bacteria	Proteobacteria	eltaproteobacteria	esulfovibrionales	esulfovibrionaceae	esulfovibrio	NA	0.575649	210 days-old	0.000960861	0.00242034
5373d4cc6c624af306fe05f9bcc61a4b	Bacteria	Bacteroidetes	Bacteroidia	Bacteroidales	Tannerellaceae	Parabacteroides	uncultured bacterium	0.588251	210 days-old	0.00390581	0.00842917
49d71334648a2d5953633a598c2a59e4	Bacteria	Firmicutes	Negativicutes	Selenomonadales	Veillonellaceae	Anaerovibrio	NA	0.588359	210 days-old	0.00637503	0.0129801
3ada3a83689a10b3456b45d37019b62e	Bacteria	Firmicutes	Clostridia	Clostridiales	Lachnospiraceae	Acetitomaculum	uncultured bacterium	0.592236	210 days-old	0.00564867	0.011655
03c8f58614a16c2314b9594be6903afc	Bacteria	Firmicutes	Clostridia	Clostridiales	Ruminococcaceae	Butyricicoccus	uncultured bacterium	0.593702	210 days-old	0.000375912	0.00106631
63db54d0ac796e0b417c01482822484c	Bacteria	Bacteroidetes	Bacteroidia	Bacteroidales	Tannerellaceae	Parabacteroides	uncultured bacterium	0.593875	210 days-old	0.00049517	0.001365
39b3d7aa2e68f25a903f75ccc9701d07	Bacteria	Firmicutes	Clostridia	Clostridiales	Christensenellaceae	uncultured	uncultured bacterium	0.596585	210 days-old	0.000925251	0.00234544
1df316fe2a666d47fa333e364cc19313	Bacteria	Firmicutes	Clostridia	Clostridiales	Ruminococcaceae	Ruminococcaceae UCG-	NA	0.60164	210 days-old	0.000223266	0.000683057
24d2599641ecc4a9e12c5fcec35b9bde	Bacteria	Firmicutes	Clostridia	Clostridiales	Peptococcaceae	uncultured	NA	0.602273	210 days-old	0.010932	0.0207715
16043da275af0cfe5569ef85adfe5b8c	Bacteria	Firmicutes	Clostridia	Clostridiales	Christensenellaceae	Christensenellaceae R-7 group	NA	0.602569	210 days-old	0.00234415	0.00535566
afac4bd95de7a781a7b05f431fafa415	Bacteria	Firmicutes	Clostridia	Clostridiales	Lachnospiraceae	NA	NA	0.602953	210 days-old	0.0124499	0.0231865
eac99e0ad8f45addc7a25490c09e3373	Bacteria	Firmicutes	Clostridia	Clostridiales	Ruminococcaceae	Ruminococcaceae UCG-	NA	0.606299	210 days-old	0.00345963	0.00756335
1872df5fdb295afd68c414ba23be2597	Bacteria	Firmicutes	Clostridia	Clostridiales	Ruminococcaceae	NA	NA	0.608147	210 days-old	0.00306255	0.00676005
c99ac2ea927a1dcfceea7d6b15028a4e	Bacteria	Firmicutes	Clostridia	Clostridiales	Ruminococcaceae	uncultured	Ruminococcaceae bacterium Marseille-P78	0.608776	210 days-old	0.00828995	0.0163546
98887cec653df586f6c81aad2d73799a	Bacteria	Firmicutes	Clostridia	Clostridiales	Clostridiales vadinBB group	NA	NA	0.609246	210 days-old	0.00507989	0.0106325
b51e0dfe57e08f1dd91e1f62edebefdd	Bacteria	Firmicutes	Clostridia	Clostridiales	Ruminococcaceae	Ruminococcaceae UCG-	uncultured bacterium	0.609434	210 days-old	0.0019755	0.0045889
b549d230d21824901a1f8a7a8386f282	Bacteria	Firmicutes	Clostridia	Clostridiales	Ruminococcaceae	uncultured	NA	0.61365	210 days-old	0.0288032	0.049013
e40ee664780f4c2a2079be4b05003bba	Bacteria	Firmicutes	Clostridia	Clostridiales	Ruminococcaceae	NA	NA	0.614771	210 days-old	0.00260099	0.00585453
96f59ad803fb6f1320fc530a881cd6fb	Bacteria	Bacteroidetes	Bacteroidia	Bacteroidales	Prevotellaceae	Prevotella	uncultured bacterium	0.615663	210 days-old	2.31E-05	0.000101503
3dc2e668198efa9146f5bbc3c4d22caf	Bacteria	Actinobacteria	Coriobacteriia	Coriobacteriales	Eggerthellaceae	uncultured	uncultured bacterium	0.618796	210 days-old	0.000203829	0.000630842
0af52b46a994a5efab069a52df07ec7f	Bacteria	Tenericutes	Mollicutes	Mollicutes RF9	uncultured bacterium	uncultured bacterium	uncultured bacterium	0.622623	210 days-old	0.00133567	0.00325162
f16678c9d8b2858975cdecece003654d	Bacteria	Firmicutes	Clostridia	Clostridiales	Ruminococcaceae	Ruminococcus	metagenome	0.622889	210 days-old	0.0149128	0.0271715
d5e67b978b568cde73349d8843573b85	Bacteria	Firmicutes	Clostridia	Clostridiales	Ruminococcaceae	Ruminococcaceae UCG-	NA	0.623686	210 days-old	0.0149576	0.0272374
beee43a46d7fcb4c9a1409d10af9e2b6	Bacteria	Firmicutes	Clostridia	Clostridiales	Lachnospiraceae	orea	NA	0.62459	210 days-old	0.00342705	0.00750239
6bec33026fa0ee3e4ca75afa2cda4286	Bacteria	Firmicutes	Clostridia	Clostridiales	Ruminococcaceae	Ruminococcaceae UCG-	NA	0.624626	210 days-old	0.00472708	0.00998565
746069c52efdbc307535646870f275ae	Bacteria	Firmicutes	Clostridia	Clostridiales	Ruminococcaceae	Ruminococcaceae UCG-	unidentified rumen bacterium JW	0.628083	210 days-old	0.0230321	0.0401772
4fba5b188b96de11a8d7d461e1d9715d	Bacteria	Tenericutes	Mollicutes	Mollicutes RF9	uncultured prokaryote	uncultured prokaryote	uncultured prokaryote	0.632089	210 days-old	0.0016446	0.00390256
791bfc1851863fcaf77c666036a74d53	Bacteria	Firmicutes	Clostridia	Clostridiales	Lachnospiraceae	NA	NA	0.633866	210 days-old	0.0258084	0.044582
338d0a562c8b420c7f82e7bdffb2df29	Bacteria	Firmicutes	Erysipelotrichia	Erysipelotrichales	Erysipelotrichaceae	Asteroleplasma	NA	0.635535	210 days-old	0.00364493	0.00791966
1ecc60eb3173f0dc8d75d0054d553cfa	Bacteria	Tenericutes	Mollicutes	Mollicutes RF9	uncultured Lachnospiraceae bacterium	uncultured Lachnospiraceae bacterium	uncultured Lachnospiraceae bacterium	0.63593	210 days-old	0.00766534	0.0152448
9745994e44dd362327ec7a03f1c1b38c	Bacteria	Cyanobacteria	Melainabacteria	Gastranaerophilales	NA	NA	NA	0.639319	210 days-old	0.0220717	0.0386285
304fcf1c64c2c581188d32467ed5a2eb	Bacteria	Tenericutes	Mollicutes	Mollicutes RF9	uncultured bacterium	uncultured bacterium	uncultured bacterium	0.644487	210 days-old	0.00370392	0.00802017
af8c97df451ca5e3b42ed474b21aeea3	Bacteria	Firmicutes	Clostridia	Clostridiales	Christensenellaceae	Christensenellaceae R-7 group	NA	0.648353	210 days-old	0.00614933	0.0125662
1028d7799463f32782d59ae9bfca3117	Bacteria	Firmicutes	Clostridia	Clostridiales	NA	NA	NA	0.64887	210 days-old	0.000307134	0.000895313
7b3f4b9d54e3b4545bab5d591fcf4444	Bacteria	Proteobacteria	eltaproteobacteria	Bradymonadales	uncultured rumen bacterium	uncultured rumen bacterium	uncultured rumen bacterium	0.653076	210 days-old	0.00549261	0.0113844
b0788f1ff7eddf4d56648548825f4f8f	Bacteria	Firmicutes	Clostridia	Clostridiales	Clostridiales vadinBB group	uncultured bacterium	uncultured bacterium	0.657968	210 days-old	0.0113872	0.0214957
a32131c0fed0f24cc079f6ac0990fd89	Bacteria	Firmicutes	Clostridia	Clostridiales	Lachnospiraceae	Marvinbryantia	NA	0.659188	210 days-old	2.14E-09	3.43E-08
d0abb6f6d8abf848a801ed6d286468a4	Bacteria	Tenericutes	Mollicutes	Mollicutes RF9	uncultured bacterium	uncultured bacterium	uncultured bacterium	0.665193	210 days-old	0.00296293	0.00656737
839a67deccbb8ac7555a0f4c2150a22b	Bacteria	Cyanobacteria	Melainabacteria	Gastranaerophilales	NA	NA	NA	0.668038	210 days-old	0.00308778	0.00680633
f362eb96ea7cc818e5a6c1a412261102	Bacteria	Bacteroidetes	Bacteroidia	Bacteroidales	Bacteroidaceae	Bacteroides	NA	0.671739	210 days-old	0.00805201	0.0159245
9d951566a5ef6dac2db3252e664497ac	Bacteria	Firmicutes	Clostridia	Clostridiales	Ruminococcaceae	[Eubacterium] coprostanoligenes group	NA	0.672008	210 days-old	0.00168262	0.00397011
2fde6760f8dfeaff757788cfbcd0c7f5	Bacteria	Bacteroidetes	Bacteroidia	Bacteroidales	Bacteroidaceae	Bacteroides	NA	0.672295	210 days-old	0.0263048	0.0453098
6da03c73e4d5bf5edfb27adccb88fc2e	Bacteria	Firmicutes	Clostridia	Clostridiales	Ruminococcaceae	Ruminococcaceae UCG-	gut metagenome	0.675274	210 days-old	0.00719291	0.0143948
4a7a91d4181ad2fc0360088bd958fc6f	Bacteria	Tenericutes	Mollicutes	Mollicutes RF9	uncultured bacterium	uncultured bacterium	uncultured bacterium	0.67666	210 days-old	0.00102954	0.00257493
45f4a3e57f9c008caf202afa72f8fa1b	Bacteria	Actinobacteria	Coriobacteriia	Coriobacteriales	Eggerthellaceae	uncultured	uncultured bacterium	0.677217	210 days-old	0.0173214	0.0310289
4b9c63aacaf43bf616415348c0dadfae	Bacteria	Firmicutes	Clostridia	Clostridiales	Ruminococcaceae	Ruminococcaceae UCG-	uncultured rumen bacterium	0.678532	210 days-old	1.13E-05	5.74E-05
8a4abaa023d6e90bab9fd65c412a6905	Bacteria	Actinobacteria	Coriobacteriia	Coriobacteriales	Eggerthellaceae	uncultured	uncultured bacterium	0.683382	210 days-old	0.000293554	0.000861775
460585a992ecaa9290de4d8983ae6806	Bacteria	Cyanobacteria	Melainabacteria	Gastranaerophilales	uncultured bacterium	uncultured bacterium	uncultured bacterium	0.687286	210 days-old	0.000812721	0.00210189
720035233ea4d6c1707859fc28983ee8	Bacteria	Firmicutes	Clostridia	Clostridiales	Ruminococcaceae	Ruminiclostridium	uncultured rumen bacterium	0.689753	210 days-old	0.00164914	0.00390752
ad36a34280de09558d333e4552d3d614	Bacteria	Firmicutes	Clostridia	Clostridiales	Ruminococcaceae	Faecalibacterium	uncultured bacterium	0.690776	210 days-old	0.0127207	0.0236359
dda0afbacc27e7720e919163e2400455	Bacteria	Bacteroidetes	Bacteroidia	Bacteroidales	Tannerellaceae	Parabacteroides	Porphyromonadaceae bacterium JFB7	0.692612	210 days-old	0.0215551	0.0378409
80c33a7fa30cd425d7782a51b424fdc1	Bacteria	Firmicutes	Clostridia	Clostridiales	Ruminococcaceae	[Eubacterium] coprostanoligenes group	NA	0.696792	210 days-old	0.0072864	0.0145637
22810ec97ffa543f13d4075c48969c34	Bacteria	Tenericutes	Mollicutes	Mollicutes RF9	uncultured organism	uncultured organism	uncultured organism	0.697338	210 days-old	0.00017034	0.000542981
1c686ce1e87e0a75dd7351f4e7254f34	Bacteria	Firmicutes	Clostridia	Clostridiales	Christensenellaceae	Christensenellaceae R-7 group	NA	0.698852	210 days-old	0.00142109	0.00344122
c5dd6555282aaf611cafe7ee11d1e8a9	Bacteria	Firmicutes	Clostridia	Clostridiales	Lachnospiraceae	Blautia	NA	0.699168	210 days-old	1.07E-05	5.49E-05
e0610a61ff59334a2a123b0f8e6c35f2	Bacteria	Firmicutes	Clostridia	Clostridiales	Lachnospiraceae	CAG-	uncultured bacterium	0.702414	210 days-old	0.0237222	0.0412235
7e5190700f7e9a63289ba88bf4485c8e	Bacteria	Firmicutes	Clostridia	Clostridiales	Clostridiales vadinBB group	NA	NA	0.702516	210 days-old	0.00367423	0.00797247
0e2fb43a2b35f1163888dd5b88a6a8db	Bacteria	Firmicutes	Clostridia	Clostridiales	Lachnospiraceae	Lachnospiraceae UCG-	uncultured bacterium	0.704439	210 days-old	3.38E-05	0.000139736
6183d902f11e750e37dd2991c3a2932f	Bacteria	Firmicutes	Clostridia	Clostridiales	Ruminococcaceae	NA	NA	0.706379	210 days-old	0.0109429	0.0207799
90aa556493716358326051a711013a56	Bacteria	Bacteroidetes	Bacteroidia	Bacteroidales	Prevotellaceae	Prevotella	uncultured bacterium	0.707581	210 days-old	0.00158974	0.00378928
053ce5c2f23db8d59ad59281a1c7ed7b	Bacteria	Tenericutes	Mollicutes	Mollicutes RF9	NA	NA	NA	0.708487	210 days-old	0.00269633	0.00604356
a167b49ea38f9bb07643db607518ad75	Bacteria	Firmicutes	Clostridia	Clostridiales	Ruminococcaceae	Ruminococcaceae UCG-	uncultured rumen bacterium	0.708972	210 days-old	0.0179114	0.0319962
15cd137506735009dc02645d4f814c5c	Bacteria	Firmicutes	Clostridia	Clostridiales	Lachnospiraceae	Lachnospiraceae UCG-	Lachnospiraceae bacterium TF-	0.709089	210 days-old	0.00757025	0.015065
69706d0822ff17efbe7d0ee801e6a689	Bacteria	Firmicutes	Clostridia	Clostridiales	Lachnospiraceae	NA	NA	0.709874	210 days-old	0.00193421	0.00450281
5d5c726c2e97866e38efc57945564370	Bacteria	Proteobacteria	Gammaproteobacteria	Aeromonadales	Succinivibrionaceae	Anaerobiospirillum	Anaerobiospirillum succiniciproducens	0.709894	210 days-old	0.0279821	0.0478196
9097a64ca37e5a96e6b86b400334b90a	Bacteria	Firmicutes	Clostridia	Clostridiales	Clostridiales vadinBB group	NA	NA	0.710435	210 days-old	0.00699431	0.0140502
b62d0da0296cb4201eec8a5a16a6d8cc	Bacteria	Tenericutes	Mollicutes	Mollicutes RF9	uncultured bacterium	uncultured bacterium	uncultured bacterium	0.715439	210 days-old	0.00369677	0.00801051
2f5c8a9eb15f6a6018135aa67c481987	Bacteria	Firmicutes	Clostridia	Clostridiales	Ruminococcaceae	NA	NA	0.716084	210 days-old	0.0147558	0.0269315
09b02da7280eab91d0a4a20b603ea758	Bacteria	Firmicutes	Clostridia	Clostridiales	Ruminococcaceae	Ruminococcaceae UCG-	NA	0.716218	210 days-old	0.00123452	0.0030357
bbb070f578a9ab993d2e5892f9a8bd77	Bacteria	Firmicutes	Clostridia	Clostridiales	Peptococcaceae	uncultured	uncultured organism	0.718861	210 days-old	0.00297107	0.00657631
0e86201491e8c823e473810ab9a8f163	Bacteria	Firmicutes	Clostridia	Clostridiales	Ruminococcaceae	uncultured	NA	0.719139	210 days-old	0.00447322	0.00951864
cdea032c69a959fea018604adbd7a569	Bacteria	Firmicutes	Bacilli	Lactobacillales	Lactobacillaceae	Lactobacillus	Lactobacillus agilis	0.720848	210 days-old	0.000963928	0.00242615
a1cbe31afe02bb8b2a7653af878b50d9	Bacteria	Firmicutes	Clostridia	Clostridiales	Lachnospiraceae	[Eubacterium] ventriosum group	uncultured Clostridiales bacterium	0.72164	210 days-old	2.94E-05	0.000123859
6db0e60a71d816409b8b6b91c55d57cb	Bacteria	Firmicutes	Clostridia	Clostridiales	Lachnospiraceae	Marvinbryantia	NA	0.722145	210 days-old	0.0131796	0.0243468
ea10ac120b21048506270f952ec5a3c2	Bacteria	Bacteroidetes	Bacteroidia	Bacteroidales	Bacteroidaceae	Bacteroides	uncultured bacterium	0.723425	210 days-old	0.00101237	0.00253608
15d872a964bfd6ef45fac93e4255b15f	Bacteria	Bacteroidetes	Bacteroidia	Bacteroidales	Muribaculaceae	NA	NA	0.723481	210 days-old	4.73E-05	0.000184977
1d8adda6ed4d35e8405c3f067188a5ef	Bacteria	Tenericutes	Mollicutes	Mollicutes RF9	uncultured bacterium	uncultured bacterium	uncultured bacterium	0.724286	210 days-old	4.12E-05	0.000165505
65d6722bfb0dd9f4c92213fd2998774f	Bacteria	Bacteroidetes	Bacteroidia	Bacteroidales	Tannerellaceae	Parabacteroides	NA	0.72627	210 days-old	7.69E-06	4.18E-05
23855d9d1b5ff131da50f3dae5cd994b	Bacteria	Firmicutes	Clostridia	Clostridiales	Ruminococcaceae	Ruminococcaceae UCG-	NA	0.726372	210 days-old	0.00242849	0.00551285
5bb0612a92839939396691771d2f95a8	Bacteria	Firmicutes	Clostridia	Clostridiales	Clostridiales vadinBB group	uncultured bacterium	uncultured bacterium	0.72714	210 days-old	0.000635667	0.00169901
af43295b8be31a323df3f4dfa86aa230	Bacteria	Cyanobacteria	Melainabacteria	Gastranaerophilales	NA	NA	NA	0.729314	210 days-old	0.000519815	0.00142463
f8b601ef430b47ff60c8498f529edecf	Bacteria	Firmicutes	Clostridia	Clostridiales	Ruminococcaceae	Ruminiclostridium 9	NA	0.730909	210 days-old	0.0118551	0.0222605
89cca902797e7b18ee1bab240dea9199	Bacteria	Firmicutes	Clostridia	Clostridiales	Ruminococcaceae	NA	NA	0.733394	210 days-old	0.00140901	0.00341455
e6176efa507ddd332147c1eb7082682a	Bacteria	Firmicutes	Clostridia	Clostridiales	Lachnospiraceae	Marvinbryantia	NA	0.733585	210 days-old	0.000316671	0.000920333
5f428aecbd7001bd36b2cedf27f9d6f3	Bacteria	Firmicutes	Negativicutes	Selenomonadales	Veillonellaceae	Mitsuokella	uncultured bacterium	0.734474	210 days-old	0.0193226	0.0342109
ab5ef66652accd32f01b0d113426465d	Bacteria	Bacteroidetes	Bacteroidia	Bacteroidales	Muribaculaceae	uncultured bacterium	uncultured bacterium	0.735765	210 days-old	1.08E-06	8.40E-06
295f6ec99665b2a8a0f28fb2b9247e17	Bacteria	Kiritimatiellaeota	Kiritimatiellae	WCHB-	uncultured rumen bacterium	uncultured rumen bacterium	uncultured rumen bacterium	0.736614	210 days-old	0.0169302	0.0304649
ae500c318a20b1fbdf9353ba36d1b131	Bacteria	Bacteroidetes	Bacteroidia	Bacteroidales	Prevotellaceae	NA	NA	0.739313	210 days-old	0.0134875	0.0248869
8e032ed362831299c3ca5cf13eed8429	Bacteria	Firmicutes	Clostridia	Clostridiales	Lachnospiraceae	Tyzzerella	uncultured bacterium	0.740993	210 days-old	0.00190708	0.00445265
9c9f98ca04423e70a46d65e4dc76c050	Bacteria	Proteobacteria	Gammaproteobacteria	Betaproteobacteriales	Burkholderiaceae	Sutterella	uncultured bacterium	0.741335	210 days-old	0.00175479	0.00412119
eeb865ac3c7f2bda58903bda637d4397	Bacteria	Firmicutes	Clostridia	Clostridiales	Ruminococcaceae	Ruminococcaceae UCG-	uncultured Firmicutes bacterium	0.742429	210 days-old	0.0162701	0.0294262
836e128d71a560b08b5211eab88d0256	Bacteria	Firmicutes	Clostridia	Clostridiales	Ruminococcaceae	Ruminococcaceae UCG-	NA	0.745814	210 days-old	0.0207148	0.0364535
4a818ae5ea91ff0469e57630d215ca68	Bacteria	Firmicutes	Clostridia	Clostridiales	Ruminococcaceae	Papillibacter	NA	0.746003	210 days-old	0.0179918	0.0320859
24941c059422341eb226164cd2edb520	Bacteria	Firmicutes	Clostridia	Clostridiales	Ruminococcaceae	Oscillibacter	NA	0.746756	210 days-old	9.08E-07	7.21E-06
2c0e3e462d6b8f4e20b9f8d56aa335f3	Bacteria	Tenericutes	Mollicutes	Mollicutes RF9	NA	NA	NA	0.747381	210 days-old	0.00242122	0.00550028
325829d48d80f84dcfa4607711d7c869	Bacteria	Bacteroidetes	Bacteroidia	Bacteroidales	Muribaculaceae	NA	NA	0.752186	210 days-old	3.64E-07	3.26E-06
b49123e5b6d0e283941615edb7c7dbbb	Bacteria	Firmicutes	Clostridia	Clostridiales	Lachnospiraceae	NA	NA	0.753133	210 days-old	0.007325	0.0146225
c4e07aac2895f0129d53016836d9cf25	Bacteria	Tenericutes	Mollicutes	Mollicutes RF9	NA	NA	NA	0.754805	210 days-old	6.77E-05	0.000248433
975b2a508760831243221a2c7136dcc6	Bacteria	Actinobacteria	Coriobacteriia	Coriobacteriales	Eggerthellaceae	NA	NA	0.755844	210 days-old	2.86E-05	0.000120823
23b67319b8d8c3443d43806732622a4b	Bacteria	Bacteroidetes	Bacteroidia	Bacteroidales	Prevotellaceae	NA	NA	0.757417	210 days-old	0.0142031	0.0261168
4122894c3bb880cdcfe6ddccc839a79f	Bacteria	Firmicutes	Clostridia	Clostridiales	Ruminococcaceae	Ruminococcaceae UCG-	uncultured bacterium	0.763072	210 days-old	2.32E-05	0.000101736
bfd06916981062272508bf3ebbfbdddc	Bacteria	Firmicutes	Clostridia	Clostridiales	Ruminococcaceae	Ruminococcaceae UCG-	NA	0.768024	210 days-old	0.0201961	0.0356782
a9080404d0d8860880a034f29e2557d4	Bacteria	Firmicutes	Clostridia	Clostridiales	Ruminococcaceae	NA	NA	0.770155	210 days-old	0.0070446	0.0141246
11b3c1e50f5f6deaff2a5fb2fab427f2	Bacteria	Firmicutes	Clostridia	Clostridiales	Peptococcaceae	uncultured	NA	0.771091	210 days-old	3.47E-05	0.000142516
1381ae14af94441d94ea0528f456dc7d	Bacteria	Firmicutes	Clostridia	Clostridiales	Ruminococcaceae	Ruminococcaceae UCG-	uncultured bacterium	0.773131	210 days-old	0.00476226	0.0100334
21cfe96592c4fc60f6153d242dfe3534	Bacteria	Firmicutes	Clostridia	Clostridiales	Ruminococcaceae	Ruminococcaceae UCG-	unidentified	0.774454	210 days-old	0.00128766	0.00315397
dfcb602d0c88f90dc9cfef09fd70d6cd	Bacteria	Firmicutes	Clostridia	Clostridiales	Ruminococcaceae	NA	NA	0.774596	210 days-old	0.00925764	0.0179794
d51c448c5b4a3e27cbaa2d4e3c0f7653	Bacteria	Firmicutes	Clostridia	Clostridiales	Lachnospiraceae	NA	NA	0.775452	210 days-old	6.45E-07	5.35E-06
6d541e718a458ee554567b9ea74ffb76	Bacteria	Firmicutes	Erysipelotrichia	Erysipelotrichales	Erysipelotrichaceae	Erysipelotrichaceae UCG-	uncultured bacterium	0.776917	210 days-old	0.000386616	0.0010957
6338443d24dfe9f15d61f425eb9abf48	Bacteria	Tenericutes	Mollicutes	Mollicutes RF9	unidentified rumen bacterium RF9	unidentified rumen bacterium RF9	unidentified rumen bacterium RF9	0.77864	210 days-old	0.000399473	0.00112913
8e99e30f5120e42ed4248e1e0f804ad8	Bacteria	Firmicutes	Clostridia	Clostridiales	Ruminococcaceae	Ruminococcus	NA	0.778914	210 days-old	0.0054842	0.0113744
4e07bb1ddd15d8a8c12fb69be23bac81	Bacteria	Firmicutes	Clostridia	Clostridiales	Lachnospiraceae	Tyzzerella	uncultured bacterium	0.78057	210 days-old	0.00012275	0.00040968
05d54a531acc0ba034330ad11d8af1da	Bacteria	Firmicutes	Clostridia	Clostridiales	Christensenellaceae	Christensenellaceae R-7 group	NA	0.780729	210 days-old	5.95E-07	4.99E-06
b7c295de92d6d9b3c8b27debba7badf7	Bacteria	Spirochaetes	Spirochaetia	Spirochaetales	Spirochaetaceae	Treponema	NA	0.780729	210 days-old	0.000637667	0.00170294
91d04185cb3aff158d894c741f101c74	Bacteria	Bacteroidetes	Bacteroidia	Bacteroidales	Muribaculaceae	NA	NA	0.780801	210 days-old	0.000447646	0.00124763
d727fc8dc05446197fd58fd6c91caeea	Bacteria	Firmicutes	Clostridia	Clostridiales	Ruminococcaceae	Ruminococcaceae UCG-7	uncultured bacterium	0.782048	210 days-old	3.39E-06	2.11E-05
2305c46854dd0b1d0d34516be8516d3c	Bacteria	Bacteroidetes	Bacteroidia	Bacteroidales	Prevotellaceae	Prevotellaceae UCG-	uncultured bacterium	0.782246	210 days-old	0.0184109	0.0327054
dfcb7e75a5a0ddbab61604a2182d75ad	Bacteria	Bacteroidetes	Bacteroidia	Bacteroidales	Prevotellaceae	NA	NA	0.783554	210 days-old	0.00181029	0.00423596
5460425874e5836ef3dd5e978446baad	Bacteria	Firmicutes	Clostridia	Clostridiales	Ruminococcaceae	Ruminococcaceae UCG-	NA	0.783608	210 days-old	0.00605742	0.0124022
26c60fd41c5a0487367e65376df7f7fb	Bacteria	Firmicutes	Clostridia	Clostridiales	Ruminococcaceae	Negativibacillus	uncultured bacterium	0.784358	210 days-old	0.000436467	0.00122073
d70928555d3da5aa091876bef9490caf	Bacteria	Bacteroidetes	Bacteroidia	Bacteroidales	Muribaculaceae	uncultured bacterium	uncultured bacterium	0.784459	210 days-old	0.0120361	0.0225211
2dc207eae571924bcd881234f99c180f	Bacteria	Firmicutes	Clostridia	Clostridiales	Ruminococcaceae	Ruminococcus	NA	0.785978	210 days-old	0.0164236	0.0296703
3b1919fda46177351f7e93b426f59c8d	Bacteria	Firmicutes	Clostridia	Clostridiales	Christensenellaceae	Christensenellaceae R-7 group	NA	0.788986	210 days-old	2.81E-05	0.000119309
1e313426c0a693c24377682f1d2fa3c9	Bacteria	Firmicutes	Clostridia	Clostridiales	Ruminococcaceae	uncultured	NA	0.789289	210 days-old	0.00364243	0.00791961
3977c34c54fd9224ee4a0dbf561aaf79	Bacteria	Tenericutes	Mollicutes	Mollicutes RF9	NA	NA	NA	0.790153	210 days-old	4.92E-06	2.93E-05
664a6edcad61c980269b3cca86a2c54b	Bacteria	Firmicutes	Clostridia	Clostridiales	Ruminococcaceae	Ruminococcaceae UCG-	NA	0.793279	210 days-old	0.000353548	0.00101276
5729563a5f28b09544d4b245853d966c	Bacteria	Firmicutes	Clostridia	Clostridiales	Christensenellaceae	Christensenellaceae R-7 group	NA	0.793558	210 days-old	1.11E-06	8.55E-06
6608f050b02395911f5c504e07600d06	Bacteria	Firmicutes	Clostridia	Clostridiales	Ruminococcaceae	NA	NA	0.794534	210 days-old	0.00492179	0.0103286
c9b971c913aee4411b91339467f521a8	Bacteria	Firmicutes	Clostridia	Clostridiales	Ruminococcaceae	Ruminococcaceae UCG-	NA	0.796442	210 days-old	0.00195491	0.00454439
49bcd7f249196830068859237fe0fe2a	Bacteria	Cyanobacteria	Melainabacteria	Gastranaerophilales	uncultured rumen bacterium	uncultured rumen bacterium	uncultured rumen bacterium	0.801692	210 days-old	0.0079982	0.0158574
253932de1de24a4a2cc9a0d24890c0af	Bacteria	Bacteroidetes	Bacteroidia	Bacteroidales	Bacteroidaceae	Bacteroides	NA	0.802498	210 days-old	0.000933449	0.00235914
82fb2e70f235ebccbe07e2175bd91e78	Bacteria	Firmicutes	Bacilli	Lactobacillales	Lactobacillaceae	Lactobacillus	Lactobacillus coleohominis SM	0.803219	210 days-old	0.00890588	0.0174512
0d167173d1ea7220e7162b1071665196	Bacteria	Firmicutes	Clostridia	Clostridiales	Lachnospiraceae	NA	NA	0.80376	210 days-old	0.00370625	0.00802017
b970e793c14ad6c75c59f7c87dd3e6f5	Bacteria	Firmicutes	Clostridia	Clostridiales	Ruminococcaceae	Ruminococcaceae UCG-	NA	0.806177	210 days-old	0.001204	0.00296955
c9c2d176d4705f107b90e2f21bdb96ec	Bacteria	Firmicutes	Clostridia	Clostridiales	Clostridiales vadinBB group	uncultured bacterium	uncultured bacterium	0.808582	210 days-old	0.000115585	0.0003882
0bf461ffd323db3f57d2d65cc90eed52	Bacteria	Bacteroidetes	Bacteroidia	Bacteroidales	Tannerellaceae	Parabacteroides	Porphyromonadaceae bacterium JFB7	0.809491	210 days-old	0.00236387	0.00539299
3031060800f8db4f5c7e4ab5cbef810b	Bacteria	Bacteroidetes	Bacteroidia	Bacteroidales	Muribaculaceae	uncultured bacterium	uncultured bacterium	0.810343	210 days-old	0.00544976	0.0113103
052f604d8cb669ddb11c9bc77afc4e99	Bacteria	Proteobacteria	eltaproteobacteria	esulfovibrionales	esulfovibrionaceae	Mailhella	Mailhella massiliensis	0.810382	210 days-old	5.93E-06	3.38E-05
13d9eb0e1376b03e8c57692cbb887fc1	Bacteria	Firmicutes	Clostridia	Clostridiales	Lachnospiraceae	Lachnospiraceae UCG-	Lachnospiraceae bacterium TF-	0.812157	210 days-old	0.000157747	0.000507907
1a0303f93b234ae63a861125e8a57860	Bacteria	Firmicutes	Clostridia	Clostridiales	Ruminococcaceae	[Eubacterium] coprostanoligenes group	NA	0.812196	210 days-old	0.00110813	0.00276082
07733bcb62b9842b5968aa5aece74f12	Bacteria	Firmicutes	Clostridia	Clostridiales	Lachnospiraceae	NA	NA	0.812299	210 days-old	1.07E-05	5.49E-05
a7d601344f628e5b0033cf2c950d1020	Bacteria	Firmicutes	Clostridia	Clostridiales	Ruminococcaceae	NA	NA	0.813104	210 days-old	0.000446016	0.00124417
0111e0eb3c9e3a5736fa92c89c9d3f86	Bacteria	Firmicutes	Clostridia	Clostridiales	Ruminococcaceae	Ruminococcaceae UCG-	NA	0.813276	210 days-old	0.00581654	0.0119396
17c9f5617b477442c1c8102f3eab5f00	Bacteria	Bacteroidetes	Bacteroidia	Bacteroidales	Tannerellaceae	Parabacteroides	Porphyromonadaceae bacterium JFB7	0.815174	210 days-old	0.000647827	0.00172718
305570165ffec3279825d82aac88d0b7	Bacteria	Proteobacteria	Gammaproteobacteria	Betaproteobacteriales	Burkholderiaceae	Parasutterella	uncultured organism	0.816612	210 days-old	0.00109389	0.00272746
0021210128018a600e3d499faea46f4b	Bacteria	Bacteroidetes	Bacteroidia	Bacteroidales	Muribaculaceae	uncultured bacterium	uncultured bacterium	0.816616	210 days-old	0.000108873	0.000369938
a57d373545a94497eb1d36ef555f11a8	Bacteria	Firmicutes	Clostridia	Clostridiales	Ruminococcaceae	Ruminococcaceae UCG-	NA	0.817253	210 days-old	0.0131731	0.0243468
bc6accbf0270b4e22e144b06aa8658eb	Bacteria	Firmicutes	Clostridia	Clostridiales	Ruminococcaceae	Ruminococcaceae UCG-	NA	0.818298	210 days-old	0.0261537	0.0451297
7bd94274ed0bc07614db83096ecce56d	Bacteria	Firmicutes	Clostridia	Clostridiales	Ruminococcaceae	Ruminococcaceae UCG-	uncultured rumen bacterium	0.81858	210 days-old	7.65E-06	4.16E-05
fecd2509925fbd6beca05da3d01e5876	Bacteria	Bacteroidetes	Bacteroidia	Bacteroidales	Tannerellaceae	Parabacteroides	uncultured bacterium	0.819697	210 days-old	0.000486412	0.00134744
43e790d475a8587a212ee92abc6ecb14	Bacteria	Epsilonbacteraeota	Campylobacteria	Campylobacterales	Helicobacteraceae	Helicobacter	NA	0.819699	210 days-old	1.58E-05	7.41E-05
091df6b99a2014e60e808c95c48c0cf0	Bacteria	eferribacteres	eferribacteres	eferribacterales	eferribacteraceae	Mucispirillum	Mucispirillum schaedleri	0.819921	210 days-old	0.000164206	0.000525265
4ea67287febef412e86524d95bb14276	Bacteria	Proteobacteria	Gammaproteobacteria	Betaproteobacteriales	Burkholderiaceae	Sutterella	uncultured bacterium	0.821062	210 days-old	0.0284962	0.0485423
33aeb287266ee0890689aefcd68f5101	Bacteria	Bacteroidetes	Bacteroidia	Bacteroidales	Prevotellaceae	NA	NA	0.821209	210 days-old	0.0097013	0.018734
b482619870e8256e7d5dbb1e43d17e42	Bacteria	Firmicutes	Clostridia	Clostridiales	Lachnospiraceae	Oribacterium	uncultured bacterium	0.821791	210 days-old	0.00027319	0.000810939
9f22da56e873ade2c09013cae621e715	Bacteria	Proteobacteria	Gammaproteobacteria	Betaproteobacteriales	Burkholderiaceae	Ralstonia	NA	0.821891	210 days-old	6.04E-08	7.01E-07
3df9c68a54000ebc54bda26f73ddfa7e	Bacteria	Bacteroidetes	Bacteroidia	Bacteroidales	Tannerellaceae	Parabacteroides	Porphyromonadaceae bacterium JFB7	0.823045	210 days-old	0.00165533	0.00391445
f8f4c3266b54c8b43723ca9b10276d14	Bacteria	Firmicutes	Clostridia	Clostridiales	Lachnospiraceae	Tyzzerella	uncultured bacterium	0.823745	210 days-old	0.00930023	0.0180467
93f57b964fa4109d9c69f9a75353a79d	Bacteria	Firmicutes	Clostridia	Clostridiales	Lachnospiraceae	Lachnospiraceae UCG-	Lachnospiraceae bacterium TF-	0.824238	210 days-old	0.000761593	0.0019825
fd2ad0ff3e15b4f9e2908fe01ce6d25b	Bacteria	Tenericutes	Mollicutes	Mollicutes RF9	uncultured bacterium	uncultured bacterium	uncultured bacterium	0.824716	210 days-old	0.0018043	0.00422502
5fbe60ae3e7921e7be6ffb8c38411942	Bacteria	Proteobacteria	eltaproteobacteria	esulfovibrionales	esulfovibrionaceae	uncultured	uncultured bacterium	0.82509	210 days-old	0.000268594	0.000799497
3f97e11a8e9d27b04f0b1a48693ff038	Bacteria	Firmicutes	Clostridia	Clostridiales	Ruminococcaceae	Ruminococcaceae UCG-	NA	0.825418	210 days-old	0.00615906	0.012578
0e6bb149b7dd4ef2faf8aa0164e8d8e2	Bacteria	Lentisphaerae	Oligosphaeria	Oligosphaerales	Oligosphaeraceae	Z	uncultured bacterium	0.82673	210 days-old	0.000335219	0.000966326
c68e3dad9f4a492081f2f7053edab736	Bacteria	Actinobacteria	Coriobacteriia	Coriobacteriales	Atopobiaceae	uncultured	uncultured bacterium	0.826771	210 days-old	0.00215057	0.00494878
1ad2c7c17cd22c8572ca73ca8efdbbab	Bacteria	Firmicutes	Clostridia	Clostridiales	Ruminococcaceae	Intestinimonas	NA	0.826962	210 days-old	5.38E-07	4.58E-06
b4c18d8335224d242259315385cdac08	Bacteria	Firmicutes	Clostridia	Clostridiales	Lachnospiraceae	NA	NA	0.827735	210 days-old	3.54E-06	2.18E-05
26b05f06e20655e9914acfd4e1b48bea	Bacteria	Bacteroidetes	Bacteroidia	Bacteroidales	Muribaculaceae	uncultured bacterium	uncultured bacterium	0.828094	210 days-old	0.000945979	0.0023885
5cce28eaabf875fd638012dadfa940a8	Bacteria	Firmicutes	Clostridia	Clostridiales	Ruminococcaceae	Ruminococcaceae UCG-	uncultured bacterium	0.828187	210 days-old	0.000272253	0.000808908
198b41e9a62e786ada743a8cbdba4be9	Bacteria	Tenericutes	Mollicutes	Mollicutes RF9	metagenome	metagenome	metagenome	0.828609	210 days-old	0.00149557	0.00359974
e7c2eac47debb98e15b03b3f798f06b2	Bacteria	Firmicutes	Clostridia	Clostridiales	Christensenellaceae	Christensenellaceae R-7 group	NA	0.82868	210 days-old	2.87E-05	0.000121173
e09bf69c800381409aa5acb6e8de9502	Bacteria	Firmicutes	Clostridia	Clostridiales	Ruminococcaceae	Ruminococcaceae UCG-9	uncultured bacterium	0.828728	210 days-old	0.0182354	0.0324479
42c294983ea07129f4ddef512181f9aa	Bacteria	Firmicutes	Erysipelotrichia	Erysipelotrichales	Erysipelotrichaceae	Erysipelotrichaceae UCG-	uncultured bacterium	0.829855	210 days-old	0.0145547	0.0266412
4654f7cf787717edae3fa16124baac49	Bacteria	Bacteroidetes	Bacteroidia	Bacteroidales	Prevotellaceae	NA	NA	0.832951	210 days-old	0.0157946	0.0286148
a04702d6265334320b0b63e7bf14444a	Bacteria	Firmicutes	Clostridia	Clostridiales	Ruminococcaceae	Ruminococcaceae UCG-	uncultured bacterium	0.833693	210 days-old	0.00356209	0.00777139
deafaa5a64cf0bdba7afff5b0f2f29a6	Bacteria	Firmicutes	Clostridia	Clostridiales	Peptococcaceae	uncultured	uncultured organism	0.835773	210 days-old	0.00473482	0.00998878
a40798f8f63160a223eedaef1a1c5fee	Bacteria	Firmicutes	Clostridia	Clostridiales	Ruminococcaceae	Ruminococcaceae UCG-	NA	0.837741	210 days-old	0.0103396	0.0198109
c73a0f2d59142cbd329fd67339b63350	Bacteria	Firmicutes	Clostridia	Clostridiales	Lachnospiraceae	NA	NA	0.840293	210 days-old	0.000103096	0.000353314
6c494d76300d39169b93ce147ac73267	Bacteria	eferribacteres	eferribacteres	eferribacterales	eferribacteraceae	Mucispirillum	NA	0.841587	210 days-old	6.09E-06	3.46E-05
43774d0291faf92257885525b81f3b42	Bacteria	Firmicutes	Erysipelotrichia	Erysipelotrichales	Erysipelotrichaceae	uncultured	uncultured Solobacterium sp.	0.841915	210 days-old	0.000427634	0.00119918
785a362cf3c356c0f2d1d81b0b3dba16	Bacteria	Firmicutes	Negativicutes	Selenomonadales	Veillonellaceae	Anaerovibrio	NA	0.842128	210 days-old	6.10E-06	3.46E-05
01db52bd98e2a15a56e9954bda3d191b	Bacteria	Firmicutes	Clostridia	Clostridiales	Family XIII	Mogibacterium	uncultured bacterium	0.842432	210 days-old	0.000347638	0.000998521
95a0cbe2f6a6bb36fd63f6568c6fee58	Bacteria	Firmicutes	Clostridia	Clostridiales	Lachnospiraceae	NA	NA	0.842625	210 days-old	0.0279404	0.0477739
b3e6185ecb15848d5b008f0e9000f24b	Bacteria	Proteobacteria	Alphaproteobacteria	Rickettsiales	uncultured	uncultured rumen bacterium	uncultured rumen bacterium	0.844874	210 days-old	0.000114584	0.000386057
850d78b7007cef6ef037ec6be7cc88e2	Bacteria	Bacteroidetes	Bacteroidia	Bacteroidales	Prevotellaceae	Prevotellaceae NKB group	uncultured bacterium	0.845477	210 days-old	0.027589	0.0472236
b0d1a6a1fa18eccf6a7bd42317e9a8f1	Bacteria	Firmicutes	Clostridia	Clostridiales	Family XIII	Family XIII A group	uncultured bacterium	0.846933	210 days-old	3.44E-05	0.00014174
d2bcdaf4fb6c95d5afcd6531d5e39d1b	Bacteria	Firmicutes	Clostridia	Clostridiales	Christensenellaceae	Christensenellaceae R-7 group	uncultured prokaryote	0.847034	210 days-old	0.00096005	0.0024202
5ff18a31b3ca9f6b0fffbbbe9ec310dc	Bacteria	Firmicutes	Clostridia	Clostridiales	Lachnospiraceae	Anaerostipes	NA	0.8475	210 days-old	0.00111595	0.0027738
800b1176e97d5b59bc98e3821d9cf442	Bacteria	Firmicutes	Clostridia	Clostridiales	Lachnospiraceae	Marvinbryantia	NA	0.850007	210 days-old	0.000511756	0.00140667
442b1ea67d92eab58bc8775bec22ae65	Bacteria	Epsilonbacteraeota	Campylobacteria	Campylobacterales	Campylobacteraceae	Campylobacter	NA	0.850603	210 days-old	9.68E-06	5.08E-05
a90cb86f7af30ffc52fcea2499dd7f7d	Bacteria	Spirochaetes	Spirochaetia	Spirochaetales	Spirochaetaceae	Treponema	NA	0.850651	210 days-old	7.02E-05	0.000256404
a7e00b77ef2bd705cc1ac2e8a00158d4	Bacteria	Bacteroidetes	Bacteroidia	Bacteroidales	Prevotellaceae	Prevotella	uncultured bacterium	0.852871	210 days-old	0.00276075	0.00617093
96662e567fb3bc52d833ea6d2d93e93e	Bacteria	Firmicutes	Clostridia	Clostridiales	Lachnospiraceae	NA	NA	0.854849	210 days-old	0.00824761	0.0162868
cb839c79d7e7478af1fbf862c24be304	Bacteria	Bacteroidetes	Bacteroidia	Bacteroidales	Rikenellaceae	Rikenellaceae RC9 gut group	uncultured bacterium	0.855146	210 days-old	5.52E-05	0.000209745
271c95740f375df0ff30e8d7e0cbfbc5	Bacteria	Firmicutes	Clostridia	Clostridiales	Ruminococcaceae	Ruminococcaceae UCG-	NA	0.855364	210 days-old	0.00426484	0.00913608
2ce69e88c28ef8bd464a825a0923828b	Bacteria	Firmicutes	Clostridia	Clostridiales	Lachnospiraceae	NA	NA	0.856219	210 days-old	8.24E-05	0.000293173
ef8973dee2f7235d146158a52697fb85	Bacteria	Firmicutes	Clostridia	Clostridiales	Lachnospiraceae	NA	NA	0.857915	210 days-old	0.000495315	0.001365
916baf1ad57c91e58d49a2d21eb80dc3	Bacteria	Bacteroidetes	Bacteroidia	Bacteroidales	Prevotellaceae	NA	NA	0.858309	210 days-old	0.000100867	0.000346419
272bbbd0425f7fa08e52d7a5e76e4a88	Bacteria	Tenericutes	Mollicutes	Mollicutes RF9	uncultured bacterium	uncultured bacterium	uncultured bacterium	0.859031	210 days-old	1.80E-05	8.34E-05
2fe159ccc035b8ff1e2c15c535adad2d	Bacteria	Firmicutes	Clostridia	Clostridiales	Lachnospiraceae	Lachnospiraceae UCG-	uncultured bacterium	0.859626	210 days-old	5.86E-05	0.000220082
4966b6229394c62b4f4b002bdd4c9569	Bacteria	Proteobacteria	Alphaproteobacteria	Rhodospirillales	uncultured	uncultured bacterium	uncultured bacterium	0.860042	210 days-old	0.020332	0.0358589
423eb4bdb8124ce87b0167da3290b153	Bacteria	Firmicutes	Clostridia	Clostridiales	Ruminococcaceae	NA	NA	0.862319	210 days-old	1.36E-05	6.59E-05
cda6f0f3201a71db704924d7b5c53170	Bacteria	Bacteroidetes	Bacteroidia	Bacteroidales	Tannerellaceae	Parabacteroides	Porphyromonadaceae bacterium JFB7	0.863105	210 days-old	7.06E-06	3.91E-05
83e2502ce41c84d45cd0e95d253443a5	Bacteria	Firmicutes	Clostridia	Clostridiales	Ruminococcaceae	Ruminiclostridium	NA	0.864547	210 days-old	6.61E-05	0.000244415
4c3784790c8756875efaa5b2d1a583f5	Bacteria	Firmicutes	Erysipelotrichia	Erysipelotrichales	Erysipelotrichaceae	uncultured	uncultured bacterium	0.86553	210 days-old	0.00904998	0.0176733
78363a628a6d9a76ff9857c964fdfac6	Bacteria	Bacteroidetes	Bacteroidia	Bacteroidales	Rikenellaceae	Rikenellaceae RC9 gut group	uncultured bacterium	0.869536	210 days-old	0.0110813	0.0210051
98e822493789040584ec91a5ad02d15d	Bacteria	Firmicutes	Clostridia	Clostridiales	Christensenellaceae	Christensenellaceae R-7 group	NA	0.870056	210 days-old	0.000354845	0.00101557
fd8777ca0d0bcd51fabdaab6dfd49f3e	Bacteria	Firmicutes	Clostridia	Clostridiales	Ruminococcaceae	Ruminococcaceae UCG-	unidentified	0.870164	210 days-old	3.95E-06	2.41E-05
bd28ebf0b90013a3d108465cd38ebbf0	Bacteria	Bacteroidetes	Bacteroidia	Bacteroidales	Tannerellaceae	Parabacteroides	NA	0.87107	210 days-old	3.98E-07	3.52E-06
ef7f3658d2cedb59d8faa7db6119f26c	Bacteria	Tenericutes	Mollicutes	Izimaplasmatales	gut metagenome	gut metagenome	gut metagenome	0.871402	210 days-old	1.22E-05	6.10E-05
c957ef9994fc4c45f7768f0c47433b55	Bacteria	Bacteroidetes	Bacteroidia	Bacteroidales	Prevotellaceae	NA	NA	0.875364	210 days-old	0.00486716	0.0102207
d0ef09930cbadf5a35c65d5ce0a89615	Bacteria	Proteobacteria	Alphaproteobacteria	Rhodospirillales	uncultured	NA	NA	0.876839	210 days-old	0.0283084	0.0483269
156c9a1051a29f45efce56c67d306cbe	Bacteria	Firmicutes	Clostridia	Clostridiales	Ruminococcaceae	[Eubacterium] coprostanoligenes group	NA	0.877385	210 days-old	0.000819211	0.00211525
fb0d89f154f57bc5ac914d6cf386efe2	Bacteria	Bacteroidetes	Bacteroidia	Bacteroidales	Rikenellaceae	Rikenellaceae RC9 gut group	uncultured bacterium	0.878656	210 days-old	0.0123515	0.0230572
3e22935793323a407c5843b20a89b7dc	Bacteria	Bacteroidetes	Bacteroidia	Bacteroidales	Tannerellaceae	Parabacteroides	uncultured bacterium	0.879057	210 days-old	8.16E-06	4.40E-05
ef5d5df151efe547661a4cf3e0373dc2	Bacteria	Firmicutes	Clostridia	Clostridiales	Ruminococcaceae	Ruminococcaceae UCG-	NA	0.879174	210 days-old	3.31E-06	2.08E-05
1e04f435868120b01f543d87a470b270	Bacteria	Bacteroidetes	Bacteroidia	Bacteroidales	Prevotellaceae	Prevotella	NA	0.883621	210 days-old	1.38E-05	6.64E-05
69e3b0a7ea137740cca5990543b4a39c	Bacteria	Firmicutes	Clostridia	Clostridiales	Clostridiales vadinBB group	NA	NA	0.884302	210 days-old	1.87E-05	8.62E-05
877557fbc13499248ea57eabb7962b65	Bacteria	Firmicutes	Clostridia	Clostridiales	Ruminococcaceae	Ruminococcaceae UCG-	NA	0.885162	210 days-old	0.000139827	0.000456652
2b8d14654fdd178ca956c0a3dcb4ddfc	Bacteria	Firmicutes	Clostridia	Clostridiales	Ruminococcaceae	Ruminococcaceae UCG-	NA	0.887113	210 days-old	0.000746937	0.00194752
459fb32835ac5f92e40b4d2b3fa5cc96	Bacteria	Firmicutes	Clostridia	Clostridiales	Lachnospiraceae	[Eubacterium] hallii group	uncultured bacterium	0.889256	210 days-old	0.0184031	0.0327054
876d3d39c5d31a16eddf134bd8379f5a	Bacteria	Firmicutes	Clostridia	Clostridiales	Ruminococcaceae	Faecalibacterium	NA	0.8901	210 days-old	1.37E-05	6.60E-05
1779ac4df303c963b8fe79c4ec97d395	Bacteria	Firmicutes	Clostridia	Clostridiales	Ruminococcaceae	Ruminococcaceae UCG-	NA	0.891446	210 days-old	0.00515551	0.0107696
33745e2875e776eaed6dd9f5aecf6470	Bacteria	Firmicutes	Erysipelotrichia	Erysipelotrichales	Erysipelotrichaceae	Erysipelotrichaceae UCG-	uncultured bacterium	0.894121	210 days-old	0.000723667	0.00189614
f66c29b9969bc0c543bad98f7c6a0815	Bacteria	Firmicutes	Clostridia	Clostridiales	Ruminococcaceae	Ruminococcaceae UCG-	uncultured bacterium	0.894918	210 days-old	5.60E-06	3.24E-05
63e6b7a00e41f54720c4394b06016bea	Bacteria	Firmicutes	Clostridia	Clostridiales	Ruminococcaceae	Ruminococcaceae UCG-	NA	0.894924	210 days-old	1.27E-05	6.23E-05
869ac7db6068a59aa300bde8b8b05946	Bacteria	Tenericutes	Mollicutes	Mollicutes RF9	uncultured bacterium	uncultured bacterium	uncultured bacterium	0.898411	210 days-old	2.61E-05	0.00011225
943e4291b64972163668c9eb21a9efc2	Bacteria	Firmicutes	Clostridia	Clostridiales	Ruminococcaceae	Ruminococcaceae UCG-	NA	0.898777	210 days-old	0.000715983	0.00187755
032807ad35578a9decc3e37330d5f062	Bacteria	Bacteroidetes	Bacteroidia	Bacteroidales	Muribaculaceae	uncultured bacterium	uncultured bacterium	0.899569	210 days-old	1.96E-05	8.93E-05
b255f707b9752e702c9dd867248ff69d	Bacteria	Bacteroidetes	Bacteroidia	Bacteroidales	Prevotellaceae	Prevotella	uncultured bacterium	0.9044	210 days-old	0.000205657	0.000635885
b62e96ab3df60d0560bdee737136e6fd	Bacteria	Firmicutes	Clostridia	Clostridiales	Ruminococcaceae	Ruminococcaceae UCG-	NA	0.905159	210 days-old	0.00432461	0.00924552
6e0b3c5e7dd5e74fad6b4faa1ad95e53	Bacteria	Firmicutes	Clostridia	Clostridiales	Ruminococcaceae	Ruminococcaceae UCG-	NA	0.905436	210 days-old	0.000724713	0.00189732
4d2e40317f6f3974237147eb4da75650	Bacteria	Firmicutes	Clostridia	Clostridiales	Christensenellaceae	Christensenellaceae R-7 group	NA	0.905754	210 days-old	2.82E-05	0.000119884
f62a127a15bd730eeb31ad4ede446e33	Bacteria	Firmicutes	Negativicutes	Selenomonadales	Veillonellaceae	Selenomonas	uncultured rumen bacterium	0.906715	210 days-old	9.62E-05	0.000332699
f41afa6c5e7572e02b3c7d666a4c8a55	Bacteria	Proteobacteria	Gammaproteobacteria	Betaproteobacteriales	Burkholderiaceae	Sutterella	uncultured bacterium	0.906963	210 days-old	0.000173768	0.000551704
c46564e9ab027253069cf7415bc70ab7	Bacteria	Firmicutes	Clostridia	Clostridiales	Clostridiales vadinBB group	NA	NA	0.907447	210 days-old	0.00359586	0.00783435
5113346b77e3c7a36a5d0f1f44422119	Bacteria	Firmicutes	Erysipelotrichia	Erysipelotrichales	Erysipelotrichaceae	Erysipelotrichaceae UCG-	NA	0.907556	210 days-old	0.00371336	0.00803012
2f704f253a3f051cf849b9e1471aa593	Bacteria	Cyanobacteria	Melainabacteria	Gastranaerophilales	uncultured bacterium	uncultured bacterium	uncultured bacterium	0.909709	210 days-old	0.000663402	0.00175727
78b76324c9a1957bdccc36c5638d5210	Bacteria	Cyanobacteria	Melainabacteria	Gastranaerophilales	uncultured bacterium	uncultured bacterium	uncultured bacterium	0.910228	210 days-old	0.000174899	0.000553594
337411145cd74b15e77222f337ae119d	Bacteria	Firmicutes	Clostridia	Clostridiales	Lachnospiraceae	Marvinbryantia	uncultured bacterium	0.911442	210 days-old	1.41E-05	6.77E-05
940ce3539a821bb548f8409027842ef8	Bacteria	Firmicutes	Clostridia	Clostridiales	Lachnospiraceae	NA	NA	0.911447	210 days-old	2.88E-06	1.84E-05
ac4818138a6ea6ccaa8e850044dc38d9	Bacteria	Firmicutes	Clostridia	Clostridiales	Ruminococcaceae	Ruminococcaceae UCG-	NA	0.913712	210 days-old	1.08E-05	5.52E-05
b78a7ee88acde7e0bd51448a218c62c5	Bacteria	Spirochaetes	Spirochaetia	Spirochaetales	Spirochaetaceae	Treponema	NA	0.914683	210 days-old	0.00962578	0.0186106
06de554d67b3b6737bb19268a7a8b9e3	Bacteria	Firmicutes	Clostridia	Clostridiales	Ruminococcaceae	Ruminococcaceae UCG-	unidentified rumen bacterium JW	0.916231	210 days-old	0.000200546	0.000622799
646dcbbece7f0d1dfca690b6d047b28e	Bacteria	Firmicutes	Clostridia	Clostridiales	Ruminococcaceae	Ruminococcaceae UCG-	NA	0.920334	210 days-old	0.0171582	0.0307883
280a512f004fc623b31b6355d7fdf6c0	Bacteria	Firmicutes	Clostridia	Clostridiales	Ruminococcaceae	Ruminococcaceae UCG-	unidentified	0.925927	210 days-old	7.36E-05	0.000266308
38484467aa3e604c5db4129c3c3d06c5	Bacteria	Firmicutes	Negativicutes	Selenomonadales	Veillonellaceae	Mitsuokella	uncultured bacterium	0.926228	210 days-old	1.01E-05	5.26E-05
a03d0b82af0ed6f797e77710e0abd382	Bacteria	Firmicutes	Clostridia	Clostridiales	Lachnospiraceae	GCA-97	uncultured bacterium	0.927177	210 days-old	7.29E-06	4.01E-05
67920328909afc517cb6bb4f01bd61af	Bacteria	Firmicutes	Clostridia	Clostridiales	Ruminococcaceae	NA	NA	0.929191	210 days-old	5.14E-06	3.03E-05
5b1b0a83b2f86c743e5d288bad54bbb6	Bacteria	Firmicutes	Clostridia	Clostridiales	Ruminococcaceae	Ruminiclostridium 9	NA	0.929222	210 days-old	0.00122501	0.00301671
bae657763a4d3f96eec525d7902c2dbf	Bacteria	Firmicutes	Clostridia	Clostridiales	Ruminococcaceae	Ruminococcaceae UCG-	NA	0.931625	210 days-old	5.26E-05	0.000200693
d967be695208782d9d92052db9b66fa0	Bacteria	Firmicutes	Bacilli	Lactobacillales	Lactobacillaceae	Lactobacillus	NA	0.932225	210 days-old	0.0221236	0.0386981
d5e1adc32c6ead8512321654dbc10a0e	Bacteria	Firmicutes	Clostridia	Clostridiales	Ruminococcaceae	NA	NA	0.932679	210 days-old	3.26E-07	2.97E-06
b01e53d7e5096e69230daf937048c17b	Bacteria	Firmicutes	Clostridia	Clostridiales	Clostridiales vadinBB group	uncultured bacterium	uncultured bacterium	0.932796	210 days-old	3.35E-05	0.000138747
adc54c1ed5be35ed3982c2155e514af6	Bacteria	Firmicutes	Clostridia	Clostridiales	Ruminococcaceae	NA	NA	0.935353	210 days-old	1.13E-05	5.74E-05
6f277bcd4ccc0c4080eb3154f73abd5f	Bacteria	Tenericutes	Mollicutes	Mollicutes RF9	uncultured bacterium	uncultured bacterium	uncultured bacterium	0.937801	210 days-old	6.23E-06	3.51E-05
e79058f48f996b093024da6ac8898310	Bacteria	Firmicutes	Clostridia	Clostridiales	Lachnospiraceae	Tyzzerella	uncultured bacterium	0.93943	210 days-old	0.00125498	0.0030834
455c8ccd767dea7104aab683990f4772	Bacteria	Bacteroidetes	Bacteroidia	Bacteroidales	Muribaculaceae	uncultured Porphyromonadaceae bacterium	uncultured Porphyromonadaceae bacterium	0.939581	210 days-old	0.0199116	0.0352146
2e0d0267220796362054a0defb44ffad	Bacteria	Firmicutes	Clostridia	Clostridiales	Lachnospiraceae	NA	NA	0.940411	210 days-old	0.0104609	0.0200072
c31a10fef5753c3183ea7e80eb8131aa	Bacteria	Firmicutes	Clostridia	Clostridiales	Lachnospiraceae	NA	NA	0.941522	210 days-old	1.48E-07	1.46E-06
fa4f17e303278f0daa743e2a0603b458	Bacteria	Firmicutes	Clostridia	Clostridiales	Ruminococcaceae	NA	NA	0.943242	210 days-old	0.00198203	0.00460073
5f2bf573f658db8ad338d95fe06f5dbf	Bacteria	Bacteroidetes	Bacteroidia	Bacteroidales	Prevotellaceae	Alloprevotella	uncultured bacterium	0.943791	210 days-old	0.0179274	0.0320068
c7fc300e612c9a918a504d34b672b1fd	Bacteria	Firmicutes	Clostridia	Clostridiales	Lachnospiraceae	NA	NA	0.949962	210 days-old	7.92E-06	4.28E-05
fb83e43c2a064ef7d503988bf9603122	Bacteria	Firmicutes	Erysipelotrichia	Erysipelotrichales	Erysipelotrichaceae	NA	NA	0.950022	210 days-old	9.32E-05	0.000324676
c7bca6fee8cabe9c0623b5f1d3ac051a	Bacteria	Firmicutes	Clostridia	Clostridiales	Ruminococcaceae	Ruminococcaceae UCG-	unidentified	0.950764	210 days-old	5.05E-05	0.000194384
f3e1513d45c7c0e7d8d25c6f2f727499	Bacteria	Cyanobacteria	Melainabacteria	Gastranaerophilales	NA	NA	NA	0.951176	210 days-old	0.00931261	0.0180598
3d3c1ee876e66c144557ea39ae2b89ba	Bacteria	Bacteroidetes	Bacteroidia	Bacteroidales	Muribaculaceae	metagenome	metagenome	0.951243	210 days-old	0.000179385	0.000564489
9240ccc342bd6593b8c15b3eed32f370	Bacteria	Firmicutes	Clostridia	Clostridiales	Lachnospiraceae	Acetitomaculum	Firmicutes bacterium CAG9	0.954415	210 days-old	0.0020247	0.00468277
c8b769ec800c7de7fb98ed6f342919db	Bacteria	Firmicutes	Erysipelotrichia	Erysipelotrichales	Erysipelotrichaceae	NA	NA	0.955347	210 days-old	0.000836673	0.00215164
a9849d7b2c1b72526f2988daaff4a7e9	Bacteria	Firmicutes	Clostridia	Clostridiales	Lachnospiraceae	NA	NA	0.955447	210 days-old	7.89E-06	4.28E-05
22a67fa5f8aa6fc1ac6abdc70d9e4401	Bacteria	Spirochaetes	Spirochaetia	Spirochaetales	Spirochaetaceae	Treponema	Treponema berlinense	0.955576	210 days-old	0.001934	0.00450281
15bc89e1f45587e848fcf32bf2b43ca5	Bacteria	Firmicutes	Clostridia	Clostridiales	Lachnospiraceae	Lachnospiraceae UCG-	uncultured bacterium	0.956606	210 days-old	2.02E-06	1.39E-05
30295dc89df92ebd65535fe5d2213f1b	Bacteria	Firmicutes	Clostridia	Clostridiales	Ruminococcaceae	Ruminococcaceae UCG-	uncultured bacterium	0.957527	210 days-old	0.00193191	0.00450281
c9494ce90e8b158272e9697c6d1fd8f1	Bacteria	Actinobacteria	Coriobacteriia	Coriobacteriales	Atopobiaceae	Olsenella	NA	0.960255	210 days-old	1.75E-06	1.25E-05
9694a6b5df3ed13b46db8dc0ba84a718	Bacteria	Cyanobacteria	Melainabacteria	Gastranaerophilales	NA	NA	NA	0.961836	210 days-old	6.47E-06	3.63E-05
4b608a1a5405363bd0b4893e1eebc77d	Bacteria	Cyanobacteria	Melainabacteria	Gastranaerophilales	uncultured bacterium	uncultured bacterium	uncultured bacterium	0.96361	210 days-old	0.00147891	0.00356232
99e4e60a0efe5d786af97135b3f04d66	Bacteria	Firmicutes	Clostridia	Clostridiales	Lachnospiraceae	Coprococcus	NA	0.964118	210 days-old	0.00407602	0.00876687
c49a3b620998b67cd57b30a23f6e3f79	Bacteria	Firmicutes	Clostridia	Clostridiales	Ruminococcaceae	Ruminiclostridium	NA	0.964317	210 days-old	0.00159479	0.00379848
f59ae3fd0c04a421278d23529ea17c7b	Bacteria	Firmicutes	Clostridia	Clostridiales	Ruminococcaceae	Ruminococcaceae UCG-	metagenome	0.964333	210 days-old	0.0255987	0.0442676
887020d228c4ce778091470e304818f9	Bacteria	Firmicutes	Clostridia	Clostridiales	Family XIII	Family XIII A group	uncultured organism	0.964814	210 days-old	5.21E-06	3.07E-05
4dd94ec636a102b5714cfa38502477f1	Bacteria	Cyanobacteria	Melainabacteria	Gastranaerophilales	Clostridium sp. CAG:	Clostridium sp. CAG:	Clostridium sp. CAG:	0.965363	210 days-old	0.0209524	0.0368512
83a33742385204c2b3e2c250b6e97050	Bacteria	Firmicutes	Clostridia	Clostridiales	Ruminococcaceae	Ruminococcaceae UCG-	NA	0.965473	210 days-old	1.67E-06	1.20E-05
e487969785a01d565db5ef09145b197d	Bacteria	Bacteroidetes	Bacteroidia	Bacteroidales	Prevotellaceae	Alloprevotella	uncultured bacterium	0.965525	210 days-old	0.000797186	0.00206506
89074eb0f9f5409230fd87caf1dcf43d	Bacteria	Bacteroidetes	Bacteroidia	Bacteroidales	Tannerellaceae	Parabacteroides	Porphyromonadaceae bacterium JFB7	0.966642	210 days-old	0.00165574	0.00391445
058dccc354f1bfe5091bba3e97876d09	Bacteria	Firmicutes	Clostridia	Clostridiales	Ruminococcaceae	Ruminococcaceae UCG-	NA	0.971804	210 days-old	1.16E-05	5.82E-05
7a6b7430010c3f91db7972c970e5b417	Bacteria	Tenericutes	Mollicutes	Mollicutes RF9	NA	NA	NA	0.972237	210 days-old	5.34E-06	3.13E-05
2834762cf49b7a170449fc8e5c85415f	Bacteria	Bacteroidetes	Bacteroidia	Bacteroidales	Tannerellaceae	Parabacteroides	Porphyromonadaceae bacterium JFB7	0.972648	210 days-old	0.0100062	0.0192644
a4344f7e596799e0c3eec76a4b580e6b	Bacteria	Tenericutes	Mollicutes	Mollicutes RF9	uncultured bacterium	uncultured bacterium	uncultured bacterium	0.975195	210 days-old	4.79E-05	0.000186087
da95ed823ede49f7300c828f46925de2	Bacteria	Firmicutes	Clostridia	Clostridiales	Clostridiales vadinBB group	NA	NA	0.975638	210 days-old	5.10E-05	0.000195904
176690fc60a0cce6a28199d250d856ca	Bacteria	Bacteroidetes	Bacteroidia	Bacteroidales	Tannerellaceae	Parabacteroides	uncultured bacterium	0.97684	210 days-old	3.36E-05	0.000138979
1fd13e475299d9ee17a0ca00e7a0e054	Bacteria	Firmicutes	Negativicutes	Selenomonadales	Veillonellaceae	Mitsuokella	uncultured bacterium	0.977818	210 days-old	3.93E-06	2.40E-05
73906db919cc4c73962d15136c900472	Bacteria	Firmicutes	Erysipelotrichia	Erysipelotrichales	Erysipelotrichaceae	Sharpea	uncultured bacterium	0.978809	210 days-old	0.000251822	0.000755906
1b6635dbc8e22ab1b87b91aa0dce96bb	Bacteria	Firmicutes	Clostridia	Clostridiales	Ruminococcaceae	Ruminococcaceae UCG-	NA	0.978925	210 days-old	0.000198762	0.000618155
b820aeecee3ba11243b98e95c57b979f	Bacteria	Firmicutes	Clostridia	Clostridiales	Ruminococcaceae	Ruminococcaceae UCG-	NA	0.978983	210 days-old	2.46E-05	0.000106414
de9222b32c71246faf7baf89f8c75eff	Bacteria	Firmicutes	Clostridia	Clostridiales	Ruminococcaceae	Ruminococcaceae UCG-	NA	0.979027	210 days-old	0.00704043	0.0141246
5d7715972f81ca7b58099eb54d0724ad	Bacteria	Firmicutes	Clostridia	Clostridiales	Ruminococcaceae	Ruminococcaceae UCG-	NA	0.979281	210 days-old	0.0259631	0.044825
624a0ef8068169f1d16e6b1f4021732e	Bacteria	Firmicutes	Clostridia	Clostridiales	Ruminococcaceae	NA	NA	0.979356	210 days-old	0.00683583	0.0137752
862dfa4150ba25cc209bf5c4f8459bba	Bacteria	Firmicutes	Clostridia	Clostridiales	Ruminococcaceae	Ruminococcaceae UCG-	uncultured bacterium	0.980159	210 days-old	0.00519194	0.0108315
fba2673a2e8a29e1b2a8cb7b3bdd9321	Bacteria	Firmicutes	Clostridia	Clostridiales	Ruminococcaceae	Ruminococcaceae UCG-	NA	0.982121	210 days-old	0.0027602	0.00617093
5fc4af17eeb4d5b40878183fbf890e08	Bacteria	Firmicutes	Clostridia	Clostridiales	Ruminococcaceae	NA	NA	0.982232	210 days-old	0.00658222	0.0133653
735b3bd9b1507c56abad346b017306f5	Bacteria	Firmicutes	Clostridia	Clostridiales	Lachnospiraceae	Lachnospiraceae UCG-	uncultured bacterium	0.985719	210 days-old	8.45E-05	0.000298051
a5c425bd50ecfeab5726452463766ade	Bacteria	Firmicutes	Clostridia	Clostridiales	Ruminococcaceae	Ruminococcaceae UCG-	NA	0.986021	210 days-old	0.00422417	0.00906112
e87c366610b2d90985888d3c16f553c5	Bacteria	Bacteroidetes	Bacteroidia	Bacteroidales	Prevotellaceae	NA	NA	0.986639	210 days-old	0.000227559	0.000693534
63467beb6c72ac40fceff95b94203f31	Bacteria	Firmicutes	Clostridia	Clostridiales	Lachnospiraceae	Roseburia	NA	0.98734	210 days-old	0.00100901	0.00252966
1689ec0abfd334628566b75ea9aa8ab8	Bacteria	Firmicutes	Clostridia	Clostridiales	Lachnospiraceae	NA	NA	0.989444	210 days-old	0.000111806	0.000378291
695047d8010ecfb6f61a85b240c77f63	Bacteria	Cyanobacteria	Melainabacteria	Gastranaerophilales	NA	NA	NA	0.99071	210 days-old	0.00035766	0.00102022
180e554eaa0209ac535ba55d641bc5d0	Bacteria	Bacteroidetes	Bacteroidia	Bacteroidales	Bacteroidaceae	Bacteroides	NA	0.991636	210 days-old	2.13E-05	9.55E-05
e5c47321c8b838efd1a0aa2f62a4341d	Bacteria	Firmicutes	Clostridia	Clostridiales	Lachnospiraceae	NA	NA	0.99169	210 days-old	3.78E-05	0.000153193
8be449490a4877d30785e30a483fb586	Bacteria	Firmicutes	Clostridia	Clostridiales	Lachnospiraceae	Coprococcus	NA	0.992793	210 days-old	0.000133273	0.000438388
adb3945c5b940398595374115ec72893	Bacteria	Firmicutes	Clostridia	Clostridiales	Ruminococcaceae	Ruminococcaceae UCG-	NA	0.9928	210 days-old	0.00913809	0.0177861
2add7ead87e2a9c09e31f13061ea4e1e	Bacteria	Tenericutes	Mollicutes	Mollicutes RF9	uncultured bacterium	uncultured bacterium	uncultured bacterium	0.996552	210 days-old	0.000778701	0.00202045
ba4a8707c84ce667a30986f2de4418c4	Bacteria	Firmicutes	Erysipelotrichia	Erysipelotrichales	Erysipelotrichaceae	Erysipelotrichaceae UCG-	uncultured bacterium	0.996932	210 days-old	4.74E-05	0.000184977
9e8ca0198c4dc45806a6f730048c2591	Bacteria	Firmicutes	Clostridia	Clostridiales	Ruminococcaceae	Ruminococcaceae UCG-	uncultured rumen bacterium	0.997643	210 days-old	1.26E-05	6.20E-05
d1ed6a9c3c8c846998e38e67fd4b05c0	Bacteria	Firmicutes	Clostridia	Clostridiales	Ruminococcaceae	Oscillospira	uncultured organism	0.999172	210 days-old	3.06E-05	0.00012728
d99e201356173e8f4a5d425c320ead1c	Bacteria	Firmicutes	Clostridia	Clostridiales	Lachnospiraceae	NA	NA	0.999522	210 days-old	0.00341598	0.00748329
c8fab9331a8e119f9dff949b93509ddc	Bacteria	Firmicutes	Clostridia	Clostridiales	Ruminococcaceae	Ruminococcaceae UCG-	NA	1.00005	210 days-old	0.000224371	0.000685779
1778a35e79d0f0d5bd77db3f906cc01d	Bacteria	Firmicutes	Clostridia	Clostridiales	Lachnospiraceae	NA	NA	1.00168	210 days-old	0.000559215	0.00151753
33edd4b68118540342342c52acde346d	Bacteria	Firmicutes	Clostridia	Clostridiales	Lachnospiraceae	[Eubacterium] xylanophilum group	NA	1.0025	210 days-old	0.000312452	0.000908899
0d73677bf433fe54754d89a9933d7dfb	Bacteria	Tenericutes	Mollicutes	Mollicutes RF9	NA	NA	NA	1.00273	210 days-old	8.31E-06	4.46E-05
05fb5b679ac4cc882f9069ee43e69409	Bacteria	Firmicutes	Erysipelotrichia	Erysipelotrichales	Erysipelotrichaceae	Erysipelotrichaceae UCG-	uncultured bacterium	1.00371	210 days-old	0.000105259	0.000359955
fad126cdef14412d07cdc48ce3f668a6	Bacteria	Bacteroidetes	Bacteroidia	Bacteroidales	Tannerellaceae	Parabacteroides	Porphyromonadaceae bacterium JFB7	1.00612	210 days-old	0.000296844	0.000870633
2459fb57c87bc96b19b9d0761a099a08	Bacteria	Bacteroidetes	Bacteroidia	Bacteroidales	Bacteroidaceae	Bacteroides	uncultured bacterium	1.00678	210 days-old	0.00199887	0.00463309
9408ea5f009ab7543a2ec28f1193e2fd	Bacteria	Firmicutes	Clostridia	Clostridiales	Ruminococcaceae	Oscillibacter	NA	1.00911	210 days-old	1.61E-06	1.16E-05
d1115101977316aac4bdf2641dc766dd	Bacteria	Firmicutes	Clostridia	Clostridiales	NA	NA	NA	1.00927	210 days-old	6.78E-07	5.57E-06
bc17d29ad0e28cab77d7276e5c907d9e	Bacteria	Firmicutes	Clostridia	Clostridiales	Clostridiales vadinBB group	uncultured bacterium	uncultured bacterium	1.01058	210 days-old	0.00055232	0.00150265
31403abc6ff6dce40040d0c578b51523	Bacteria	Firmicutes	Clostridia	Clostridiales	Ruminococcaceae	NA	NA	1.01255	210 days-old	7.39E-06	4.05E-05
080b8fccf4c71d9c478fe5c51ba97d60	Bacteria	Firmicutes	Clostridia	Clostridiales	Ruminococcaceae	Ruminococcaceae UCG-	uncultured bacterium	1.01278	210 days-old	0.000119946	0.000401581
67c3146fba971f45e5fabfd1cc4bab88	Bacteria	Bacteroidetes	Bacteroidia	Bacteroidales	Prevotellaceae	Prevotellaceae NKB group	uncultured Prevotella sp.	1.01333	210 days-old	0.00224563	0.00515269
cb4c13170075cb19d01927aac3146258	Bacteria	Firmicutes	Clostridia	Clostridiales	Ruminococcaceae	Ruminococcaceae UCG-	uncultured bacterium	1.01527	210 days-old	0.00992253	0.019138
d7c3a90c2eb845b8961820440bca3451	Bacteria	Firmicutes	Clostridia	Clostridiales	Clostridiales vadinBB group	uncultured bacterium	uncultured bacterium	1.01556	210 days-old	0.00258809	0.00583782
a1f54bebda6a6683226ea247c910b68e	Bacteria	Synergistetes	Synergistia	Synergistales	Synergistaceae	Pyramidobacter	uncultured bacterium	1.01562	210 days-old	1.66E-07	1.64E-06
907f7e4ca8be3f1fd58d603c190b4eda	Bacteria	Proteobacteria	Gammaproteobacteria	Betaproteobacteriales	Burkholderiaceae	Sutterella	NA	1.0178	210 days-old	2.19E-05	9.72E-05
d4583f860efbec4820822df97d0c1390	Bacteria	Firmicutes	Clostridia	Clostridiales	Ruminococcaceae	Ruminococcaceae UCG-9	uncultured bacterium	1.01796	210 days-old	0.0102054	0.0195889
f5dcf47089fd40cd21f0b623b1432425	Bacteria	Bacteroidetes	Bacteroidia	Bacteroidales	Tannerellaceae	Parabacteroides	Porphyromonadaceae bacterium JFB7	1.01797	210 days-old	0.000489575	0.00135385
924480e7aca653665a8d74d32cea0cf4	Bacteria	Actinobacteria	Coriobacteriia	Coriobacteriales	Eggerthellaceae	Paraeggerthella	NA	1.01816	210 days-old	0.000900704	0.00229172
615fe1d93a6f1e278d3301487c95fea9	Bacteria	Tenericutes	Mollicutes	Izimaplasmatales	NA	NA	NA	1.01847	210 days-old	0.000222531	0.00068146
c4b206886d7891336bffd670ac4e9bb0	Bacteria	Bacteroidetes	Bacteroidia	Bacteroidales	Prevotellaceae	NA	NA	1.01861	210 days-old	0.0100773	0.0193663
aa7b3ede84201869eed8a72e4333c8bc	Bacteria	Bacteroidetes	Bacteroidia	Bacteroidales	Muribaculaceae	uncultured bacterium	uncultured bacterium	1.01941	210 days-old	6.89E-05	0.000252206
1c39249e2c898d8605efa7c0f4019b9f	Bacteria	Firmicutes	Clostridia	Clostridiales	Clostridiales vadinBB group	uncultured bacterium	uncultured bacterium	1.02095	210 days-old	8.47E-06	4.54E-05
51429e602d3133e96807a48929b4b67a	Bacteria	Bacteroidetes	Bacteroidia	Bacteroidales	Muribaculaceae	NA	NA	1.02534	210 days-old	7.17E-05	0.000260702
8137b1c9889a604b13e6201aa0114dec	Bacteria	Firmicutes	Clostridia	Clostridiales	Ruminococcaceae	Ruminiclostridium 9	NA	1.0258	210 days-old	0.000129045	0.000428007
f1a37c34124e9078719bfc08a3d7e9df	Bacteria	Firmicutes	Clostridia	Clostridiales	Lachnospiraceae	NA	NA	1.02641	210 days-old	0.000200645	0.000622799
e5ea5641db3d2444e3609c9906419027	Bacteria	Firmicutes	Clostridia	Clostridiales	Lachnospiraceae	Lachnospiraceae NC group	uncultured Clostridiaceae bacterium	1.02645	210 days-old	4.01E-06	2.43E-05
51d9afeaeb3b1bc50d206260d7dbea50	Bacteria	Firmicutes	Clostridia	Clostridiales	Ruminococcaceae	Ruminiclostridium	uncultured bacterium	1.02761	210 days-old	0.0137087	0.0252367
2aa9c9e1fb21576f43e88aa0d13f7c37	Bacteria	Bacteroidetes	Bacteroidia	Bacteroidales	Prevotellaceae	NA	NA	1.0277	210 days-old	1.56E-06	1.13E-05
ae2a4f60a47392e8bb1e9e61ff7ef801	Bacteria	Firmicutes	Clostridia	Clostridiales	Clostridiales vadinBB group	uncultured bacterium	uncultured bacterium	1.02917	210 days-old	0.000102181	0.000350556
b41534339ee14ee9fe6b82c0a85e8bc4	Bacteria	Bacteroidetes	Bacteroidia	Bacteroidales	Rikenellaceae	Rikenellaceae RC9 gut group	uncultured bacterium	1.02981	210 days-old	2.85E-05	0.000120823
30b81ff11474019d342df79845c4b48e	Bacteria	Firmicutes	Clostridia	Clostridiales	Ruminococcaceae	Intestinimonas	uncultured bacterium	1.03023	210 days-old	8.66E-05	0.000305051
28b8656c9d9c6134806eeea9b34480aa	Bacteria	Proteobacteria	Gammaproteobacteria	Betaproteobacteriales	Burkholderiaceae	Sutterella	uncultured bacterium	1.03328	210 days-old	2.40E-05	0.000104188
80a26aa6f8754f57f396c003251ceab3	Bacteria	Bacteroidetes	Bacteroidia	Bacteroidales	Tannerellaceae	Parabacteroides	Porphyromonadaceae bacterium JFB7	1.03338	210 days-old	0.000324192	0.000939626
a8cb0ba275ab9f45cd327d57a132077e	Bacteria	Firmicutes	Clostridia	Clostridiales	Ruminococcaceae	Ruminococcaceae UCG-	NA	1.03346	210 days-old	5.62E-05	0.000212632
e2078182ef3dee555573053da72a0e43	Bacteria	Firmicutes	Clostridia	Clostridiales	Ruminococcaceae	Ruminococcaceae UCG-	NA	1.03527	210 days-old	7.40E-06	4.05E-05
5c0ad920485054a5069695dbecf26c3a	Bacteria	Firmicutes	Clostridia	Clostridiales	Ruminococcaceae	uncultured	NA	1.03578	210 days-old	9.04E-05	0.000316639
ae9ab6f140dd4aac58cac1b90b65b667	Bacteria	Firmicutes	Clostridia	Clostridiales	Lachnospiraceae	NA	NA	1.0423	210 days-old	2.54E-05	0.000109613
82598179f1d11cf2d8c7731c0f94a493	Bacteria	Firmicutes	Clostridia	Clostridiales	Ruminococcaceae	Ruminiclostridium	uncultured bacterium	1.04447	210 days-old	0.0011578	0.00286446
8d18897459d97fa6ccd0a6d1a46b7620	Bacteria	eferribacteres	eferribacteres	eferribacterales	eferribacteraceae	Mucispirillum	NA	1.04751	210 days-old	5.83E-06	3.34E-05
fea9ae3b3bf81b4f1c7e52ccab2fdc78	Bacteria	Firmicutes	Clostridia	Clostridiales	Christensenellaceae	Christensenellaceae R-7 group	NA	1.04929	210 days-old	7.96E-06	4.30E-05
8bba577ed195e976607c243c31e46a9c	Bacteria	Cyanobacteria	Melainabacteria	Gastranaerophilales	NA	NA	NA	1.05072	210 days-old	0.011107	0.0210415
5743f858b5f935a1d20fbb1af6303a0d	Bacteria	Bacteroidetes	Bacteroidia	Bacteroidales	Prevotellaceae	NA	NA	1.05128	210 days-old	0.00691135	0.013901
18b025aa1812124a5c92e510fbfe4309	Bacteria	Bacteroidetes	Bacteroidia	Bacteroidales	Muribaculaceae	uncultured bacterium	uncultured bacterium	1.05192	210 days-old	2.49E-05	0.000107818
788b4e48ac561dfbb61520c68837c645	Bacteria	Bacteroidetes	Bacteroidia	Bacteroidales	p--o	uncultured bacterium	uncultured bacterium	1.05444	210 days-old	0.0196888	0.03484
a7c3fb68f0f715153fbc29456e07469a	Bacteria	Bacteroidetes	Bacteroidia	Bacteroidales	Prevotellaceae	Prevotellaceae UCG-	uncultured bacterium	1.05546	210 days-old	0.0115168	0.0217147
6c3009a9390aaeb56363da6bf6bd8c1b	Bacteria	Tenericutes	Mollicutes	Mollicutes RF9	NA	NA	NA	1.05618	210 days-old	1.24E-05	6.16E-05
5fed5bbd39205298401918d5b91d4809	Bacteria	Firmicutes	Clostridia	Clostridiales	Ruminococcaceae	Subdoligranulum	uncultured bacterium	1.05708	210 days-old	4.06E-05	0.000163292
0c2fb1e858294eff128ad6ae9ee68c60	Bacteria	Firmicutes	Clostridia	Clostridiales	Lachnospiraceae	Marvinbryantia	NA	1.05801	210 days-old	3.25E-07	2.97E-06
171574f3a5a39f20c8244d4e3a38bfb6	Bacteria	Firmicutes	Clostridia	Clostridiales	Clostridiales vadinBB group	uncultured organism	uncultured organism	1.05956	210 days-old	0.00267894	0.00601302
d1506806332a69869be253475d959804	Bacteria	Firmicutes	Clostridia	Clostridiales	Lachnospiraceae	NA	NA	1.06056	210 days-old	3.03E-06	1.92E-05
d3409c05069634cf90685d5dd3cfe911	Bacteria	Firmicutes	Clostridia	Clostridiales	Clostridiales vadinBB group	NA	NA	1.06321	210 days-old	0.000246581	0.000742301
3e32dee7d58a9791cdcc51231dac6889	Bacteria	Spirochaetes	Spirochaetia	Spirochaetales	Spirochaetaceae	Treponema	uncultured bacterium	1.06379	210 days-old	0.00694733	0.0139646
16f3c48a34a3564f37fff33f2cbdace6	Bacteria	Firmicutes	Clostridia	Clostridiales	Lachnospiraceae	NA	NA	1.06432	210 days-old	7.47E-05	0.00026946
61ee171096c430ea46514ecb07ef5f8f	Bacteria	Bacteroidetes	Bacteroidia	Bacteroidales	Prevotellaceae	NA	NA	1.06513	210 days-old	1.82E-05	8.45E-05
7774d4200eab4674c9fd88347e5f9dac	Bacteria	Firmicutes	Clostridia	Clostridiales	Ruminococcaceae	Ruminococcaceae UCG-	NA	1.06857	210 days-old	2.35E-05	0.000102566
ed53aa97d1e6e4ce038a96efa175dfc2	Bacteria	Bacteroidetes	Bacteroidia	Bacteroidales	Prevotellaceae	Alloprevotella	uncultured bacterium	1.06946	210 days-old	0.000530486	0.00144942
e7fcfd01ed88952b842a499948bc3a46	Bacteria	Firmicutes	Clostridia	Clostridiales	Ruminococcaceae	Ruminococcaceae UCG-	NA	1.06963	210 days-old	5.08E-06	3.00E-05
92bb939c2a8d6dbdd50a4dbcbdcf291d	Bacteria	Firmicutes	Clostridia	Clostridiales	Ruminococcaceae	NA	NA	1.06985	210 days-old	6.17E-06	3.49E-05
0e9e3a23233b224aaf89ee45dac0b9c8	Bacteria	Tenericutes	Mollicutes	Mollicutes RF9	NA	NA	NA	1.07035	210 days-old	0.000209864	0.000647013
c076e359814e0570567943d20ce03170	Bacteria	Bacteroidetes	Bacteroidia	Bacteroidales	Prevotellaceae	Prevotellaceae NKB group	uncultured bacterium	1.07138	210 days-old	0.00347269	0.00758671
f0db0286a78cb8218733265ce0430dc1	Bacteria	Tenericutes	Mollicutes	Mollicutes RF9	NA	NA	NA	1.07178	210 days-old	0.00231226	0.00529036
e50ca8a801556945e95cc5c2b6000354	Bacteria	Firmicutes	Clostridia	Clostridiales	Ruminococcaceae	Ruminococcus	uncultured bacterium	1.07276	210 days-old	0.000131641	0.000434809
c68ed82ee6ebb577c1145834a44b41c0	Bacteria	Bacteroidetes	Bacteroidia	Bacteroidales	Rikenellaceae	Rikenellaceae RC9 gut group	uncultured bacterium	1.07322	210 days-old	0.000174607	0.000553594
8ae147e2b69cf565f674b69fa8456406	Bacteria	Firmicutes	Clostridia	Clostridiales	Ruminococcaceae	GCA-9	uncultured bacterium	1.07345	210 days-old	0.00968527	0.0187143
3b1cee6bf9958163e9aff329d4344810	Bacteria	Firmicutes	Clostridia	Clostridiales	Ruminococcaceae	[Eubacterium] coprostanoligenes group	NA	1.07405	210 days-old	0.000143216	0.000465816
d98df03bae079cd25563aea21fda861b	Bacteria	Firmicutes	Erysipelotrichia	Erysipelotrichales	Erysipelotrichaceae	Erysipelotrichaceae UCG-	uncultured bacterium	1.07606	210 days-old	1.04E-05	5.39E-05
0fd94a8c8cf3ce1d9bbbbff032ca70f8	Bacteria	Firmicutes	Clostridia	Clostridiales	Ruminococcaceae	Ruminococcaceae UCG-	unidentified rumen bacterium JW	1.07666	210 days-old	0.00368859	0.0079982
bba21cfff851a58f27913efe81629298	Bacteria	Firmicutes	Clostridia	Clostridiales	Ruminococcaceae	Ruminococcaceae UCG-	NA	1.07727	210 days-old	9.40E-08	1.01E-06
24054d4fddf0bea19d84ac67abe61351	Bacteria	Firmicutes	Erysipelotrichia	Erysipelotrichales	Erysipelotrichaceae	Erysipelotrichaceae UCG-	uncultured bacterium	1.07855	210 days-old	7.86E-05	0.000282223
207414552d178c6fef107cffa5f0c7cd	Bacteria	Firmicutes	Clostridia	Clostridiales	Clostridiales vadinBB group	uncultured bacterium	uncultured bacterium	1.07865	210 days-old	0.0108738	0.0206732
fcb041b7d06c24040b3760b6608dc475	Bacteria	Firmicutes	Clostridia	Clostridiales	Ruminococcaceae	Ruminococcaceae UCG-	NA	1.07918	210 days-old	0.00019629	0.000611657
bc8e6c7a6a4d6a797c0282d4679e3474	Bacteria	Firmicutes	Clostridia	Clostridiales	Lachnospiraceae	NA	NA	1.07927	210 days-old	0.00111753	0.00277556
3d984401e4552b15eecf0e9c2a9b642c	Bacteria	Firmicutes	Clostridia	Clostridiales	Ruminococcaceae	Ruminococcaceae UCG-	uncultured bacterium	1.08116	210 days-old	0.00475373	0.0100221
ba041f8b1a8a3324323cb5bf46565f3c	Bacteria	Tenericutes	Mollicutes	Mollicutes RF9	NA	NA	NA	1.08341	210 days-old	9.58E-05	0.000331674
68df8623ee448947c262c4a28ebf09c3	Bacteria	Kiritimatiellaeota	Kiritimatiellae	WCHB-	uncultured bacterium	uncultured bacterium	uncultured bacterium	1.08487	210 days-old	0.0131381	0.0242982
64cdf99982038d09947b8d83d05593ba	Bacteria	Bacteroidetes	Bacteroidia	Bacteroidales	Prevotellaceae	Alloprevotella	uncultured bacterium	1.08499	210 days-old	0.0103757	0.0198681
4303b62f2e51d673d81303f585bcb1c5	Bacteria	Firmicutes	Bacilli	Lactobacillales	Lactobacillaceae	Lactobacillus	NA	1.08658	210 days-old	2.56E-06	1.67E-05
08bd47e0b4ea39d86ddef28e86de001d	Bacteria	Bacteroidetes	Bacteroidia	Bacteroidales	Prevotellaceae	Prevotellaceae NKB group	uncultured bacterium	1.08735	210 days-old	0.000600552	0.00161598
119fb08d4e6ec44b953b8deab9dab411	Bacteria	Cyanobacteria	Melainabacteria	Gastranaerophilales	uncultured bacterium	uncultured bacterium	uncultured bacterium	1.08806	210 days-old	0.000355816	0.00101744
71a3b76764b7cbcdcb45d191d23e8297	Bacteria	Bacteroidetes	Bacteroidia	Bacteroidales	Prevotellaceae	NA	NA	1.08864	210 days-old	0.000221995	0.000680473
26987d0c48a2868fd0108d0b9c146cbf	Bacteria	Bacteroidetes	Bacteroidia	Bacteroidales	Tannerellaceae	Parabacteroides	Porphyromonadaceae bacterium JFB7	1.08944	210 days-old	1.41E-07	1.40E-06
73a9db413f17d63fa9a88380c4f706fc	Bacteria	Firmicutes	Clostridia	Clostridiales	Ruminococcaceae	Ruminococcaceae UCG-	NA	1.08966	210 days-old	0.00905244	0.0176733
6ca3ccd2442c8f9f52b64c26334aebe4	Bacteria	Bacteroidetes	Bacteroidia	Bacteroidales	Muribaculaceae	uncultured bacterium	uncultured bacterium	1.09075	210 days-old	0.0127317	0.0236424
90e4e8ada47f6a44c8c1f618894321d7	Bacteria	Firmicutes	Bacilli	Lactobacillales	Lactobacillaceae	Lactobacillus	Lactobacillus agilis	1.09116	210 days-old	2.74E-07	2.54E-06
08dcbdc5e52259ece6259b15a9e7aaa4	Bacteria	Firmicutes	Clostridia	Clostridiales	Lachnospiraceae	NA	NA	1.09126	210 days-old	0.00681688	0.0137457
123fefef0a3806c57f5d90102b18ceb0	Bacteria	Bacteroidetes	Bacteroidia	Bacteroidales	Bacteroidales RF group	uncultured bacterium	uncultured bacterium	1.09131	210 days-old	0.0168517	0.0303407
1556111e4fb8f273c713e25334220fd1	Bacteria	Proteobacteria	Alphaproteobacteria	Rickettsiales	Mitochondria	NA	NA	1.09308	210 days-old	0.00223784	0.0051385
f7af4ce2f9e26e5cf31ffd31a2d35896	Bacteria	Firmicutes	Clostridia	Clostridiales	Lachnospiraceae	NA	NA	1.09325	210 days-old	0.00202869	0.00468858
7d6e0c01e8e95880d51f41b52538b545	Bacteria	Firmicutes	Clostridia	Clostridiales	Clostridiales vadinBB group	uncultured bacterium	uncultured bacterium	1.09329	210 days-old	3.47E-06	2.15E-05
efef7a5a0cb6c861814616d1b772c94b	Bacteria	Tenericutes	Mollicutes	Mollicutes RF9	NA	NA	NA	1.09368	210 days-old	8.40E-05	0.000297056
1924d16cca8df831a3b3c55931af843f	Bacteria	Tenericutes	Mollicutes	Mollicutes RF9	NA	NA	NA	1.09471	210 days-old	0.000304773	0.000890619
330aa9ca158d89be86f6144360b3a71e	Bacteria	Bacteroidetes	Bacteroidia	Bacteroidales	Prevotellaceae	NA	NA	1.09494	210 days-old	0.0170574	0.0306592
086d66503a89659465f49de59fe2f21c	Bacteria	Firmicutes	Clostridia	Clostridiales	Lachnospiraceae	NA	NA	1.09511	210 days-old	1.16E-05	5.82E-05
4854f9ba9cf8599df1f8aacb45c065d4	Bacteria	Firmicutes	Clostridia	Clostridiales	Lachnospiraceae	Tyzzerella	uncultured bacterium	1.09564	210 days-old	0.000113975	0.00038441
142dfce05182290455ac67051a9f9551	Bacteria	Spirochaetes	Spirochaetia	Spirochaetales	Spirochaetaceae	Treponema	uncultured bacterium	1.09733	210 days-old	0.0105329	0.0201209
afe225520cae05174abfc82ceb9be7b0	Bacteria	Firmicutes	Erysipelotrichia	Erysipelotrichales	Erysipelotrichaceae	uncultured	uncultured bacterium	1.09881	210 days-old	0.00471658	0.00997006
bbd9ad087b549e25c6b7ca60baf74d56	Bacteria	eferribacteres	eferribacteres	eferribacterales	eferribacteraceae	Mucispirillum	Mucispirillum schaedleri	1.09968	210 days-old	5.52E-06	3.21E-05
2c0e50bc5fad08c63d84fd6ec4f73134	Bacteria	Bacteroidetes	Bacteroidia	Bacteroidales	Tannerellaceae	Parabacteroides	Porphyromonadaceae bacterium JFB7	1.10014	210 days-old	0.000560057	0.00151853
45e7ade91d252aba95da3b8c7e62b4fb	Bacteria	Firmicutes	Clostridia	Clostridiales	Christensenellaceae	Christensenellaceae R-7 group	uncultured prokaryote	1.10206	210 days-old	0.0091697	0.0178368
03aeae79780674335a35fa774ee2d2b7	Bacteria	Firmicutes	Clostridia	Clostridiales	Lachnospiraceae	NA	NA	1.10218	210 days-old	0.0131883	0.0243487
a6dd09fde89b418bd1e0ba838a52cb8f	Bacteria	Firmicutes	Clostridia	Clostridiales	Ruminococcaceae	Oscillibacter	NA	1.10307	210 days-old	9.67E-05	0.000333745
1f69422275eb127ed2175fc0248e30c7	Bacteria	Firmicutes	Clostridia	Clostridiales	Lachnospiraceae	NA	NA	1.10363	210 days-old	0.00011055	0.000374441
c4040dd3d0dfb43ab027498024daddfd	Bacteria	Firmicutes	Clostridia	Clostridiales	Ruminococcaceae	Ruminococcaceae UCG-	NA	1.10369	210 days-old	0.0263149	0.0453098
534ae050bbeaa9fd8e645050ba1bc2a4	Bacteria	Firmicutes	Negativicutes	Selenomonadales	Veillonellaceae	ialister	NA	1.10574	210 days-old	0.000305996	0.000893375
9ce4aca0857c900379faf6e747e81817	Bacteria	Firmicutes	Clostridia	Clostridiales	Christensenellaceae	Christensenellaceae R-7 group	NA	1.1081	210 days-old	6.41E-07	5.35E-06
54912659b4155ea1a14df99c751ee05a	Bacteria	Firmicutes	Clostridia	Clostridiales	Ruminococcaceae	Ruminococcaceae UCG-	NA	1.10929	210 days-old	0.000898983	0.00228975
0649daa6b98667c315a813f7e518dd15	Bacteria	Firmicutes	Clostridia	Clostridiales	Lachnospiraceae	NA	NA	1.10953	210 days-old	0.00675242	0.0136578
e57be00de491350dfe98cdab3c4be0a2	Bacteria	Firmicutes	Clostridia	Clostridiales	Christensenellaceae	uncultured	uncultured bacterium	1.10991	210 days-old	1.77E-06	1.26E-05
3a3fb942a31536bd8f433d16a6b1f7da	Bacteria	Firmicutes	Clostridia	Clostridiales	Ruminococcaceae	[Eubacterium] coprostanoligenes group	NA	1.11143	210 days-old	0.00015317	0.000494166
b41036cdf3b9b2380baf1d230ae6769b	Bacteria	Firmicutes	Clostridia	Clostridiales	Ruminococcaceae	Ruminococcaceae UCG-	metagenome	1.11478	210 days-old	5.67E-06	3.27E-05
a47384a1139b0debcbbc3d9b588b9513	Bacteria	Firmicutes	Clostridia	Clostridiales	Ruminococcaceae	Ruminococcus	NA	1.11503	210 days-old	1.94E-06	1.35E-05
3afcec7696205fbe5ea4fee970d4a516	Bacteria	Firmicutes	Clostridia	Clostridiales	efluviitaleaceae	efluviitaleaceae UCG-	uncultured bacterium	1.11522	210 days-old	4.13E-06	2.50E-05
983785f6864c980407d67a6d4b05ef6b	Bacteria	Firmicutes	Clostridia	Clostridiales	Clostridiales vadinBB group	uncultured bacterium	uncultured bacterium	1.11683	210 days-old	0.000127207	0.000423227
5f870b94c856a0ad7b4897217b338e74	Bacteria	Firmicutes	Clostridia	Clostridiales	Lachnospiraceae	Acetitomaculum	uncultured bacterium	1.11833	210 days-old	1.95E-05	8.88E-05
03b98ae19c91324984619450cf9ccb64	Bacteria	Bacteroidetes	Bacteroidia	Bacteroidales	Tannerellaceae	Parabacteroides	Porphyromonadaceae bacterium JFB7	1.11856	210 days-old	4.84E-05	0.000187706
95569cca967bf91cf9d3386319c50156	Bacteria	Kiritimatiellaeota	Kiritimatiellae	WCHB-	uncultured bacterium	uncultured bacterium	uncultured bacterium	1.12102	210 days-old	0.000303506	0.000888326
5aba1404957f1fa8106386850449f26e	Bacteria	Bacteroidetes	Bacteroidia	Bacteroidales	Bacteroidaceae	Bacteroides	NA	1.12271	210 days-old	0.0293849	0.0498965
d85a23795321e0c801c3a0e17e2063e0	Bacteria	Firmicutes	Clostridia	Clostridiales	Ruminococcaceae	Ruminococcaceae UCG-	NA	1.12272	210 days-old	0.000670314	0.00176941
0020aa36ed926feac63bcf499647728a	Bacteria	Tenericutes	Mollicutes	Mollicutes RF9	uncultured bacterium	uncultured bacterium	uncultured bacterium	1.12366	210 days-old	0.000611461	0.0016398
cf7149eae5b54db7e01e6b56dbd93741	Bacteria	Firmicutes	Clostridia	Clostridiales	Lachnospiraceae	Blautia	NA	1.12459	210 days-old	7.77E-05	0.000279438
c2d7d3ef3db597baac9bc0dea9ee0e30	Bacteria	Actinobacteria	Coriobacteriia	Coriobacteriales	Coriobacteriales Incertae Sedis	uncultured	uncultured bacterium	1.12551	210 days-old	2.83E-05	0.000119971
3571ec8ff454aa689cf7511f50d323f9	Bacteria	Bacteroidetes	Bacteroidia	Bacteroidales	Prevotellaceae	Alloprevotella	uncultured bacterium	1.12557	210 days-old	0.00853264	0.0167609
fa42550c81ff93368aa85af03cf33c47	Bacteria	Bacteroidetes	Bacteroidia	Bacteroidales	Prevotellaceae	Alloprevotella	uncultured bacterium	1.12786	210 days-old	0.00173127	0.00407492
edfa16b6285bf31700d6c367cb364397	Bacteria	Bacteroidetes	Bacteroidia	Bacteroidales	Prevotellaceae	Alloprevotella	uncultured bacterium	1.13145	210 days-old	0.00216746	0.00498408
c248b82b6d3efcbb8ca89242e6d16435	Bacteria	Elusimicrobia	Elusimicrobia	Elusimicrobiales	Elusimicrobiaceae	Elusimicrobium	uncultured bacterium	1.1334	210 days-old	0.00122369	0.00301578
f19f379578553f7f8d66918360a326ae	Bacteria	Firmicutes	Clostridia	Clostridiales	Ruminococcaceae	Ruminococcaceae UCG-	uncultured bacterium	1.13538	210 days-old	0.000732184	0.00191062
25c8be4c47bb792cf4f76f96fe1793b4	Bacteria	Firmicutes	Clostridia	Clostridiales	Ruminococcaceae	Ruminococcaceae UCG-	NA	1.1389	210 days-old	0.00910663	0.0177574
fd8c2034280ed7ca7ca2e704d853b662	Bacteria	Firmicutes	Clostridia	Clostridiales	Ruminococcaceae	Ruminococcaceae UCG-	uncultured rumen bacterium	1.13927	210 days-old	2.22E-05	9.81E-05
43e0f7d9fc7bc10a4eaa933fc6bf2103	Bacteria	Firmicutes	Negativicutes	Selenomonadales	Veillonellaceae	Mitsuokella	uncultured bacterium	1.13932	210 days-old	7.60E-07	6.16E-06
9893bd2e468fcc8e34e4222ab4196ca1	Bacteria	Firmicutes	Clostridia	Clostridiales	Lachnospiraceae	Tyzzerella	uncultured bacterium	1.14031	210 days-old	0.000303711	0.000888326
bce71cf56c53dd06383c00d57fb4bea1	Bacteria	Firmicutes	Bacilli	Lactobacillales	Lactobacillaceae	Lactobacillus	Lactobacillus salivarius	1.14042	210 days-old	0.000278298	0.000824567
595f016661898f3159c21695d020343f	Bacteria	Proteobacteria	Alphaproteobacteria	Rhodospirillales	uncultured	gut metagenome	gut metagenome	1.14108	210 days-old	0.0104302	0.0199605
87b4e59d67e951d451861bfbd27b0619	Bacteria	Firmicutes	Clostridia	Clostridiales	Ruminococcaceae	Ruminococcaceae UCG-	NA	1.14139	210 days-old	0.00163658	0.00389222
d7f8268f917dba1459115bfc57c66d9e	Bacteria	Bacteroidetes	Bacteroidia	Bacteroidales	Prevotellaceae	Alloprevotella	NA	1.14252	210 days-old	0.0015443	0.00368945
5c926cd8340e6c8dc955f587c2f5031b	Bacteria	Bacteroidetes	Bacteroidia	Bacteroidales	Prevotellaceae	Alloprevotella	uncultured bacterium	1.14289	210 days-old	0.00237079	0.00540354
2bba91fe119d330212e5319e9004a823	Bacteria	Bacteroidetes	Bacteroidia	Bacteroidales	Paludibacteraceae	uncultured	uncultured bacterium	1.14352	210 days-old	0.0233792	0.0406496
1a5609628e9b3864b18b582ad801baeb	Bacteria	Firmicutes	Negativicutes	Selenomonadales	Acidaminococcaceae	Phascolarctobacterium	NA	1.14768	210 days-old	4.30E-05	0.000171173
aa055975c99e9a1b589fb3c753403451	Bacteria	Bacteroidetes	Bacteroidia	Bacteroidales	Prevotellaceae	Prevotellaceae NKB group	uncultured bacterium	1.14771	210 days-old	0.000437791	0.00122336
9afd38ed3fe0980e36035a119b5c4ffd	Bacteria	Firmicutes	Erysipelotrichia	Erysipelotrichales	Erysipelotrichaceae	Erysipelotrichaceae UCG-	uncultured bacterium	1.14982	210 days-old	2.63E-06	1.71E-05
6ae6255e7a07b654e10942149e036624	Bacteria	Firmicutes	Clostridia	Clostridiales	Ruminococcaceae	Ruminiclostridium	NA	1.15246	210 days-old	5.34E-05	0.00020319
2f90d7d98ced2c4f14315209c898e0e0	Bacteria	Bacteroidetes	Bacteroidia	Bacteroidales	Muribaculaceae	uncultured bacterium	uncultured bacterium	1.15264	210 days-old	0.000889977	0.00227044
e69b67c3405b3409dbf67926f03c6bf4	Bacteria	Firmicutes	Clostridia	Clostridiales	Ruminococcaceae	Ruminococcaceae UCG-	uncultured bacterium	1.15463	210 days-old	0.0107099	0.0204101
ed7d7e7bff04cad5d01d522be9472313	Bacteria	Firmicutes	Clostridia	Clostridiales	Lachnospiraceae	Butyrivibrio	uncultured bacterium	1.15634	210 days-old	0.000448985	0.00125027
ac583cee0d5e3320e35111ce56c2db62	Bacteria	Firmicutes	Clostridia	Clostridiales	Ruminococcaceae	NA	NA	1.15661	210 days-old	5.81E-05	0.000218734
acd629a9035ea16ad40e0909741c5ae6	Bacteria	Firmicutes	Clostridia	Clostridiales	Family XIII	Family XIII A group	uncultured organism	1.15851	210 days-old	0.0114682	0.0216358
ac9063ecaa23eae21f2d0c08123bec80	Bacteria	Proteobacteria	Gammaproteobacteria	Betaproteobacteriales	Burkholderiaceae	Sutterella	gut metagenome	1.15926	210 days-old	4.28E-05	0.00017091
c7e8bbeb5ddb1ee21179270255bf4008	Bacteria	Spirochaetes	Spirochaetia	Spirochaetales	Spirochaetaceae	Treponema	uncultured bacterium	1.16149	210 days-old	1.93E-06	1.35E-05
ed616adde3a3a743025012de2788ce2f	Bacteria	Firmicutes	Clostridia	Clostridiales	Christensenellaceae	Christensenellaceae R-7 group	NA	1.16155	210 days-old	1.27E-05	6.26E-05
14bb044a493d7ecb62f853f1c31fbdc2	Bacteria	Firmicutes	Negativicutes	Selenomonadales	Veillonellaceae	Mitsuokella	uncultured bacterium	1.16531	210 days-old	2.34E-07	2.22E-06
36592212c4399c971dcd91634ba6483b	Bacteria	Firmicutes	Clostridia	Clostridiales	Lachnospiraceae	NA	NA	1.16612	210 days-old	0.00344836	0.00754388
d35bc48067d6ac1dd6fa7d8bd021d339	Bacteria	Firmicutes	Clostridia	Clostridiales	Ruminococcaceae	Ruminococcaceae UCG-	NA	1.16679	210 days-old	3.55E-05	0.000144766
0a530e988b64c9dd5e2a5c637d6cd4b1	Bacteria	Firmicutes	Clostridia	Clostridiales	Family XIII	Family XIII UCG-	uncultured bacterium	1.16979	210 days-old	2.35E-06	1.56E-05
c97203c355062f13be643bfc989d3853	Bacteria	Firmicutes	Clostridia	Clostridiales	Ruminococcaceae	Ruminococcus	NA	1.17038	210 days-old	4.50E-05	0.000177968
84376ce792b33e8426126d36d35b9c19	Bacteria	Firmicutes	Clostridia	Clostridiales	Lachnospiraceae	Lachnospiraceae N7 group	NA	1.17178	210 days-old	0.00168301	0.00397011
aa9af3ca74a481b47ff0f757ee372f3d	Bacteria	Tenericutes	Mollicutes	Mollicutes RF9	NA	NA	NA	1.17539	210 days-old	0.000128555	0.000426823
747bde25b5c0461705c7f2348123344b	Bacteria	Bacteroidetes	Bacteroidia	Bacteroidales	Muribaculaceae	uncultured organism	uncultured organism	1.17597	210 days-old	1.74E-05	8.13E-05
b52ec99aafbaa26ffc0c1eead4eb0d06	Bacteria	Bacteroidetes	Bacteroidia	Bacteroidales	Prevotellaceae	Prevotellaceae NKB group	uncultured bacterium	1.17626	210 days-old	0.00123462	0.0030357
ea8a5e7c76409d4e0d286cfe3d1b702d	Bacteria	Cyanobacteria	Melainabacteria	Gastranaerophilales	uncultured bacterium	uncultured bacterium	uncultured bacterium	1.1783	210 days-old	6.07E-05	0.000226805
567bf4f8b6c8b11b036948c24566bdde	Bacteria	Firmicutes	Clostridia	Clostridiales	Ruminococcaceae	Ruminococcaceae UCG-	NA	1.18147	210 days-old	0.00195281	0.0045428
12e903b1529481a87d08caaf581c9ca8	Bacteria	Firmicutes	Clostridia	Clostridiales	Ruminococcaceae	Ruminiclostridium	uncultured bacterium	1.18151	210 days-old	0.014689	0.0268401
39475b7aa4bccdf2d8f9b8ae56b34a6f	Bacteria	Bacteroidetes	Bacteroidia	Bacteroidales	Prevotellaceae	NA	NA	1.18461	210 days-old	0.00671404	0.0136008
31d15e0b75665053db2c627a6978eb45	Bacteria	Firmicutes	Clostridia	Clostridiales	Ruminococcaceae	Ruminococcaceae NKA group	Lachnospiraceae bacterium 9gly	1.18523	210 days-old	1.25E-05	6.17E-05
1069add6e8cef9329ab1e9b8ed21cf4b	Bacteria	Firmicutes	Clostridia	Clostridiales	Ruminococcaceae	Faecalibacterium	NA	1.19166	210 days-old	0.0232371	0.0404905
d2bb336c0c9ee9bd69afffe78276f944	Bacteria	Firmicutes	Clostridia	Clostridiales	Ruminococcaceae	Ruminococcus	NA	1.19252	210 days-old	1.33E-05	6.45E-05
c99f4e68f1b39247534cf40e3107acf1	Bacteria	Firmicutes	Clostridia	Clostridiales	Ruminococcaceae	Ruminococcaceae UCG-	uncultured rumen bacterium	1.19583	210 days-old	4.14E-08	5.03E-07
3e778b19d1d528ae6f830aeefd74b974	Bacteria	Bacteroidetes	Bacteroidia	Bacteroidales	Prevotellaceae	Prevotellaceae NKB group	uncultured bacterium	1.19857	210 days-old	0.00525205	0.0109355
d93d5019fedd0dbb3418c51e38fd6d69	Bacteria	Firmicutes	Clostridia	Clostridiales	Ruminococcaceae	Ruminococcaceae UCG-	metagenome	1.20064	210 days-old	5.87E-06	3.35E-05
77959a3c95c317074acea1be76aed0ff	Bacteria	Bacteroidetes	Bacteroidia	Bacteroidales	Tannerellaceae	Parabacteroides	Porphyromonadaceae bacterium JFB7	1.2009	210 days-old	3.03E-05	0.000126705
328ad4879635d4ae59a2fedc3f21c1cd	Bacteria	Actinobacteria	Coriobacteriia	Coriobacteriales	Eggerthellaceae	uncultured	uncultured bacterium	1.20327	210 days-old	2.29E-05	0.000100824
1e40c9bcea821efe182670a616598283	Bacteria	Firmicutes	Erysipelotrichia	Erysipelotrichales	Erysipelotrichaceae	Candidatus Stoquefichus	NA	1.20556	210 days-old	1.58E-05	7.40E-05
644e336fe77bd7787819871725d0b88c	Bacteria	Firmicutes	Clostridia	Clostridiales	Ruminococcaceae	[Eubacterium] coprostanoligenes group	Clostridiales bacterium 7	1.20569	210 days-old	0.00296182	0.00656737
642cca5e29915d519f6e37cce2d737af	Bacteria	Firmicutes	Clostridia	Clostridiales	Lachnospiraceae	NA	NA	1.20719	210 days-old	1.78E-06	1.26E-05
593421e2463fc8c5b9b1cc2c5c4e3159	Bacteria	Firmicutes	Clostridia	Clostridiales	Ruminococcaceae	Ruminococcaceae UCG-	uncultured bacterium	1.20846	210 days-old	6.55E-06	3.66E-05
4c7878995fb71e4a8189ac107a8ab0cb	Bacteria	Bacteroidetes	Bacteroidia	Bacteroidales	Prevotellaceae	Alloprevotella	NA	1.2092	210 days-old	0.0048656	0.0102207
1599a826d20767e50bc46d8d44d185cc	Bacteria	Firmicutes	Clostridia	Clostridiales	Ruminococcaceae	Ruminococcaceae UCG-	NA	1.21245	210 days-old	6.62E-05	0.000244415
a3939c9c8f34870cf41cb38d5282f609	Bacteria	Firmicutes	Clostridia	Clostridiales	Ruminococcaceae	Ruminococcaceae UCG-	NA	1.21299	210 days-old	5.66E-06	3.27E-05
c5a172e40051f562cdd77cf9d7f8c8f4	Bacteria	Firmicutes	Clostridia	Clostridiales	Ruminococcaceae	Ruminococcaceae UCG-	NA	1.21744	210 days-old	0.000356483	0.00101843
0efbeb8b37e336c40819cb4e9d32e130	Bacteria	Firmicutes	Clostridia	Clostridiales	Ruminococcaceae	Ruminococcaceae UCG-	uncultured bacterium	1.21861	210 days-old	0.00738255	0.0147282
765af5ef09a28aaba7e9f5e93ea158f9	Bacteria	Epsilonbacteraeota	Campylobacteria	Campylobacterales	Campylobacteraceae	Campylobacter	NA	1.22095	210 days-old	4.97E-05	0.000191994
63347ce4bb7bb5d5716f180cd8bc27bf	Bacteria	Bacteroidetes	Bacteroidia	Bacteroidales	Bacteroidaceae	Bacteroides	NA	1.2219	210 days-old	0.00418295	0.00897872
47a5194f34560b8ab12ef550b6579ecd	Bacteria	Bacteroidetes	Bacteroidia	Bacteroidales	Prevotellaceae	Alloprevotella	uncultured bacterium	1.22376	210 days-old	0.00769272	0.0152802
21dbf3965e8db5285f365bd472e4ce65	Bacteria	Firmicutes	Clostridia	Clostridiales	Christensenellaceae	Christensenellaceae R-7 group	uncultured prokaryote	1.2238	210 days-old	0.000842499	0.00216488
8f3d17a15362a0044cfc77e8b8b6fba4	Bacteria	Firmicutes	Clostridia	Clostridiales	Lachnospiraceae	NA	NA	1.22567	210 days-old	0.00325966	0.00716542
f8eb1c71c13c97bb5e0b3aeeb822e433	Bacteria	Firmicutes	Clostridia	Clostridiales	Ruminococcaceae	Ruminococcaceae UCG-	uncultured bacterium	1.22571	210 days-old	0.00567502	0.0116942
476c9dabf7c78d3efcd1bb90ffe414e1	Bacteria	Firmicutes	Clostridia	Clostridiales	Ruminococcaceae	Ruminococcus	NA	1.22589	210 days-old	0.026791	0.0460551
e935279a9ca98a4763f7b53372bfd497	Bacteria	Firmicutes	Clostridia	Clostridiales	Ruminococcaceae	NA	NA	1.22701	210 days-old	0.0013903	0.0033769
aea8bf61b04acd51de8b5a65e2da20dc	Bacteria	Bacteroidetes	Bacteroidia	Bacteroidales	Tannerellaceae	Parabacteroides	Porphyromonadaceae bacterium JFB7	1.23009	210 days-old	0.0164635	0.0297086
58225734163209910fc7df83bd14263e	Bacteria	Firmicutes	Clostridia	Clostridiales	Ruminococcaceae	Faecalibacterium	NA	1.23084	210 days-old	0.00450535	0.00956152
3ff1828c3cfe44820eb293e3c899cf0c	Bacteria	Firmicutes	Clostridia	Clostridiales	Lachnospiraceae	NA	NA	1.23119	210 days-old	4.76E-05	0.000185061
8aa2684c0f2c7c3f39a350176319619b	Bacteria	Bacteroidetes	Bacteroidia	Bacteroidales	Prevotellaceae	NA	NA	1.23119	210 days-old	0.000413505	0.00116467
111133f9d85bb7d9b47e756b32954c70	Bacteria	Firmicutes	Clostridia	Clostridiales	Ruminococcaceae	[Eubacterium] coprostanoligenes group	gut metagenome	1.23196	210 days-old	0.000580992	0.00157129
c8a8dc55bd50377e5fefbbb391097e60	Bacteria	Firmicutes	Clostridia	Clostridiales	Ruminococcaceae	Ruminococcaceae UCG-	NA	1.23946	210 days-old	4.60E-05	0.000180884
f52a51975dddeec86a28bfdf5652ef1d	Bacteria	Firmicutes	Clostridia	Clostridiales	Ruminococcaceae	Ruminiclostridium 9	uncultured Clostridia bacterium	1.24025	210 days-old	0.000489434	0.00135385
26094f61098f3b9d797264980409023c	Bacteria	Firmicutes	Clostridia	Clostridiales	Ruminococcaceae	Ruminococcaceae UCG-	uncultured bacterium	1.24148	210 days-old	0.0110462	0.020951
9c4ca3444db3ec819861854b61cf395a	Bacteria	Firmicutes	Negativicutes	Selenomonadales	Veillonellaceae	ialister	NA	1.24227	210 days-old	0.000128418	0.000426814
cc0992501c8f7fd88a85545dea2df131	Bacteria	Firmicutes	Clostridia	Clostridiales	Clostridiales vadinBB group	uncultured bacterium	uncultured bacterium	1.24526	210 days-old	0.0147727	0.0269469
f70ce5e4e9f8513d53971c203e9e56f2	Bacteria	Firmicutes	Clostridia	Clostridiales	Ruminococcaceae	Ruminococcaceae UCG-	NA	1.24596	210 days-old	0.0170493	0.0306592
ed72211c4b454ebf4261d8f9e69b95ba	Bacteria	Proteobacteria	Gammaproteobacteria	Betaproteobacteriales	Burkholderiaceae	Parasutterella	NA	1.24726	210 days-old	9.73E-06	5.09E-05
98050c2b55f3fd426dda34bd85cff007	Bacteria	Bacteroidetes	Bacteroidia	Bacteroidales	Prevotellaceae	NA	NA	1.24781	210 days-old	0.0206708	0.0363961
152a4532b1f0949767b90f3ecf22416d	Bacteria	Firmicutes	Erysipelotrichia	Erysipelotrichales	Erysipelotrichaceae	Sharpea	uncultured bacterium	1.24952	210 days-old	1.05E-05	5.43E-05
4d6e8a365a19bb430ef29fbfc363327b	Bacteria	Firmicutes	Clostridia	Clostridiales	Lachnospiraceae	Lachnoclostridium	uncultured bacterium	1.24984	210 days-old	3.08E-05	0.000128043
33dab6324147cc8079dbe72ef14953ec	Bacteria	Firmicutes	Clostridia	Clostridiales	Clostridiales vadinBB group	uncultured bacterium	uncultured bacterium	1.25272	210 days-old	0.000325994	0.000943138
690634eb68cf0ba9d65cb46e4fd18132	Bacteria	Firmicutes	Clostridia	Clostridiales	Ruminococcaceae	Ruminococcaceae UCG-	NA	1.25291	210 days-old	0.000662266	0.00175687
b91f9e63e47d4459d2880445830c81e3	Bacteria	Spirochaetes	Spirochaetia	Spirochaetales	Spirochaetaceae	Sphaerochaeta	uncultured bacterium	1.25573	210 days-old	0.00671524	0.0136008
9984167d15b4ad20ad114133060bdc3c	Bacteria	Firmicutes	Clostridia	Clostridiales	Ruminococcaceae	Ruminococcaceae UCG-	NA	1.25661	210 days-old	2.22E-05	9.83E-05
5de699d931796e161fb7230e79e874f0	Bacteria	Bacteroidetes	Bacteroidia	Bacteroidales	Rikenellaceae	Rikenellaceae RC9 gut group	uncultured bacterium	1.25942	210 days-old	0.000248513	0.000746709
afd043a6d88ca3326f63dfaa032f1926	Bacteria	Firmicutes	Clostridia	Clostridiales	Ruminococcaceae	Oscillibacter	NA	1.26021	210 days-old	1.16E-06	8.79E-06
31f96aa29b3d0bca9ab2198d4c7996db	Bacteria	Firmicutes	Clostridia	Clostridiales	Ruminococcaceae	Ruminococcus	NA	1.26062	210 days-old	0.000730627	0.00190811
000a12ed3e1f68d9711a1010ae1df1d9	Bacteria	Bacteroidetes	Bacteroidia	Bacteroidales	Muribaculaceae	uncultured bacterium	uncultured bacterium	1.26087	210 days-old	1.99E-06	1.38E-05
a4fc8af866451f5f4cc4d72d0e3a653c	Bacteria	Bacteroidetes	Bacteroidia	Bacteroidales	Prevotellaceae	Alloprevotella	uncultured bacterium	1.26607	210 days-old	0.000728745	0.00190475
52512b27d968e9a3069fc50de2fd9508	Bacteria	Cyanobacteria	Melainabacteria	Gastranaerophilales	uncultured bacterium	uncultured bacterium	uncultured bacterium	1.26649	210 days-old	0.000556584	0.00151167
af9df6585c266db9b42b036efc59ad18	Bacteria	Firmicutes	Clostridia	Clostridiales	Clostridiales vadinBB group	uncultured bacterium	uncultured bacterium	1.2673	210 days-old	2.34E-05	0.000102142
d643fdfa7d8810220846eade718ae719	Bacteria	Bacteroidetes	Bacteroidia	Bacteroidales	Muribaculaceae	uncultured bacterium	uncultured bacterium	1.26732	210 days-old	0.000139624	0.000456465
659f74a39809067fc7b7b78cdad9a53c	Bacteria	Firmicutes	Clostridia	Clostridiales	Ruminococcaceae	Ruminococcaceae UCG-	uncultured organism	1.27265	210 days-old	0.000256808	0.000768317
fbf0df6c3aac4c69aa1112cfafee9019	Bacteria	Firmicutes	Clostridia	Clostridiales	Clostridiales vadinBB group	uncultured bacterium	uncultured bacterium	1.27371	210 days-old	1.07E-05	5.49E-05
a8dc77340ef5888e884429831c3a53c3	Bacteria	Firmicutes	Clostridia	Clostridiales	Lachnospiraceae	NA	NA	1.27442	210 days-old	0.00151959	0.00364382
646e28c50d8eb8f38c00e00b727692c9	Bacteria	Firmicutes	Clostridia	Clostridiales	Ruminococcaceae	Ruminococcaceae UCG-	NA	1.2757	210 days-old	5.59E-06	3.24E-05
e5b39bcc1811c595f1e1a618b0e5b47d	Bacteria	Cyanobacteria	Melainabacteria	Gastranaerophilales	uncultured bacterium	uncultured bacterium	uncultured bacterium	1.27642	210 days-old	0.000293005	0.000860955
21217371a1b79098de57a83f04e0b36a	Bacteria	Firmicutes	Clostridia	Clostridiales	Ruminococcaceae	Ruminococcaceae UCG-	NA	1.2767	210 days-old	0.000163535	0.00052443
325dee2b3ad4983dc8b3e4504f9ec896	Bacteria	Bacteroidetes	Bacteroidia	Bacteroidales	Prevotellaceae	Alloprevotella	NA	1.27745	210 days-old	0.000191302	0.000599037
9e021ea1f2b3a93216f7f4aee4895c33	Bacteria	Bacteroidetes	Bacteroidia	Bacteroidales	Prevotellaceae	Alloprevotella	uncultured bacterium	1.27916	210 days-old	0.000362282	0.00103223
75e66aa92afe6e14fdad208ad44d6013	Bacteria	Firmicutes	Clostridia	Clostridiales	Clostridiales vadinBB group	uncultured bacterium	uncultured bacterium	1.28109	210 days-old	4.75E-05	0.000185061
aee9cd0226b67192db1d6dca1b543503	Bacteria	Proteobacteria	eltaproteobacteria	esulfovibrionales	esulfovibrionaceae	esulfovibrio	NA	1.28367	210 days-old	0.000136309	0.000447452
96d4828c9c6659b0f55ac6e7f5905964	Bacteria	Bacteroidetes	Bacteroidia	Bacteroidales	Prevotellaceae	Prevotella	uncultured bacterium	1.2838	210 days-old	7.93E-06	4.28E-05
45e5011cef0e0fc964db21619da7e1f1	Bacteria	Firmicutes	Clostridia	Clostridiales	Ruminococcaceae	Ruminococcaceae UCG-	NA	1.28418	210 days-old	0.000110359	0.000374191
da6c3fcbea28a265d2927d141b71653b	Bacteria	Firmicutes	Clostridia	Clostridiales	efluviitaleaceae	efluviitaleaceae UCG-	uncultured bacterium	1.28503	210 days-old	0.000139626	0.000456465
e4e4780b84ade002a1a085f51c34e0c8	Bacteria	Bacteroidetes	Bacteroidia	Bacteroidales	Prevotellaceae	NA	NA	1.28608	210 days-old	0.0220642	0.0386285
fff11d0e5be2b55167ed889b9dbd299b	Bacteria	Bacteroidetes	Bacteroidia	Bacteroidales	Rikenellaceae	Alistipes	uncultured bacterium	1.28816	210 days-old	0.0001138	0.000384226
81006b3c7a71507794f4b48453e7744a	Bacteria	Bacteroidetes	Bacteroidia	Bacteroidales	Rikenellaceae	Rikenellaceae RC9 gut group	uncultured bacterium	1.2916	210 days-old	0.000873666	0.00223418
6f5ced9aa195b6583e98c616d7fe6829	Bacteria	Firmicutes	Clostridia	Clostridiales	Ruminococcaceae	Ruminococcaceae UCG-	uncultured organism	1.29604	210 days-old	0.000234369	0.000710896
86ded639f41d343ec871eedfc519539e	Bacteria	Bacteroidetes	Bacteroidia	Bacteroidales	Bacteroidaceae	Bacteroides	NA	1.2962	210 days-old	1.09E-06	8.47E-06
e8284981e8fdd74eb04c379b56e347c6	Bacteria	Firmicutes	Clostridia	Clostridiales	Ruminococcaceae	[Eubacterium] coprostanoligenes group	uncultured bacterium	1.29706	210 days-old	1.42E-05	6.79E-05
284a4b34bc52c50df4cf2284b06892c4	Bacteria	Firmicutes	Clostridia	Clostridiales	Ruminococcaceae	NA	NA	1.29904	210 days-old	1.53E-08	2.05E-07
e3c5f9bb6b22d5930bde7a44e456cfef	Bacteria	Firmicutes	Clostridia	Clostridiales	Lachnospiraceae	Lachnospira	NA	1.2993	210 days-old	0.0046931	0.00993356
a0b1cc2db4d5b099d9c35015de123797	Bacteria	Firmicutes	Clostridia	Clostridiales	Ruminococcaceae	Ruminococcaceae UCG-	NA	1.30128	210 days-old	8.14E-05	0.000290489
d0c7403c6e14edde076ddd6f79d3f5e7	Bacteria	Firmicutes	Clostridia	Clostridiales	Lachnospiraceae	NA	NA	1.30355	210 days-old	4.26E-05	0.000170594
46567f7d7a6fbb74c4838df7171c5b9f	Bacteria	Bacteroidetes	Bacteroidia	Bacteroidales	Bacteroidaceae	Bacteroides	uncultured bacterium	1.30425	210 days-old	9.83E-05	0.00033857
58ea1ea3faf18df91da4df7b35220736	Bacteria	Firmicutes	Clostridia	Clostridiales	Family XIII	Family XIII A group	metagenome	1.3048	210 days-old	8.77E-06	4.68E-05
2eea913cd1d54c88549c55143fca4d13	Bacteria	Firmicutes	Clostridia	Clostridiales	Ruminococcaceae	Ruminococcaceae UCG-	uncultured bacterium	1.30559	210 days-old	6.99E-06	3.88E-05
772e9027064b20372e7c2c2c81c8344d	Bacteria	Firmicutes	Clostridia	Clostridiales	Ruminococcaceae	Ruminococcus	Ruminococcus flavefaciens	1.3061	210 days-old	2.65E-05	0.000113659
62985c0bac7355cc22eb5a8f9444a136	Bacteria	Bacteroidetes	Bacteroidia	Bacteroidales	Tannerellaceae	Parabacteroides	Porphyromonadaceae bacterium JFB7	1.30616	210 days-old	1.41E-06	1.04E-05
5ea772db7e06c6cb97c102d2020c9ef9	Bacteria	Firmicutes	Clostridia	Clostridiales	Ruminococcaceae	Ruminococcaceae UCG-	NA	1.30825	210 days-old	0.00825047	0.0162868
cc5c9acf577cfa335599cba620f4181a	Bacteria	Bacteroidetes	Bacteroidia	Bacteroidales	Tannerellaceae	Parabacteroides	Porphyromonadaceae bacterium JFB7	1.31078	210 days-old	0.00819905	0.0162053
3e6f68ac8ef430c9441f34bd2c36451b	Bacteria	Firmicutes	Clostridia	Clostridiales	Clostridiales vadinBB group	NA	NA	1.31138	210 days-old	1.33E-07	1.34E-06
0079ff9689a507d721b5fa52bac69957	Bacteria	Firmicutes	Clostridia	Clostridiales	Lachnospiraceae	Acetitomaculum	Firmicutes bacterium CAG9	1.31268	210 days-old	0.000112647	0.000380737
822edbcee0cd34c4436c38df1bda7316	Bacteria	Firmicutes	Clostridia	Clostridiales	Ruminococcaceae	Ruminococcaceae UCG-	uncultured Clostridiales bacterium	1.31284	210 days-old	0.000139472	0.000456465
752ca97207b4d515908611fa06d67448	Bacteria	Firmicutes	Clostridia	Clostridiales	Ruminococcaceae	[Eubacterium] coprostanoligenes group	NA	1.31395	210 days-old	0.0025592	0.00578082
96039dae2164d3f7d2c5baa6e73fb9c7	Bacteria	Firmicutes	Clostridia	Clostridiales	Ruminococcaceae	Ruminococcus	NA	1.31435	210 days-old	0.000999111	0.0025068
8a8eb1f5b390a847d89667d5c69446b3	Bacteria	Firmicutes	Clostridia	Clostridiales	Ruminococcaceae	NA	NA	1.31484	210 days-old	0.000131285	0.000434084
81370df5a36d24e8ba2a0ff9c28ed404	Bacteria	Firmicutes	Clostridia	Clostridiales	Ruminococcaceae	[Eubacterium] coprostanoligenes group	uncultured Clostridium sp.	1.31636	210 days-old	0.00894116	0.0175095
21034701606467753e47fe1c9a193954	Bacteria	Firmicutes	Clostridia	Clostridiales	Ruminococcaceae	[Eubacterium] coprostanoligenes group	NA	1.31766	210 days-old	5.23E-05	0.000200044
e3665f4b9e670d8db2fb0ab3ae03b77a	Bacteria	Firmicutes	Clostridia	Clostridiales	Christensenellaceae	Christensenellaceae R-7 group	NA	1.32246	210 days-old	1.12E-06	8.58E-06
c2c7936071659cc0c547c47c9c9c32c6	Bacteria	Bacteroidetes	Bacteroidia	Bacteroidales	Muribaculaceae	uncultured bacterium	uncultured bacterium	1.32841	210 days-old	2.18E-05	9.69E-05
a217041b79845917555f114d6db01379	Bacteria	Bacteroidetes	Bacteroidia	Bacteroidales	Prevotellaceae	Prevotella	NA	1.33151	210 days-old	6.25E-05	0.000232693
d0e40975c9430361d1c0008477b1f9e7	Bacteria	Tenericutes	Mollicutes	Izimaplasmatales	gut metagenome	gut metagenome	gut metagenome	1.33365	210 days-old	5.74E-06	3.30E-05
b885069d489b4b3500b93362fbfbe37f	Bacteria	Firmicutes	Clostridia	Clostridiales	Ruminococcaceae	Ruminococcaceae UCG-	NA	1.33453	210 days-old	0.00262369	0.00590145
00030ef219ad0ea131ba26f8dae7c6a3	Bacteria	Firmicutes	Clostridia	Clostridiales	Ruminococcaceae	Ruminococcaceae UCG-8	uncultured bacterium	1.33472	210 days-old	0.0163769	0.0296026
60359fd9694c644a25618e72436d6b5f	Bacteria	Firmicutes	Clostridia	Clostridiales	Clostridiales vadinBB group	NA	NA	1.3367	210 days-old	2.95E-05	0.000124054
ffeb1daeba12b30bc49e4e41a665f3b0	Bacteria	Firmicutes	Clostridia	Clostridiales	Ruminococcaceae	[Eubacterium] coprostanoligenes group	uncultured bacterium	1.33778	210 days-old	7.19E-05	0.000261219
442fcfdd9937bd68feaf32931dd83aab	Bacteria	Spirochaetes	Spirochaetia	Spirochaetales	Spirochaetaceae	Treponema	gut metagenome	1.33781	210 days-old	5.02E-05	0.000193791
b419c53b94e179471dcd2e7b298abf03	Bacteria	Firmicutes	Clostridia	Clostridiales	Ruminococcaceae	Ruminococcaceae UCG-	NA	1.34037	210 days-old	1.13E-06	8.67E-06
ef0bcea01f9aeca65e016403bc34ca0a	Bacteria	Bacteroidetes	Bacteroidia	Bacteroidales	Prevotellaceae	Alloprevotella	uncultured bacterium	1.34042	210 days-old	0.0010531	0.00262986
ae8f4591e4043f550824476102afb4b0	Bacteria	Firmicutes	Clostridia	Clostridiales	Lachnospiraceae	Blautia	NA	1.34116	210 days-old	1.42E-05	6.81E-05
662c0f2bf191a1dceeb50664309acbab	Bacteria	Firmicutes	Clostridia	Clostridiales	Lachnospiraceae	NA	NA	1.34192	210 days-old	4.88E-06	2.91E-05
d39840947a5d59141488aa3fc47684cb	Bacteria	Firmicutes	Clostridia	Clostridiales	Ruminococcaceae	Ruminococcus	NA	1.34265	210 days-old	0.00707649	0.0141796
d0fde4ee770e1127c6f32df7c574f4ab	Bacteria	Cyanobacteria	Melainabacteria	Gastranaerophilales	uncultured bacterium	uncultured bacterium	uncultured bacterium	1.34338	210 days-old	7.34E-05	0.000265773
9934249a47eef8aefee3bf064a910f82	Bacteria	Bacteroidetes	Bacteroidia	Bacteroidales	Prevotellaceae	Prevotellaceae NKB group	uncultured bacterium	1.34457	210 days-old	0.00778932	0.0154529
b56bd0d287176d403d61e725315af640	Bacteria	Proteobacteria	eltaproteobacteria	esulfovibrionales	esulfovibrionaceae	Mailhella	Mailhella massiliensis	1.34479	210 days-old	1.89E-06	1.32E-05
c352147fd1ccddbde16d3a385c22b8ea	Bacteria	Firmicutes	Clostridia	Clostridiales	Ruminococcaceae	Faecalibacterium	NA	1.34591	210 days-old	8.99E-05	0.000315496
3d8e554c67dbdc1b0e1d1659fa57c4b1	Bacteria	Firmicutes	Negativicutes	Selenomonadales	Veillonellaceae	Anaerovibrio	uncultured rumen bacterium	1.34675	210 days-old	0.0154753	0.0280842
ceb5f985f2dc16ee0a431daf99593dce	Bacteria	Firmicutes	Clostridia	Clostridiales	Lachnospiraceae	Lachnospiraceae FCS group	NA	1.34709	210 days-old	4.82E-05	0.000187186
c88320385503eedb0d493e95f74eec7c	Bacteria	Bacteroidetes	Bacteroidia	Bacteroidales	Prevotellaceae	Prevotellaceae NKB group	NA	1.3492	210 days-old	0.0271047	0.0465694
424cf98b16b8c73761bf52b93ba809e9	Bacteria	Spirochaetes	Spirochaetia	Spirochaetales	Spirochaetaceae	Treponema	Treponema berlinense	1.34936	210 days-old	4.43E-05	0.000175384
9030c8322d37ff06d5f182c582542fb6	Bacteria	Firmicutes	Bacilli	Lactobacillales	Lactobacillaceae	Lactobacillus	NA	1.3505	210 days-old	4.87E-05	0.000188351
1333e18b0416c930c84bff149f4e7048	Bacteria	Firmicutes	Clostridia	Clostridiales	Lachnospiraceae	Acetitomaculum	Firmicutes bacterium CAG9	1.352	210 days-old	6.24E-05	0.000232683
3683efac022750cccd7c5df6da7de0df	Bacteria	Bacteroidetes	Bacteroidia	Bacteroidales	Prevotellaceae	Alloprevotella	NA	1.35273	210 days-old	0.00901134	0.0176362
473fc4ce9410cdbe8b80fe2e0a7b1a97	Bacteria	Bacteroidetes	Bacteroidia	Bacteroidales	Prevotellaceae	Prevotellaceae NKB group	uncultured bacterium	1.35277	210 days-old	0.0171425	0.0307775
f24806e15121dc7f9101ff23046f3cf2	Bacteria	Firmicutes	Clostridia	Clostridiales	Lachnospiraceae	Marvinbryantia	NA	1.35339	210 days-old	0.000115172	0.000387328
6a0c0362cf2ea416d7c635b41a21daac	Bacteria	Firmicutes	Clostridia	Clostridiales	Ruminococcaceae	Ruminococcaceae UCG-	NA	1.35405	210 days-old	5.78E-06	3.32E-05
5ec373370b6a3b8eed6a76546d9bb23c	Bacteria	Firmicutes	Clostridia	Clostridiales	Ruminococcaceae	Ruminiclostridium	uncultured bacterium	1.3552	210 days-old	0.00102893	0.00257493
ced897956397a4c85c8930e5085960b8	Bacteria	Firmicutes	Clostridia	Clostridiales	Ruminococcaceae	Ruminococcaceae UCG-	NA	1.35619	210 days-old	0.00202374	0.00468277
ff17cdc035ffd9e242d000700ed8c91c	Bacteria	Firmicutes	Clostridia	Clostridiales	Ruminococcaceae	Ruminococcaceae UCG-	NA	1.3567	210 days-old	0.000659875	0.00175344
6314a3cdcde6c4fce1ec8425849e5f33	Bacteria	Firmicutes	Clostridia	Clostridiales	Clostridiales vadinBB group	uncultured bacterium	uncultured bacterium	1.35673	210 days-old	9.43E-05	0.000327437
494a99dd477bf5719cccf7326e3ddfd1	Bacteria	Firmicutes	Clostridia	Clostridiales	Lachnospiraceae	NA	NA	1.35756	210 days-old	0.0128043	0.0237609
53ee9516f07983553e0de0a1b23279b6	Bacteria	Firmicutes	Clostridia	Clostridiales	Christensenellaceae	Christensenellaceae R-7 group	NA	1.35778	210 days-old	3.74E-07	3.33E-06
a2de97826f301a1d304a2f21cb158e8f	Bacteria	Firmicutes	Clostridia	Clostridiales	Christensenellaceae	Christensenellaceae R-7 group	NA	1.35826	210 days-old	8.57E-07	6.84E-06
f454888f6555aeec7f0c4ffcc49da898	Bacteria	Firmicutes	Clostridia	Clostridiales	Lachnospiraceae	NA	NA	1.36128	210 days-old	0.00126826	0.00311123
ca65ce6e002d545e3da9225f7e76a9fc	Bacteria	Firmicutes	Clostridia	Clostridiales	Ruminococcaceae	Oscillospira	uncultured bacterium	1.36451	210 days-old	7.11E-05	0.0002593
712d35c6344ded4d715a9a3a4bd5e33c	Bacteria	Firmicutes	Clostridia	Clostridiales	Ruminococcaceae	Ruminococcaceae UCG-	NA	1.36722	210 days-old	2.00E-05	9.03E-05
241f4899666f63e0ae5da3cfcf683374	Bacteria	Firmicutes	Erysipelotrichia	Erysipelotrichales	Erysipelotrichaceae	Erysipelotrichaceae UCG-	uncultured bacterium	1.36756	210 days-old	0.000283516	0.000836922
1479af7bc02eb2b66b8670bed328c765	Bacteria	Firmicutes	Clostridia	Clostridiales	Lachnospiraceae	NA	NA	1.3711	210 days-old	0.00042275	0.00118757
cee5e39e0f665ebafccde076d1a47198	Bacteria	Firmicutes	Clostridia	Clostridiales	Ruminococcaceae	Ruminococcaceae UCG-	NA	1.3721	210 days-old	5.81E-05	0.000218734
5175c04a136de9148e509dc7dc7d1cc6	Bacteria	Firmicutes	Clostridia	Clostridiales	Ruminococcaceae	Oscillibacter	NA	1.37239	210 days-old	0.000152334	0.000492465
35560efee0d6e0eddcad45ab1e66ea3a	Bacteria	Firmicutes	Clostridia	Clostridiales	Clostridiales vadinBB group	NA	NA	1.3727	210 days-old	0.000157944	0.00050803
556e63c7a5ec53c1e81d76f0375a3221	Bacteria	Spirochaetes	Spirochaetia	Spirochaetales	Spirochaetaceae	Treponema	NA	1.37374	210 days-old	7.81E-05	0.00028068
777e2bc8924ae2fb6d84d5a76fc9e2d3	Bacteria	Firmicutes	Erysipelotrichia	Erysipelotrichales	Erysipelotrichaceae	Asteroleplasma	NA	1.37374	210 days-old	0.000203501	0.00063044
53a4037b713570a6d7d0d364d3124f90	Bacteria	Firmicutes	Clostridia	Clostridiales	Ruminococcaceae	[Eubacterium] coprostanoligenes group	Clostridiales bacterium 7	1.37457	210 days-old	0.0119124	0.022344
975b48c4a70c51c895ba27e995da14dc	Bacteria	Firmicutes	Clostridia	Clostridiales	Ruminococcaceae	Candidatus Soleaferrea	uncultured bacterium	1.37545	210 days-old	1.86E-07	1.81E-06
0790b32f5533f94587bb713cc252dca6	Bacteria	Epsilonbacteraeota	Campylobacteria	Campylobacterales	Helicobacteraceae	Helicobacter	NA	1.37615	210 days-old	0.0287827	0.0490042
85035521aa8cf887608f408ff825bc99	Bacteria	Firmicutes	Negativicutes	Selenomonadales	Veillonellaceae	Anaerovibrio	uncultured bacterium	1.37759	210 days-old	0.000402104	0.00113456
1ee6991ca731c9283b7c784a1144e0a5	Bacteria	Proteobacteria	Alphaproteobacteria	Rhodospirillales	uncultured	uncultured bacterium	uncultured bacterium	1.37801	210 days-old	0.00257251	0.00580678
4bd99ea1f401e9fd44f3ac5b1eb237bb	Bacteria	Tenericutes	Mollicutes	Mollicutes RF9	gut metagenome	gut metagenome	gut metagenome	1.37973	210 days-old	7.32E-07	6.00E-06
d9c29629d22bae00717bf00a522a1c41	Bacteria	Cyanobacteria	Melainabacteria	Gastranaerophilales	uncultured bacterium	uncultured bacterium	uncultured bacterium	1.37975	210 days-old	0.0016207	0.00385732
61f3f4e4cad372d83bc286ab4338ba6e	Bacteria	Firmicutes	Clostridia	Clostridiales	Ruminococcaceae	Ruminococcaceae UCG-	NA	1.37976	210 days-old	4.64E-05	0.000182324
0474aba5464bad010e8f44f882b322eb	Bacteria	Firmicutes	Clostridia	Clostridiales	Ruminococcaceae	Ruminococcaceae UCG-	NA	1.3798	210 days-old	1.01E-05	5.26E-05
140dbf517e415214b7aa4091c914b9ba	Bacteria	Tenericutes	Mollicutes	Mollicutes RF9	NA	NA	NA	1.37996	210 days-old	1.97E-06	1.36E-05
11a79562efd421277dc89214025310bf	Bacteria	Bacteroidetes	Bacteroidia	Bacteroidales	Rikenellaceae	Rikenellaceae RC9 gut group	NA	1.38022	210 days-old	0.00164052	0.00389868
b109991ee3f49ef94bbeb9d56a5fd7f3	Bacteria	Bacteroidetes	Bacteroidia	Bacteroidales	Tannerellaceae	Parabacteroides	uncultured bacterium	1.38393	210 days-old	9.23E-06	4.89E-05
09bf93d175e2562d2a920fe670568ccb	Bacteria	Bacteroidetes	Bacteroidia	Bacteroidales	Tannerellaceae	Parabacteroides	Porphyromonadaceae bacterium JFB7	1.38469	210 days-old	0.000553272	0.00150396
16849b7837309ea679693e4061b2f480	Bacteria	Firmicutes	Clostridia	Clostridiales	Lachnospiraceae	NA	NA	1.38765	210 days-old	8.95E-05	0.000314354
61f01945e8a71461ddb2c15316a927e0	Bacteria	Firmicutes	Clostridia	Clostridiales	Lachnospiraceae	Lachnospiraceae NC group	uncultured Clostridiaceae bacterium	1.3881	210 days-old	0.000533955	0.00145641
f13163895420daa9d5d94be0a34721e6	Bacteria	Firmicutes	Clostridia	Clostridiales	Christensenellaceae	Christensenellaceae R-7 group	bacterium YE7	1.39109	210 days-old	2.10E-06	1.43E-05
7b8232f40f32c9a7a97a77390b98eac4	Bacteria	Spirochaetes	Spirochaetia	Spirochaetales	Spirochaetaceae	Treponema	gut metagenome	1.3939	210 days-old	8.25E-05	0.000293218
ecc9132a22cdf9e3faff879113eaf293	Bacteria	Firmicutes	Clostridia	Clostridiales	Lachnospiraceae	NA	NA	1.39852	210 days-old	5.04E-05	0.000194276
fbda7e102099789647ef0616f9bef72a	Bacteria	Firmicutes	Clostridia	Clostridiales	Ruminococcaceae	Ruminococcaceae UCG-	NA	1.39936	210 days-old	0.00205885	0.00474798
cde68795e539bf3a5916d6df1e7c6231	Bacteria	Bacteroidetes	Bacteroidia	Bacteroidales	Prevotellaceae	Alloprevotella	uncultured bacterium	1.40536	210 days-old	2.00E-05	9.00E-05
e86f5b10c25d3c4c910b80997352ac48	Bacteria	Bacteroidetes	Bacteroidia	Bacteroidales	Prevotellaceae	NA	NA	1.40558	210 days-old	0.00357968	0.00780443
0e201ab460a9814b1708a8a0f6fb29d9	Bacteria	Bacteroidetes	Bacteroidia	Bacteroidales	Muribaculaceae	uncultured bacterium	uncultured bacterium	1.41317	210 days-old	1.59E-05	7.44E-05
97212e80889eb522718f8c502176fa84	Bacteria	Tenericutes	Mollicutes	Mollicutes RF9	uncultured bacterium	uncultured bacterium	uncultured bacterium	1.41362	210 days-old	4.68E-05	0.000183497
72ebef3e549e40167e0177e1a1f608d0	Bacteria	WPS-	uncultured rumen bacterium	uncultured rumen bacterium	uncultured rumen bacterium	uncultured rumen bacterium	uncultured rumen bacterium	1.41753	210 days-old	0.0222021	0.0388141
bbd02cc784c841dbb604e10d3cf1c271	Bacteria	Firmicutes	Clostridia	Clostridiales	Lachnospiraceae	NA	NA	1.41949	210 days-old	0.0252906	0.0437821
1dc155c222993076d94ec041670dcd00	Bacteria	Bacteroidetes	Bacteroidia	Bacteroidales	Muribaculaceae	uncultured bacterium	uncultured bacterium	1.41953	210 days-old	0.000767807	0.00199542
c268f250cba1e25c1985d70e9e1ffdf5	Bacteria	Cyanobacteria	Melainabacteria	Gastranaerophilales	uncultured bacterium	uncultured bacterium	uncultured bacterium	1.42097	210 days-old	0.000707929	0.00185795
2ebbadac18a07159baff131bc75ad2a2	Bacteria	Spirochaetes	Spirochaetia	Spirochaetales	Spirochaetaceae	Treponema	NA	1.42378	210 days-old	0.000172916	0.000549545
ed3b933404854ecb55ebf8cc0c986c6f	Bacteria	Tenericutes	Mollicutes	Mollicutes RF9	NA	NA	NA	1.42473	210 days-old	7.34E-06	4.03E-05
1a5d328c62baeb795a29b3ca11868639	Bacteria	Firmicutes	Clostridia	Clostridiales	Ruminococcaceae	NA	NA	1.42656	210 days-old	9.23E-05	0.000322016
3d331a8983711de637a54ebc8e798591	Bacteria	Firmicutes	Clostridia	Clostridiales	Christensenellaceae	Christensenellaceae R-7 group	NA	1.42764	210 days-old	4.00E-06	2.43E-05
e65306bdbb667d79946a95ce53c98a4b	Bacteria	Firmicutes	Clostridia	Clostridiales	Ruminococcaceae	uncultured	Ruminococcus sp. YE8	1.42893	210 days-old	0.00060464	0.00162424
d371a3d13c4ace1458d7f1126fd05e07	Bacteria	Firmicutes	Clostridia	Clostridiales	Lachnospiraceae	NA	NA	1.43403	210 days-old	6.63E-08	7.59E-07
d9656d17a70173c7bc48c9ba96f18bd4	Bacteria	Bacteroidetes	Bacteroidia	Bacteroidales	Muribaculaceae	uncultured bacterium	uncultured bacterium	1.43822	210 days-old	0.00838263	0.0165069
2f6f302ccb08e111e002f9756397c46d	Bacteria	Firmicutes	Clostridia	Clostridiales	Ruminococcaceae	Ruminococcaceae UCG-	NA	1.4385	210 days-old	0.000120395	0.00040224
c2045231afa8d6ce0e12e28cbdfc4830	Bacteria	Bacteroidetes	Bacteroidia	Bacteroidales	Rikenellaceae	Rikenellaceae RC9 gut group	NA	1.43878	210 days-old	0.000105845	0.000361186
8028e0ef3a626b7851912a8ee9b5a59d	Bacteria	Firmicutes	Clostridia	Clostridiales	Ruminococcaceae	Ruminococcaceae UCG-	NA	1.4401	210 days-old	0.000142442	0.000463771
c669fa3e5f2fb67cb9dda4c41688ba51	Bacteria	Bacteroidetes	Bacteroidia	Bacteroidales	Muribaculaceae	uncultured bacterium	uncultured bacterium	1.44044	210 days-old	1.97E-05	8.96E-05
6780113a003e11c9eb4289e0381d4ed5	Bacteria	Firmicutes	Clostridia	Clostridiales	Lachnospiraceae	NA	NA	1.44335	210 days-old	3.02E-08	3.74E-07
5172a6dd8f9d31920c33dc8f38582efc	Bacteria	Firmicutes	Clostridia	Clostridiales	Ruminococcaceae	Ruminococcaceae UCG-	NA	1.44914	210 days-old	0.00678496	0.0137072
969baf4c1220eb96c979975a4e130ae7	Bacteria	Firmicutes	Clostridia	Clostridiales	Lachnospiraceae	Marvinbryantia	NA	1.44953	210 days-old	0.00252179	0.00571248
e6a2dae6edb8b41664e3ecada987a0de	Bacteria	Proteobacteria	Gammaproteobacteria	Betaproteobacteriales	Burkholderiaceae	Oxalobacter	NA	1.45033	210 days-old	5.48E-06	3.19E-05
9927e336b9568de8f31d69e42100dfd2	Bacteria	Firmicutes	Clostridia	Clostridiales	Ruminococcaceae	Ruminococcaceae UCG-	NA	1.45303	210 days-old	0.000852175	0.00218447
e021a79f7d8065fc2f9fe4c51878079e	Bacteria	Bacteroidetes	Bacteroidia	Bacteroidales	Rikenellaceae	Rikenellaceae RC9 gut group	uncultured bacterium	1.45366	210 days-old	0.001319	0.0032184
2f60ae9c61efd01ddd1f147657d06d0a	Bacteria	Firmicutes	Clostridia	Clostridiales	Lachnospiraceae	NA	NA	1.45508	210 days-old	4.73E-08	5.65E-07
ee2da9f12a7392f0486db705c18fd55f	Bacteria	Bacteroidetes	Bacteroidia	Bacteroidales	Tannerellaceae	Parabacteroides	Porphyromonadaceae bacterium JFB7	1.45623	210 days-old	0.000393168	0.00111229
ac5e6888972381dad970662ea7d27a82	Bacteria	Firmicutes	Clostridia	Clostridiales	Lachnospiraceae	NA	NA	1.45635	210 days-old	0.000292373	0.000860317
371601a891ad047d4e3aa877ff31261f	Bacteria	Firmicutes	Clostridia	Clostridiales	Ruminococcaceae	Fournierella	uncultured organism	1.45788	210 days-old	1.93E-07	1.85E-06
b3c80ed71dbb11b7f0858fbb72b55b37	Bacteria	Firmicutes	Clostridia	Clostridiales	Lachnospiraceae	NA	NA	1.45957	210 days-old	9.45E-06	5.00E-05
c616884bdd3d354988cad8e2961cca5b	Bacteria	Firmicutes	Clostridia	Clostridiales	Ruminococcaceae	Ruminococcaceae UCG-	NA	1.4599	210 days-old	9.05E-05	0.000316639
fa90e60e9a66cb0e932248419721987f	Bacteria	Bacteroidetes	Bacteroidia	Bacteroidales	Prevotellaceae	Prevotellaceae UCG-	uncultured bacterium	1.46807	210 days-old	0.00560283	0.0115828
1b4beb6b82a440335690763ba61546fb	Bacteria	Firmicutes	Erysipelotrichia	Erysipelotrichales	Erysipelotrichaceae	Erysipelotrichaceae UCG-	uncultured organism	1.46856	210 days-old	4.07E-07	3.57E-06
3b9f59cdca63ac0618692bc6a973ebef	Bacteria	Firmicutes	Clostridia	Clostridiales	Clostridiales vadinBB group	uncultured bacterium	uncultured bacterium	1.46866	210 days-old	0.000202843	0.000629009
6f5e18dc4798d98ffe2fdb3816411122	Bacteria	Bacteroidetes	Bacteroidia	Bacteroidales	Muribaculaceae	uncultured bacterium	uncultured bacterium	1.47072	210 days-old	1.30E-05	6.36E-05
8f31bf6388745d073246b5e095dd9e95	Bacteria	Firmicutes	Erysipelotrichia	Erysipelotrichales	Erysipelotrichaceae	Holdemanella	NA	1.47139	210 days-old	4.79E-06	2.87E-05
f1f028e4f9d063431dab4e9772ed5fc1	Bacteria	Bacteroidetes	Bacteroidia	Bacteroidales	Bacteroidaceae	Bacteroides	Bacteroides caecigallinarum	1.47188	210 days-old	3.25E-07	2.97E-06
098587ba9639520c80bf5fb753c40899	Bacteria	Patescibacteria	Saccharimonadia	Saccharimonadales	Saccharimonadaceae	Candidatus Saccharimonas	uncultured bacterium	1.47326	210 days-old	0.00913736	0.0177861
b7df35973f83183c373728bfb198e545	Bacteria	Firmicutes	Clostridia	Clostridiales	Ruminococcaceae	Ruminococcaceae UCG-	NA	1.47803	210 days-old	1.27E-05	6.25E-05
c44b77def9f291acdc819e695cef8614	Bacteria	Tenericutes	Mollicutes	Mollicutes RF9	NA	NA	NA	1.47848	210 days-old	1.97E-06	1.36E-05
aef1503b7b8ee5ceb03a4ce8f51ce490	Bacteria	Firmicutes	Clostridia	Clostridiales	Ruminococcaceae	Ruminiclostridium	NA	1.48108	210 days-old	2.62E-05	0.000112732
9b45bcb6fef76351cfafef8c92ffef73	Bacteria	Bacteroidetes	Bacteroidia	Bacteroidales	Bacteroidaceae	Bacteroides	NA	1.48266	210 days-old	6.35E-05	0.000235481
7a0f944267656f8e8c102bd53cfb8804	Bacteria	Firmicutes	Clostridia	Clostridiales	Christensenellaceae	Christensenellaceae R-7 group	NA	1.48462	210 days-old	0.000171819	0.00054715
9902162888cd62e37234730cea137644	Bacteria	Firmicutes	Clostridia	Clostridiales	Lachnospiraceae	Roseburia	NA	1.49078	210 days-old	0.000581805	0.00157215
46c8f3d5db930fadcbe43a45026fee90	Bacteria	Bacteroidetes	Bacteroidia	Bacteroidales	Prevotellaceae	Prevotellaceae UCG-	uncultured bacterium	1.49289	210 days-old	0.000245753	0.000740506
6c3e1163e0a37eec512f6b236046e7c5	Bacteria	Firmicutes	Clostridia	Clostridiales	Lachnospiraceae	NA	NA	1.49291	210 days-old	3.55E-05	0.000144766
10897ccf43de9b4e0237ce21f31b2bb8	Bacteria	Bacteroidetes	Bacteroidia	Bacteroidales	Rikenellaceae	Rikenellaceae RC9 gut group	uncultured bacterium	1.49341	210 days-old	0.000390606	0.00110602
5ac8474ad64de3bd98e7a80ca2c0129b	Bacteria	Firmicutes	Clostridia	Clostridiales	Lachnospiraceae	[Eubacterium] eligens group	uncultured bacterium	1.49379	210 days-old	0.00186383	0.00435802
0a6768ddc8b04f1b84d5b7b99da05733	Bacteria	Firmicutes	Clostridia	Clostridiales	Ruminococcaceae	Oscillibacter	uncultured bacterium	1.49455	210 days-old	0.00288785	0.00642773
48cfb4e58312191dfa0726d79bf5ead8	Bacteria	Firmicutes	Clostridia	Clostridiales	Clostridiales vadinBB group	uncultured bacterium	uncultured bacterium	1.49532	210 days-old	3.45E-05	0.000141969
1bda662ae4cc025a1245bbc8c3e6e2f0	Bacteria	Firmicutes	Clostridia	Clostridiales	Lachnospiraceae	Lachnospira	NA	1.49641	210 days-old	0.003189	0.00701491
4747c051f985a64f6cac273206705b85	Bacteria	Proteobacteria	eltaproteobacteria	Bradymonadales	uncultured rumen bacterium	uncultured rumen bacterium	uncultured rumen bacterium	1.49758	210 days-old	0.00395011	0.00851326
c3c1193435c60b7d38a2727a0fa2c291	Bacteria	Firmicutes	Clostridia	Clostridiales	Lachnospiraceae	NA	NA	1.49936	210 days-old	2.23E-05	9.87E-05
02debba2db4539a7eeed8ad34e0c237f	Bacteria	Bacteroidetes	Bacteroidia	Bacteroidales	Prevotellaceae	Prevotellaceae NKB group	uncultured Prevotella sp.	1.50255	210 days-old	0.00290057	0.00645154
d8dc4d36a2ba5068b4d487f097eeb0d5	Bacteria	Firmicutes	Clostridia	Clostridiales	Ruminococcaceae	Ruminococcaceae UCG-	NA	1.50357	210 days-old	0.000346371	0.000995777
875f842ab4f7125715eff698fb0ae69c	Bacteria	Firmicutes	Clostridia	Clostridiales	Ruminococcaceae	Ruminococcaceae UCG-	NA	1.5063	210 days-old	0.000108597	0.000369787
dd821b88b3dcec809611913b8157abfd	Bacteria	Firmicutes	Clostridia	Clostridiales	Lachnospiraceae	[Eubacterium] eligens group	NA	1.50889	210 days-old	0.00252869	0.00572
5173f9b4233bd96feb27d6baa35d6587	Bacteria	Firmicutes	Clostridia	Clostridiales	Ruminococcaceae	Ruminococcus	uncultured bacterium	1.50985	210 days-old	0.00176734	0.00414759
80f41647a948e70cc51ab38d35b26b5e	Bacteria	Bacteroidetes	Bacteroidia	Bacteroidales	Rikenellaceae	Rikenellaceae RC9 gut group	uncultured bacterium	1.51196	210 days-old	0.00082453	0.00212383
7230429da402811175e23037d242b95b	Bacteria	Bacteroidetes	Bacteroidia	Bacteroidales	Rikenellaceae	Rikenellaceae RC9 gut group	uncultured bacterium	1.51371	210 days-old	6.66E-05	0.000245538
bc436286654ad810a2840e367c9cf74b	Bacteria	Bacteroidetes	Bacteroidia	Bacteroidales	Bacteroidaceae	Bacteroides	uncultured bacterium	1.51536	210 days-old	2.79E-05	0.000118904
3ad192b87e254e2f5d2548ccee69ee5b	Bacteria	Firmicutes	Clostridia	Clostridiales	Ruminococcaceae	Ruminococcaceae UCG-	NA	1.51736	210 days-old	0.000418063	0.00117647
077ea17b4cb67e6eabfd81cb6ac33c48	Bacteria	Firmicutes	Clostridia	Clostridiales	Christensenellaceae	Christensenellaceae R-7 group	NA	1.51862	210 days-old	1.53E-08	2.05E-07
37f5fbc833b2e75b841e8dfab4f15af8	Bacteria	Bacteroidetes	Bacteroidia	Bacteroidales	Prevotellaceae	Prevotella	uncultured bacterium	1.51866	210 days-old	0.000161003	0.000517348
f925144354cd9b52d6999a5b27af77d3	Bacteria	Bacteroidetes	Bacteroidia	Bacteroidales	Prevotellaceae	Alloprevotella	uncultured bacterium	1.51874	210 days-old	0.000576949	0.00156167
182fb7c9fd7560042d1772d9d77afb0b	Bacteria	Firmicutes	Clostridia	Clostridiales	Christensenellaceae	Christensenellaceae R-7 group	NA	1.52065	210 days-old	0.000267796	0.000797892
1ed9f49d9b120fd875dd0cac8588aaf9	Bacteria	Bacteroidetes	Bacteroidia	Bacteroidales	Rikenellaceae	Rikenellaceae RC9 gut group	uncultured bacterium	1.52352	210 days-old	0.00403778	0.00869048
0f9d739a4d82447dbf839dc4aa063acf	Bacteria	Firmicutes	Clostridia	Clostridiales	Ruminococcaceae	Ruminococcaceae UCG-	NA	1.52508	210 days-old	4.33E-07	3.76E-06
d776690054ca0fdc48cee576668a3ae9	Bacteria	Firmicutes	Negativicutes	Selenomonadales	Veillonellaceae	Anaerovibrio	uncultured bacterium	1.52523	210 days-old	0.00314177	0.0069158
4c5df0a8497c2e7eefe9370632fae950	Bacteria	Firmicutes	Clostridia	Clostridiales	Christensenellaceae	Christensenellaceae R-7 group	NA	1.5257	210 days-old	1.30E-05	6.36E-05
728d49a39649790a583b895edb869b44	Bacteria	Firmicutes	Clostridia	Clostridiales	Lachnospiraceae	Roseburia	NA	1.52837	210 days-old	1.78E-05	8.26E-05
3aca43c5c7ba732e9b288b635a4834e6	Bacteria	Firmicutes	Clostridia	Clostridiales	Ruminococcaceae	Ruminococcaceae UCG-	NA	1.52859	210 days-old	6.24E-05	0.000232683
285d7596df75ae82d53ac7c4dcee7448	Bacteria	Firmicutes	Clostridia	Clostridiales	Ruminococcaceae	Ruminococcaceae UCG-	NA	1.52895	210 days-old	2.27E-06	1.52E-05
310bf69d037f9f3e83ea35c06559868b	Bacteria	Firmicutes	Negativicutes	Selenomonadales	Veillonellaceae	Mitsuokella	uncultured bacterium	1.52924	210 days-old	1.12E-06	8.58E-06
186d2bfb45c6e172c91bcd2a45d4ef24	Bacteria	Firmicutes	Clostridia	Clostridiales	Ruminococcaceae	Ruminococcaceae UCG-	NA	1.53143	210 days-old	1.88E-05	8.64E-05
f0ce44e194b58ffc93aa20a3cdf9d2e1	Bacteria	Bacteroidetes	Bacteroidia	Bacteroidales	Prevotellaceae	Prevotella	uncultured bacterium	1.53275	210 days-old	8.53E-06	4.56E-05
8aede6eb485816a616528a5124bd1b80	Bacteria	Firmicutes	Clostridia	Clostridiales	Lachnospiraceae	NA	NA	1.53637	210 days-old	4.63E-06	2.78E-05
469e0038c6fe9174b8f8d7e7ffcaacc4	Bacteria	Firmicutes	Clostridia	Clostridiales	Ruminococcaceae	[Eubacterium] coprostanoligenes group	NA	1.53834	210 days-old	0.000148138	0.000479385
8516707397fec16071bda6f76ec84c27	Bacteria	Firmicutes	Erysipelotrichia	Erysipelotrichales	Erysipelotrichaceae	Erysipelotrichaceae UCG-	uncultured bacterium	1.54307	210 days-old	4.28E-05	0.000170967
7dc0e2364a7243abe5fe1d657536be57	Bacteria	Bacteroidetes	Bacteroidia	Bacteroidales	Tannerellaceae	Parabacteroides	uncultured bacterium	1.54474	210 days-old	1.11E-05	5.67E-05
5f6a72c620fb57db45ac7b3cf965ecda	Bacteria	Firmicutes	Clostridia	Clostridiales	Ruminococcaceae	Ruminococcus	NA	1.54742	210 days-old	1.23E-06	9.22E-06
21ddc5c3ac68cf60ca7f73164bb5b84e	Bacteria	Firmicutes	Clostridia	Clostridiales	Ruminococcaceae	Ruminococcaceae UCG-8	uncultured bacterium	1.54785	210 days-old	0.000125711	0.000418688
b96135efff6d424e41e1655e1cafa8b1	Bacteria	Firmicutes	Clostridia	Clostridiales	Ruminococcaceae	Negativibacillus	uncultured bacterium	1.55048	210 days-old	3.69E-06	2.27E-05
d1a197a787ba7e1da9c304a695a03ff4	Bacteria	Firmicutes	Clostridia	Clostridiales	Lachnospiraceae	NA	NA	1.55942	210 days-old	4.31E-07	3.75E-06
0e3ebfd0dae60237488baba9cdc046b7	Bacteria	Firmicutes	Clostridia	Clostridiales	Ruminococcaceae	Ruminococcus	NA	1.56036	210 days-old	0.00233337	0.00533485
b0434dff2e40ec8faedb60a1909b4d41	Bacteria	Firmicutes	Clostridia	Clostridiales	Family XIII	Family XIII A group	NA	1.56608	210 days-old	1.09E-05	5.56E-05
4e5daf5cccb192507620e642a5501fc9	Bacteria	Spirochaetes	Spirochaetia	Spirochaetales	Spirochaetaceae	Treponema	uncultured bacterium	1.56903	210 days-old	0.000146586	0.000474921
8a4738a53cb92a03b501b4b37ff954d2	Bacteria	Cyanobacteria	Melainabacteria	Gastranaerophilales	uncultured bacterium	uncultured bacterium	uncultured bacterium	1.57421	210 days-old	0.000175056	0.000553594
d97b99449d72ab6c2399a0b4d058d210	Bacteria	Tenericutes	Mollicutes	Mollicutes RF9	NA	NA	NA	1.57466	210 days-old	0.000663517	0.00175727
8d954a474bfde0585177d7c1c2a9af6e	Bacteria	Firmicutes	Clostridia	Clostridiales	Ruminococcaceae	Ruminococcaceae UCG-	uncultured bacterium	1.57494	210 days-old	9.70E-06	5.09E-05
8978ecb3dc6c5091af4cff00e3e19f55	Bacteria	Firmicutes	Clostridia	Clostridiales	Lachnospiraceae	NA	NA	1.57505	210 days-old	0.00842034	0.0165607
54c9b43adeade475dff49ddb749921d8	Bacteria	Bacteroidetes	Bacteroidia	Bacteroidales	Rikenellaceae	Rikenellaceae RC9 gut group	NA	1.577	210 days-old	2.99E-05	0.00012529
6aac50907fa9863f16db0db1edb15450	Bacteria	Firmicutes	Clostridia	Clostridiales	Lachnospiraceae	Lachnospiraceae UCG-	NA	1.57958	210 days-old	9.80E-06	5.12E-05
17d630dbabb6ae5c9a58d93ba0ed0977	Bacteria	Firmicutes	Clostridia	Clostridiales	Lachnospiraceae	NA	NA	1.58107	210 days-old	0.000371921	0.00105686
ce8a0f05f182fad6f22fe5f30a85e0aa	Bacteria	Epsilonbacteraeota	Campylobacteria	Campylobacterales	Helicobacteraceae	Helicobacter	NA	1.58188	210 days-old	1.15E-06	8.75E-06
fd602d36c2f8efa987416a7368f08a5b	Bacteria	Firmicutes	Clostridia	Clostridiales	Christensenellaceae	Christensenellaceae R-7 group	NA	1.58254	210 days-old	9.24E-05	0.000322016
3a71aa28834100eb6c2ebc1b261f6279	Bacteria	Firmicutes	Clostridia	Clostridiales	Ruminococcaceae	Subdoligranulum	NA	1.58285	210 days-old	3.05E-05	0.00012728
06dac306e8c09944aa4c8733dc586575	Bacteria	Bacteroidetes	Bacteroidia	Bacteroidales	Prevotellaceae	Prevotellaceae NKB group	uncultured bacterium	1.58382	210 days-old	0.00147258	0.00354976
1cbc34596237ff2e70ffb866d7922fba	Bacteria	Actinobacteria	Coriobacteriia	Coriobacteriales	Eggerthellaceae	uncultured	uncultured bacterium	1.58458	210 days-old	1.31E-09	2.26E-08
55a68f453afc049dac49ed69bf2ff080	Bacteria	Firmicutes	Erysipelotrichia	Erysipelotrichales	Erysipelotrichaceae	uncultured	NA	1.58635	210 days-old	1.26E-05	6.22E-05
fc4cf6513c0c53ad3e945c7deec42d91	Bacteria	Firmicutes	Clostridia	Clostridiales	Lachnospiraceae	NA	NA	1.58703	210 days-old	5.03E-06	2.98E-05
264359523823bb69f227851ae0adba75	Bacteria	Bacteroidetes	Bacteroidia	Bacteroidales	Rikenellaceae	Rikenellaceae RC9 gut group	uncultured bacterium	1.58791	210 days-old	0.00149822	0.0036034
6196fc24bc3dc9ca62b266f9711df1cf	Bacteria	Firmicutes	Clostridia	Clostridiales	Ruminococcaceae	Ruminococcaceae UCG-	NA	1.58875	210 days-old	2.67E-07	2.48E-06
a35c07ce343cec3a7dd87cb6c222ed9c	Bacteria	Bacteroidetes	Bacteroidia	Bacteroidales	Prevotellaceae	Alloprevotella	uncultured bacterium	1.59023	210 days-old	0.0111797	0.0211473
ed320e72b4f5cf9406cbf98baea5a828	Bacteria	Firmicutes	Clostridia	Clostridiales	Ruminococcaceae	Ruminococcaceae UCG-	NA	1.59117	210 days-old	1.15E-05	5.80E-05
b7a8bffa70c35a103bde36d38d46c76f	Bacteria	Firmicutes	Clostridia	Clostridiales	Ruminococcaceae	Ruminiclostridium 9	NA	1.59269	210 days-old	5.89E-05	0.000220799
3a9c7b4be3ee4538eb3eaa889ee15abf	Bacteria	Bacteroidetes	Bacteroidia	Bacteroidales	Prevotellaceae	Prevotellaceae NKB group	uncultured Prevotella sp.	1.59411	210 days-old	0.00871696	0.0171125
1bcc7ffc1b7ea16dfc3dab25303c9589	Bacteria	Firmicutes	Clostridia	Clostridiales	Clostridiales vadinBB group	NA	NA	1.59578	210 days-old	0.000560714	0.00151902
f0c1df7c5af51883918ab7c3112df86f	Bacteria	Epsilonbacteraeota	Campylobacteria	Campylobacterales	Campylobacteraceae	Campylobacter	NA	1.59723	210 days-old	0.0143606	0.0263729
da787304276ddf06beb8fcb845bfa5fa	Bacteria	Bacteroidetes	Bacteroidia	Bacteroidales	Muribaculaceae	uncultured bacterium	uncultured bacterium	1.59995	210 days-old	5.64E-05	0.000213124
b38b8f0f920fe08f4a866a659c9692e8	Bacteria	Firmicutes	Clostridia	Clostridiales	Ruminococcaceae	NA	NA	1.60789	210 days-old	9.32E-09	1.33E-07
de43ac7501c9dc72b9244d0ca9581fae	Bacteria	Bacteroidetes	Bacteroidia	Bacteroidales	Prevotellaceae	Prevotella	uncultured bacterium	1.61179	210 days-old	0.00114504	0.00283948
976200fc9915b763772f6b125c034466	Bacteria	Bacteroidetes	Bacteroidia	Bacteroidales	Muribaculaceae	NA	NA	1.61325	210 days-old	6.52E-05	0.000241418
c93208ac549504fe57f341cd2d05fff5	Bacteria	Proteobacteria	eltaproteobacteria	esulfovibrionales	esulfovibrionaceae	Mailhella	NA	1.62047	210 days-old	6.62E-07	5.46E-06
a078475fa1e0706b98b6400886657343	Bacteria	Spirochaetes	Spirochaetia	Spirochaetales	Spirochaetaceae	Treponema	uncultured bacterium	1.62132	210 days-old	0.0015444	0.00368945
04036f506640f7cc1b3d2839feefb0a0	Bacteria	Bacteroidetes	Bacteroidia	Bacteroidales	Muribaculaceae	NA	NA	1.62242	210 days-old	0.000933029	0.00235914
b6d861806561b5713a1f52ca683be7fe	Bacteria	Actinobacteria	Coriobacteriia	Coriobacteriales	Eggerthellaceae	Enterorhabdus	uncultured bacterium	1.62499	210 days-old	8.84E-10	1.60E-08
2e07105689fde022bb12a1cfde9a93c6	Bacteria	Firmicutes	Clostridia	Clostridiales	Ruminococcaceae	Ruminococcaceae UCG-	NA	1.62592	210 days-old	0.000327231	0.00094586
524b1e9080000b6e78d02c761f949363	Bacteria	Firmicutes	Clostridia	Clostridiales	Ruminococcaceae	Ruminococcaceae UCG-	NA	1.62724	210 days-old	3.41E-05	0.000140602
1f10672a3e76009b801a539c86a0efd5	Bacteria	Proteobacteria	Alphaproteobacteria	Rhodospirillales	uncultured	NA	NA	1.62941	210 days-old	5.58E-06	3.24E-05
be5d4dd9a8c62f67e72e99247346b5a6	Bacteria	Spirochaetes	Spirochaetia	Spirochaetales	Spirochaetaceae	Treponema	Treponema berlinense	1.63087	210 days-old	0.00295744	0.00656431
40c065cd0838d2b6f6c72e19d075fad7	Bacteria	Firmicutes	Clostridia	Clostridiales	Family XIII	Family XIII A group	uncultured bacterium	1.63221	210 days-old	1.51E-08	2.05E-07
f35f7905b499df61a5f28fcca11ecdf3	Bacteria	Bacteroidetes	Bacteroidia	Bacteroidales	Bacteroidaceae	Bacteroides	uncultured bacterium	1.6341	210 days-old	1.14E-05	5.77E-05
0f3c75e789a7a8d2c7c1a17e312cdd56	Bacteria	Firmicutes	Clostridia	Clostridiales	Lachnospiraceae	[Eubacterium] xylanophilum group	uncultured bacterium	1.63502	210 days-old	0.000185933	0.000582798
fc4644203f3c0a088ce915fe40c34ddd	Bacteria	Bacteroidetes	Bacteroidia	Bacteroidales	Prevotellaceae	Prevotellaceae NKB group	uncultured Prevotella sp.	1.63617	210 days-old	0.0170691	0.0306629
3200cc9f5a0f1baa9f09cb374170632a	Bacteria	Cyanobacteria	Melainabacteria	Gastranaerophilales	uncultured rumen bacterium	uncultured rumen bacterium	uncultured rumen bacterium	1.6381	210 days-old	0.000210778	0.000649205
d907802dc190c5d2f22aa83b76cafc69	Bacteria	Firmicutes	Erysipelotrichia	Erysipelotrichales	Erysipelotrichaceae	uncultured	uncultured bacterium	1.6417	210 days-old	1.70E-07	1.67E-06
910226fe99658901a4ef912e20ace9b3	Bacteria	Firmicutes	Clostridia	Clostridiales	Ruminococcaceae	Ruminococcaceae UCG-	NA	1.64376	210 days-old	0.0021329	0.00491167
f3866bddd6435527a7860067bf29521c	Bacteria	Bacteroidetes	Bacteroidia	Bacteroidales	Rikenellaceae	Rikenellaceae RC9 gut group	uncultured bacterium	1.644	210 days-old	9.85E-05	0.000338969
ed57d8543e2ed66a518b99512046af33	Bacteria	Epsilonbacteraeota	Campylobacteria	Campylobacterales	Campylobacteraceae	Campylobacter	NA	1.64418	210 days-old	0.00146522	0.00353468
87e05965742342304b22bc69584c8624	Bacteria	Firmicutes	Clostridia	Clostridiales	Ruminococcaceae	Ruminococcaceae UCG-	NA	1.64498	210 days-old	2.17E-05	9.69E-05
053bb4b0ab148a0a4a071edc9447b09f	Bacteria	Epsilonbacteraeota	Campylobacteria	Campylobacterales	Campylobacteraceae	Campylobacter	Campylobacter jejuni	1.6474	210 days-old	1.35E-05	6.53E-05
7b0d927048b0145c2ea5292900f13bc3	Bacteria	Firmicutes	Clostridia	Clostridiales	Ruminococcaceae	Ruminococcaceae UCG-	NA	1.64768	210 days-old	0.0094187	0.0182434
7b8a43bdedac24f3e1199f9bd2897338	Bacteria	Bacteroidetes	Bacteroidia	Bacteroidales	Muribaculaceae	uncultured bacterium	uncultured bacterium	1.64856	210 days-old	1.04E-06	8.18E-06
4d23c3878279eafc5bee39d51fc2fe27	Bacteria	Bacteroidetes	Bacteroidia	Bacteroidales	Muribaculaceae	uncultured bacterium	uncultured bacterium	1.65348	210 days-old	0.000103745	0.000355157
6e05d8b2e653ceb51798e87043a49c74	Bacteria	Firmicutes	Clostridia	Clostridiales	Ruminococcaceae	Ruminococcaceae UCG-	uncultured bacterium	1.65442	210 days-old	1.96E-09	3.22E-08
7f3cf90540b32284ddc33bbe10d1b6b0	Bacteria	Firmicutes	Clostridia	Clostridiales	Lachnospiraceae	Howardella	uncultured organism	1.65643	210 days-old	2.18E-06	1.47E-05
2495f99bfd744c9ac088c14e43d93569	Bacteria	Firmicutes	Clostridia	Clostridiales	Christensenellaceae	Christensenellaceae R-7 group	uncultured prokaryote	1.65992	210 days-old	0.00140198	0.0034001
f8810c2d6cbf6837b295caf2799a858a	Bacteria	Patescibacteria	Saccharimonadia	Saccharimonadales	Saccharimonadaceae	Candidatus Saccharimonas	uncultured bacterium	1.66637	210 days-old	1.37E-07	1.37E-06
a0b738e1679b518cdd7b237bf8bc9cd0	Bacteria	Bacteroidetes	Bacteroidia	Bacteroidales	Prevotellaceae	uncultured	uncultured bacterium	1.67076	210 days-old	1.49E-06	1.09E-05
880833c2ecff7bf8a23152e8e92040f4	Bacteria	Firmicutes	Clostridia	Clostridiales	Ruminococcaceae	NA	NA	1.67109	210 days-old	1.07E-06	8.33E-06
0643f3cec1352814b533adfc816b268e	Bacteria	Kiritimatiellaeota	Kiritimatiellae	WCHB-	uncultured rumen bacterium	uncultured rumen bacterium	uncultured rumen bacterium	1.67987	210 days-old	1.95E-05	8.88E-05
ed381a3a8c3d0c99d8b992a5c9acf5a3	Bacteria	Firmicutes	Clostridia	Clostridiales	Ruminococcaceae	NA	NA	1.6799	210 days-old	5.80E-06	3.33E-05
f7e23b8aefdd68b58e87e831b49fd178	Bacteria	Firmicutes	Erysipelotrichia	Erysipelotrichales	Erysipelotrichaceae	Erysipelotrichaceae UCG-	NA	1.68161	210 days-old	0.000144305	0.000468882
de48bbd1116b4a06df80fbbbb54b91c2	Bacteria	Firmicutes	Clostridia	Clostridiales	Ruminococcaceae	Ruminococcaceae UCG-	NA	1.68453	210 days-old	1.97E-05	8.96E-05
7c648efc5bc2176cfee27596235d3ce7	Bacteria	Firmicutes	Clostridia	Clostridiales	Lachnospiraceae	NA	NA	1.68757	210 days-old	0.000845337	0.00217042
4f82d98f8f86d4cc07971c858fc358af	Bacteria	Firmicutes	Clostridia	Clostridiales	Ruminococcaceae	Ruminococcaceae UCG-	NA	1.689	210 days-old	1.53E-05	7.21E-05
35c89d9ec6b3bcb7b0e11a55c9ae952a	Bacteria	Firmicutes	Clostridia	Clostridiales	Ruminococcaceae	Ruminococcaceae UCG-	unidentified rumen bacterium JW	1.68958	210 days-old	6.96E-05	0.000254362
e09428abd8617bb5273bf34fced45eb8	Bacteria	Bacteroidetes	Bacteroidia	Bacteroidales	Prevotellaceae	NA	NA	1.69896	210 days-old	7.14E-08	8.09E-07
9334ceea21ebc2c2e345cda3dc3269c3	Bacteria	Firmicutes	Clostridia	Clostridiales	Ruminococcaceae	Ruminococcaceae UCG-	NA	1.70368	210 days-old	1.48E-05	7.01E-05
3cbfab10d57ed3f886a7c89f116b0119	Bacteria	Bacteroidetes	Bacteroidia	Bacteroidales	Muribaculaceae	metagenome	metagenome	1.70519	210 days-old	0.000231954	0.000704911
35e0c6fde90689d4965ec6d4463a3ea5	Bacteria	Bacteroidetes	Bacteroidia	Bacteroidales	Muribaculaceae	uncultured bacterium	uncultured bacterium	1.71228	210 days-old	2.44E-07	2.31E-06
dde285c89558457fe2193d7d48159814	Bacteria	Bacteroidetes	Bacteroidia	Bacteroidales	Prevotellaceae	Prevotella	NA	1.71404	210 days-old	0.000152946	0.000493944
662e3fe97ff49117eb131f876f74f940	Bacteria	Bacteroidetes	Bacteroidia	Bacteroidales	Prevotellaceae	Alloprevotella	NA	1.71525	210 days-old	0.00237715	0.00540784
a2f0434554cb36ecc4d7b7def7116509	Bacteria	Proteobacteria	Alphaproteobacteria	Paracaedibacterales	Paracaedibacteraceae	uncultured	NA	1.72201	210 days-old	3.04E-05	0.000126981
c25456dd02f6836323da572a95d80eae	Bacteria	Firmicutes	Clostridia	Clostridiales	Lachnospiraceae	NA	NA	1.72283	210 days-old	1.17E-06	8.79E-06
50d8ab64d1ddf12df99449a7c4f1eac0	Bacteria	Firmicutes	Clostridia	Clostridiales	Lachnospiraceae	GCA-97	uncultured bacterium	1.72934	210 days-old	5.49E-07	4.67E-06
825a52946058c8f5dfc9f2f8ed3f26ac	Bacteria	Firmicutes	Clostridia	Clostridiales	Clostridiales vadinBB group	NA	NA	1.72945	210 days-old	0.000771179	0.00200256
54a685e1b9de8ddfe833e947c26dc73e	Bacteria	Firmicutes	Clostridia	Clostridiales	Ruminococcaceae	Oscillospira	uncultured bacterium	1.72988	210 days-old	2.71E-05	0.000115814
f80fa3d5727ad95b076de22b1c4bf6cd	Bacteria	Bacteroidetes	Bacteroidia	Bacteroidales	Prevotellaceae	Alloprevotella	uncultured bacterium	1.73236	210 days-old	0.00363129	0.00790077
99e96e517b3e598ca938c9f7101ac9f9	Bacteria	Firmicutes	Clostridia	Clostridiales	Ruminococcaceae	Ruminococcaceae UCG-	uncultured bacterium	1.73357	210 days-old	0.000318498	0.000924804
21369d90ecdaa4f79346dd8d890a24fe	Bacteria	Firmicutes	Clostridia	Clostridiales	Ruminococcaceae	Ruminococcaceae UCG-	NA	1.74345	210 days-old	4.79E-07	4.13E-06
04d34c2af12c10d8dd3cc067e23f8863	Bacteria	Firmicutes	Clostridia	Clostridiales	Ruminococcaceae	Faecalibacterium	NA	1.74367	210 days-old	0.00129399	0.00316462
071213b20f25b0dfba18a10518648565	Bacteria	Firmicutes	Erysipelotrichia	Erysipelotrichales	Erysipelotrichaceae	Erysipelotrichaceae UCG-	uncultured organism	1.74379	210 days-old	1.07E-07	1.12E-06
a770fabcf00f3bfdef5be7b42db51fa4	Bacteria	Spirochaetes	Spirochaetia	Spirochaetales	Spirochaetaceae	Treponema	NA	1.74417	210 days-old	0.00800527	0.0158616
bee89f9df95d71a7ef324f08408ef2fd	Bacteria	Bacteroidetes	Bacteroidia	Bacteroidales	Muribaculaceae	metagenome	metagenome	1.74549	210 days-old	0.000654555	0.00174076
fd75155181c3346a7296ddb248864fe6	Bacteria	Firmicutes	Clostridia	Clostridiales	Ruminococcaceae	Ruminococcaceae UCG-	NA	1.74845	210 days-old	2.08E-05	9.33E-05
d79402193749f08ffee2861e1a444562	Bacteria	Firmicutes	Clostridia	Clostridiales	Lachnospiraceae	NA	NA	1.74874	210 days-old	2.89E-06	1.84E-05
7013e324788bd50c8b7ab85b85acb95f	Bacteria	Bacteroidetes	Bacteroidia	Bacteroidales	Rikenellaceae	Rikenellaceae RC9 gut group	uncultured bacterium	1.74955	210 days-old	8.12E-05	0.00028997
455c81073c2816167b0601520659ca67	Bacteria	Firmicutes	Erysipelotrichia	Erysipelotrichales	Erysipelotrichaceae	Erysipelotrichaceae UCG-	uncultured bacterium	1.75219	210 days-old	9.74E-08	1.04E-06
7e95fb47995256c05cea17e08db6f182	Bacteria	Firmicutes	Clostridia	Clostridiales	Ruminococcaceae	NA	NA	1.75387	210 days-old	2.12E-06	1.44E-05
46c2180d9b6a2b12486e64cee312a3af	Bacteria	Firmicutes	Clostridia	Clostridiales	Lachnospiraceae	GCA-97	NA	1.75429	210 days-old	2.42E-06	1.60E-05
29af47d03b4d12e29ce0ef35f8a07795	Bacteria	Bacteroidetes	Bacteroidia	Bacteroidales	Muribaculaceae	uncultured bacterium	uncultured bacterium	1.75522	210 days-old	3.75E-08	4.58E-07
bcc6739f1eab80516cf80e518d453452	Bacteria	Firmicutes	Clostridia	Clostridiales	Ruminococcaceae	Ruminococcaceae UCG-	NA	1.75582	210 days-old	6.79E-08	7.75E-07
b448755d1bbdfbdaea1ff2b08d481814	Bacteria	Firmicutes	Clostridia	Clostridiales	Ruminococcaceae	Ruminococcaceae UCG-	NA	1.76173	210 days-old	2.64E-05	0.000113198
ba980b68098e6e004dca90746470dbe1	Bacteria	Cyanobacteria	Melainabacteria	Gastranaerophilales	uncultured bacterium	uncultured bacterium	uncultured bacterium	1.76301	210 days-old	2.94E-05	0.000123859
d7c271b3b0a7e53c883b4e21d2991691	Bacteria	Bacteroidetes	Bacteroidia	Bacteroidales	Prevotellaceae	Prevotella	human gut metagenome	1.76379	210 days-old	5.11E-05	0.000196097
2242201ec189fd5281b9020224f0e24d	Bacteria	Firmicutes	Clostridia	Clostridiales	Lachnospiraceae	NA	NA	1.76573	210 days-old	0.0025998	0.00585453
2d2f0cfaf76af5e58f75819c60674295	Bacteria	Bacteroidetes	Bacteroidia	Bacteroidales	Prevotellaceae	Prevotella 9	uncultured bacterium	1.76754	210 days-old	0.000956979	0.00241437
c6f9c909408fb8f90fb833828d1315fd	Bacteria	Firmicutes	Clostridia	Clostridiales	Clostridiales vadinBB group	uncultured bacterium	uncultured bacterium	1.76809	210 days-old	0.000214154	0.000658966
f7ef891da56c1d785308a87f7baeb8d0	Bacteria	Bacteroidetes	Bacteroidia	Bacteroidales	Prevotellaceae	Prevotellaceae NKB group	uncultured bacterium	1.76826	210 days-old	0.000275392	0.000816716
c7eff08d97c923b8f036ef3684b201f7	Bacteria	Kiritimatiellaeota	Kiritimatiellae	WCHB-	NA	NA	NA	1.77114	210 days-old	2.16E-05	9.66E-05
19091c15dd79e37441855fcf1015eb51	Bacteria	Firmicutes	Clostridia	Clostridiales	Ruminococcaceae	[Eubacterium] coprostanoligenes group	NA	1.77155	210 days-old	9.62E-06	5.06E-05
67c3e48e9bb9e1444115ab4f381222e1	Bacteria	Firmicutes	Clostridia	Clostridiales	Ruminococcaceae	Ruminococcaceae UCG-	NA	1.77161	210 days-old	6.16E-08	7.12E-07
3015914df5942416853f681a487c44e9	Bacteria	Bacteroidetes	Bacteroidia	Bacteroidales	Muribaculaceae	uncultured Porphyromonadaceae bacterium	uncultured Porphyromonadaceae bacterium	1.78039	210 days-old	0.010328	0.0198005
2ff957561f0da6a5bee78e5b2dba6979	Bacteria	Bacteroidetes	Bacteroidia	Bacteroidales	Prevotellaceae	Prevotellaceae NKB group	uncultured Prevotella sp.	1.78312	210 days-old	0.00142887	0.00345482
90dbf213b7cf1168a2259f3f1119c85b	Bacteria	Bacteroidetes	Bacteroidia	Bacteroidales	Prevotellaceae	NA	NA	1.78518	210 days-old	7.49E-06	4.08E-05
af0e19c080ee5907ad0f350f4f427536	Bacteria	Firmicutes	Clostridia	Clostridiales	Lachnospiraceae	[Eubacterium] ruminantium group	uncultured bacterium	1.78555	210 days-old	2.54E-06	1.66E-05
3aec0d98831318a9ccd70f027c7151a7	Bacteria	Bacteroidetes	Bacteroidia	Bacteroidales	Rikenellaceae	Rikenellaceae RC9 gut group	uncultured bacterium	1.7859	210 days-old	0.000175692	0.000555054
12f2503bc175c6a1a99e4c628fc1e925	Bacteria	Firmicutes	Clostridia	Clostridiales	Ruminococcaceae	Ruminococcaceae UCG-	NA	1.78601	210 days-old	5.61E-05	0.000212369
7d1ad91271fef8981efc13685675f3ce	Bacteria	Firmicutes	Clostridia	Clostridiales	Ruminococcaceae	Oscillibacter	NA	1.78773	210 days-old	8.31E-05	0.000294423
885b5b5ce61cab29ef5d2b8798ec89e9	Bacteria	Firmicutes	Clostridia	Clostridiales	Family XIII	Family XIII A group	NA	1.78775	210 days-old	0.00452497	0.00959678
abd418f7f18947b06e55dc3fc2fd68ea	Bacteria	Epsilonbacteraeota	Campylobacteria	Campylobacterales	Campylobacteraceae	Campylobacter	NA	1.78859	210 days-old	0.000928227	0.00235111
500b50c6b44d14884166bf4e56e5db08	Bacteria	Bacteroidetes	Bacteroidia	Bacteroidales	Prevotellaceae	Prevotellaceae NKB group	uncultured bacterium	1.78928	210 days-old	0.00277415	0.00619626
c997d3bac266b7bf0abd93d399eea5a5	Bacteria	Firmicutes	Clostridia	Clostridiales	Lachnospiraceae	Lachnospiraceae NKA group	NA	1.7895	210 days-old	0.00341465	0.00748329
b8c0415c29e22ebef9cda079d7584719	Bacteria	Spirochaetes	Spirochaetia	Spirochaetales	Spirochaetaceae	Treponema	Treponema berlinense	1.78962	210 days-old	1.06E-05	5.47E-05
44c8e250c795c344de62e0766914fc50	Bacteria	Firmicutes	Clostridia	Clostridiales	Ruminococcaceae	Ruminococcaceae UCG-	NA	1.79279	210 days-old	0.00529331	0.0110142
af4536dd3d920442462f0b04b6b10627	Bacteria	Firmicutes	Clostridia	Clostridiales	Christensenellaceae	Christensenellaceae R-7 group	NA	1.79383	210 days-old	1.74E-05	8.13E-05
5da6982a564fb7b0e185189ac00d706a	Bacteria	Firmicutes	Clostridia	Clostridiales	Ruminococcaceae	NA	NA	1.79776	210 days-old	4.52E-05	0.000178405
d2828973dcc5217e5a2298a2c424a5d6	Bacteria	Firmicutes	Clostridia	Clostridiales	Lachnospiraceae	Tyzzerella	uncultured bacterium	1.79797	210 days-old	2.44E-05	0.000105749
20760b01835e45c6d074b1d93881eee3	Bacteria	Bacteroidetes	Bacteroidia	Bacteroidales	Prevotellaceae	Alloprevotella	NA	1.80147	210 days-old	0.00276088	0.00617093
847fb01d280b397e615a3759538632ab	Bacteria	Firmicutes	Clostridia	Clostridiales	Ruminococcaceae	Ruminococcus	NA	1.80303	210 days-old	0.000643974	0.00171834
a282c570e17856e865063cbd8dc46828	Bacteria	Firmicutes	Negativicutes	Selenomonadales	Veillonellaceae	Mitsuokella	uncultured bacterium	1.81249	210 days-old	1.21E-08	1.69E-07
45b573fa85067eb8be30fe24543740a5	Bacteria	Firmicutes	Clostridia	Clostridiales	Ruminococcaceae	Butyricicoccus	NA	1.81761	210 days-old	4.49E-05	0.000177834
2a4f9de7d38133720f4fd6d77efe9398	Bacteria	Firmicutes	Clostridia	Clostridiales	Lachnospiraceae	[Eubacterium] eligens group	uncultured bacterium	1.82175	210 days-old	0.000650087	0.00173176
745d8c3cc69434aea301412a60b543a3	Bacteria	Firmicutes	Clostridia	Clostridiales	Lachnospiraceae	Butyrivibrio	NA	1.82212	210 days-old	0.000518526	0.00142333
70643195a8245602f2d986f293eaa40e	Bacteria	Firmicutes	Clostridia	Clostridiales	Ruminococcaceae	Ruminococcaceae UCG-	NA	1.82361	210 days-old	1.15E-07	1.19E-06
9ea02a3f45b1681a1fd55ee87eed0048	Bacteria	Firmicutes	Clostridia	Clostridiales	Lachnospiraceae	NA	NA	1.82778	210 days-old	0.000411432	0.00115985
28fd323b743be198111f66c219e49eac	Bacteria	Firmicutes	Clostridia	Clostridiales	Christensenellaceae	Christensenellaceae R-7 group	NA	1.82865	210 days-old	6.47E-07	5.35E-06
2cf97ae666bd3a7d09cc4e87fc56dd9e	Bacteria	Firmicutes	Clostridia	Clostridiales	Lachnospiraceae	NA	NA	1.8303	210 days-old	4.74E-05	0.000184977
5bc3bc80afe1b8649b962f720d429f03	Bacteria	Firmicutes	Clostridia	Clostridiales	Lachnospiraceae	NA	NA	1.83119	210 days-old	2.61E-07	2.46E-06
4e48e34a9ab2fb959a7b110fabd51d93	Bacteria	Firmicutes	Clostridia	Clostridiales	Ruminococcaceae	NA	NA	1.83832	210 days-old	0.00134729	0.00327741
892553b344c08f351904185f3a67e541	Bacteria	Bacteroidetes	Bacteroidia	Bacteroidales	Tannerellaceae	Parabacteroides	Porphyromonadaceae bacterium JFB7	1.84132	210 days-old	0.000520076	0.00142463
4c5c401e7f2e994d4d95e8980385976b	Bacteria	Proteobacteria	Gammaproteobacteria	Betaproteobacteriales	NA	NA	NA	1.84419	210 days-old	0.000228297	0.00069512
64a179221e1d2134d69907745dbef025	Bacteria	Firmicutes	Clostridia	Clostridiales	Clostridiaceae	Clostridium sensu stricto	Clostridium bornimense	1.84506	210 days-old	1.35E-07	1.36E-06
1b70f8ea72f1501ad0462438f7b50c62	Bacteria	Firmicutes	Clostridia	Clostridiales	Ruminococcaceae	Ruminococcaceae UCG-	NA	1.85168	210 days-old	0.000192111	0.000600982
41ef6f49cd14e1d0c6d9fa8d6dbaadfe	Bacteria	Tenericutes	Mollicutes	Mollicutes RF9	uncultured bacterium	uncultured bacterium	uncultured bacterium	1.85515	210 days-old	9.86E-05	0.000338969
90e587a895be73cee3116b38b6459338	Bacteria	Proteobacteria	eltaproteobacteria	Bradymonadales	uncultured rumen bacterium	uncultured rumen bacterium	uncultured rumen bacterium	1.85604	210 days-old	2.07E-06	1.42E-05
d00cb595aa86737f1c8af406775ff32b	Bacteria	Cyanobacteria	Melainabacteria	Gastranaerophilales	uncultured bacterium	uncultured bacterium	uncultured bacterium	1.85878	210 days-old	0.000207943	0.000641709
6c990cf18868e54dcefa8a1747bbca0e	Bacteria	Firmicutes	Clostridia	Clostridiales	Lachnospiraceae	Roseburia	NA	1.85993	210 days-old	0.00308235	0.00679906
d6ecfd80d45e7c45ebac1ef74f185d9a	Bacteria	Firmicutes	Clostridia	Clostridiales	Christensenellaceae	NA	NA	1.86336	210 days-old	1.15E-08	1.62E-07
549a046bc001d00dffccb066f7f0188d	Bacteria	Firmicutes	Clostridia	Clostridiales	Lachnospiraceae	Lachnospiraceae UCG-	uncultured bacterium	1.86744	210 days-old	1.80E-06	1.27E-05
2733e3c898c226fcb3e863ab9040b225	Bacteria	Bacteroidetes	Bacteroidia	Bacteroidales	Prevotellaceae	Prevotellaceae NKB group	uncultured Prevotella sp.	1.86789	210 days-old	0.000430117	0.00120508
c244ce0f01f7213139246ac76e7d9a42	Bacteria	Firmicutes	Clostridia	Clostridiales	Ruminococcaceae	Ruminococcaceae UCG-	NA	1.86794	210 days-old	0.000328844	0.000948806
794b1c5b263ac9503b5238cf11f23f43	Bacteria	Bacteroidetes	Bacteroidia	Bacteroidales	Prevotellaceae	Alloprevotella	uncultured bacterium	1.86799	210 days-old	0.00032536	0.000942156
101bfd6a9821cabf927e6e8c9a4788ff	Bacteria	Firmicutes	Clostridia	Clostridiales	Lachnospiraceae	NA	NA	1.86813	210 days-old	3.91E-06	2.39E-05
0b282102579b5560dce14d6566b51a62	Bacteria	Firmicutes	Clostridia	Clostridiales	Ruminococcaceae	NA	NA	1.87078	210 days-old	1.43E-05	6.81E-05
45457cff65b4ea6b413919d773fa4e79	Bacteria	Firmicutes	Clostridia	Clostridiales	Lachnospiraceae	NA	NA	1.87199	210 days-old	7.39E-07	6.02E-06
48be00ab66b39524ef9055bd33b94f5b	Bacteria	Proteobacteria	Gammaproteobacteria	Betaproteobacteriales	Burkholderiaceae	Sutterella	uncultured bacterium	1.87243	210 days-old	5.81E-08	6.78E-07
13edafff3c11302bb9476f75e683439a	Bacteria	Bacteroidetes	Bacteroidia	Bacteroidales	Prevotellaceae	Prevotellaceae UCG-	NA	1.88634	210 days-old	0.0106275	0.0202894
2a71cd53953dd02db60fd3cc5bb25566	Bacteria	Firmicutes	Clostridia	Clostridiales	Lachnospiraceae	NA	NA	1.88896	210 days-old	1.30E-05	6.36E-05
a9073870bfd2b7ccd455d2228897ac03	Bacteria	Firmicutes	Clostridia	Clostridiales	NA	NA	NA	1.89136	210 days-old	2.39E-05	0.000103957
45465797206b2bcd73fac26a7d4cadb6	Bacteria	Firmicutes	Clostridia	Clostridiales	Ruminococcaceae	Ruminococcaceae UCG-	uncultured bacterium	1.89495	210 days-old	3.83E-05	0.000154879
b6f3c746cf628b375d76e38db7b74d23	Bacteria	Cyanobacteria	Melainabacteria	Gastranaerophilales	NA	NA	NA	1.89737	210 days-old	4.40E-05	0.000174603
5a5e45eb99212b134e969b521da46fdd	Bacteria	Bacteroidetes	Bacteroidia	Bacteroidales	Prevotellaceae	Prevotellaceae NKB group	uncultured Prevotella sp.	1.89926	210 days-old	0.000933611	0.00235914
4db1db4dee295230c274975fd487d20b	Bacteria	Firmicutes	Clostridia	Clostridiales	Lachnospiraceae	Roseburia	NA	1.90049	210 days-old	2.33E-06	1.55E-05
759c16a13db8ac9e27b4150041a9b46e	Bacteria	Bacteroidetes	Bacteroidia	Bacteroidales	Prevotellaceae	NA	NA	1.90223	210 days-old	0.0001329	0.000437612
da185943062e8dee1ad506d607285ac6	Bacteria	Firmicutes	Clostridia	Clostridiales	Lachnospiraceae	Fusicatenibacter	NA	1.90282	210 days-old	5.60E-07	4.73E-06
64113ad24259dac4685beb36437c3580	Bacteria	Firmicutes	Clostridia	Clostridiales	Lachnospiraceae	NA	NA	1.91047	210 days-old	2.80E-05	0.000119309
a2e4a3288cfa25f61fa6565ba7ffd0e5	Bacteria	Bacteroidetes	Bacteroidia	Bacteroidales	Prevotellaceae	Prevotellaceae UCG-	uncultured bacterium	1.91939	210 days-old	0.000653858	0.00174035
91bd17218f1758b52d175a618537c187	Bacteria	Bacteroidetes	Bacteroidia	Bacteroidales	Rikenellaceae	Rikenellaceae RC9 gut group	uncultured bacterium	1.92336	210 days-old	8.18E-05	0.000291419
6a16ecbdf518eed8d3e891b4ac73490f	Bacteria	Firmicutes	Clostridia	Clostridiales	Ruminococcaceae	Ruminococcaceae UCG-	metagenome	1.92981	210 days-old	1.14E-06	8.72E-06
f1d414b7516497761f64e36c4199d307	Bacteria	Firmicutes	Clostridia	Clostridiales	NA	NA	NA	1.93123	210 days-old	1.41E-06	1.04E-05
c0ca5137f163db1f33288163cf52c927	Bacteria	Firmicutes	Clostridia	Clostridiales	Lachnospiraceae	NA	NA	1.93141	210 days-old	9.69E-08	1.04E-06
664a45849151d6a9609c6390e95fc309	Bacteria	Firmicutes	Clostridia	Clostridiales	Ruminococcaceae	Ruminococcaceae UCG-	NA	1.9344	210 days-old	3.97E-05	0.000159949
20a2dcba5d838148d2e670b16e48cf83	Bacteria	Firmicutes	Clostridia	Clostridiales	Lachnospiraceae	NA	NA	1.93602	210 days-old	0.00111249	0.00276951
47e4dc8ec6afba104414f2c9f8f86a8e	Bacteria	Bacteroidetes	Bacteroidia	Bacteroidales	Muribaculaceae	uncultured bacterium	uncultured bacterium	1.93822	210 days-old	2.33E-05	0.000101876
b910284775eb48fbcfc2196a03093001	Bacteria	Firmicutes	Clostridia	Clostridiales	Ruminococcaceae	Ruminococcaceae UCG-	NA	1.93845	210 days-old	1.87E-07	1.81E-06
407cb1a5b90da56b51d4f1ee8cb29c2a	Bacteria	Actinobacteria	Actinobacteria	Bifidobacteriales	Bifidobacteriaceae	Bifidobacterium	Bifidobacterium animalis	1.94053	210 days-old	9.17E-09	1.32E-07
b68a9f010ade32fa0b3791866264f012	Bacteria	Firmicutes	Clostridia	Clostridiales	Ruminococcaceae	Ruminococcaceae UCG-	NA	1.94054	210 days-old	0.000240097	0.000726202
da959aa9cf33c7d4e9dd83d34cc8c56d	Bacteria	Bacteroidetes	Bacteroidia	Bacteroidales	Muribaculaceae	uncultured organism	uncultured organism	1.94203	210 days-old	3.17E-07	2.91E-06
3cb8105840831b01671630a9538ead0e	Bacteria	Tenericutes	Mollicutes	Mollicutes RF9	NA	NA	NA	1.94206	210 days-old	1.10E-05	5.60E-05
74924fa44681d438d65728eb2b95a047	Bacteria	Firmicutes	Clostridia	Clostridiales	Ruminococcaceae	Ruminococcaceae UCG-	uncultured organism	1.94271	210 days-old	0.000164289	0.000525265
4fbfe319b1d3022187715f8b415812bc	Bacteria	Firmicutes	Clostridia	Clostridiales	Ruminococcaceae	Oscillibacter	NA	1.94297	210 days-old	1.48E-06	1.08E-05
e4f67c5c584b2225035e1ae4420110db	Bacteria	Firmicutes	Clostridia	Clostridiales	Ruminococcaceae	Ruminococcus	NA	1.94397	210 days-old	0.000818022	0.00211388
890230dc75e358dfc2999f4f9ad7b6ed	Bacteria	Bacteroidetes	Bacteroidia	Bacteroidales	Tannerellaceae	Parabacteroides	Porphyromonadaceae bacterium JFB7	1.94456	210 days-old	4.78E-06	2.87E-05
125ca22b35db6d36b479700ed091c884	Bacteria	Firmicutes	Clostridia	Clostridiales	Ruminococcaceae	Ruminococcus	NA	1.94918	210 days-old	2.48E-06	1.64E-05
48a41a11e0d9158c2f0d83d31f7b2f77	Bacteria	Firmicutes	Clostridia	Clostridiales	Ruminococcaceae	Ruminococcaceae UCG-	uncultured bacterium	1.9547	210 days-old	5.16E-05	0.000197646
a0d93a82b35255356d18192c37130a5e	Bacteria	Firmicutes	Clostridia	Clostridiales	Clostridiales vadinBB group	uncultured bacterium	uncultured bacterium	1.9595	210 days-old	2.09E-09	3.39E-08
c8ab5944414f4b3418d48af9a441f221	Bacteria	Firmicutes	Clostridia	Clostridiales	Ruminococcaceae	Ruminococcaceae UCG-	uncultured bacterium	1.9602	210 days-old	2.01E-05	9.06E-05
68b73ed59c912a1ad0cafa23fdf1ce1f	Bacteria	Firmicutes	Clostridia	Clostridiales	Ruminococcaceae	Ruminococcaceae UCG-9	uncultured bacterium	1.96174	210 days-old	6.93E-06	3.86E-05
68f03fe5690de7d051ce51eea6f6abbb	Bacteria	Bacteroidetes	Bacteroidia	Bacteroidales	Prevotellaceae	Prevotellaceae UCG-	NA	1.96273	210 days-old	0.0148265	0.0270296
797cac87c1f358c9aa2351060ae6696d	Bacteria	Bacteroidetes	Bacteroidia	Bacteroidales	Bacteroidales RF group	uncultured bacterium	uncultured bacterium	1.96508	210 days-old	0.0101479	0.0194902
ef413ce0c143674a085cfc14ebb8e059	Bacteria	Firmicutes	Clostridia	Clostridiales	Ruminococcaceae	[Eubacterium] coprostanoligenes group	Clostridiales bacterium 7	1.96517	210 days-old	2.97E-05	0.000124778
4daace66186d63058518c89a7c45b4a6	Bacteria	Firmicutes	Clostridia	Clostridiales	Ruminococcaceae	Ruminococcaceae UCG-	metagenome	1.97023	210 days-old	3.35E-06	2.10E-05
4187d7aaff3416daa79826fd0829141d	Bacteria	Firmicutes	Clostridia	Clostridiales	Ruminococcaceae	Ruminococcaceae UCG-	NA	1.97204	210 days-old	0.000221815	0.000680473
0075affb3b098f36821c2ff71b7f00bd	Bacteria	Firmicutes	Clostridia	Clostridiales	Lachnospiraceae	Roseburia	NA	1.97559	210 days-old	0.000131987	0.000435503
bb224aa3f0713f37af166fa7bf6e6d99	Bacteria	Firmicutes	Negativicutes	Selenomonadales	Veillonellaceae	Mitsuokella	uncultured bacterium	1.97752	210 days-old	2.35E-08	2.99E-07
afebbf262081376c7a850b675b440d42	Bacteria	Firmicutes	Clostridia	Clostridiales	Ruminococcaceae	Ruminococcaceae UCG-	NA	1.97825	210 days-old	6.46E-06	3.62E-05
54bd44953a6b5a4638c155dd57a151c9	Bacteria	Firmicutes	Clostridia	Clostridiales	Christensenellaceae	Christensenellaceae R-7 group	NA	1.9792	210 days-old	7.37E-07	6.02E-06
0019d86b2d6bed21c4009421b512f59d	Bacteria	Firmicutes	Clostridia	Clostridiales	Ruminococcaceae	NA	NA	1.98619	210 days-old	3.08E-09	4.77E-08
cf8793ab0674442982138d81e224dc75	Bacteria	Firmicutes	Clostridia	Clostridiales	Lachnospiraceae	NA	NA	1.98687	210 days-old	7.50E-08	8.36E-07
dd6a13d75d2c20c9b1309c4783ad240f	Bacteria	Firmicutes	Clostridia	Clostridiales	Ruminococcaceae	NA	NA	1.98818	210 days-old	3.52E-09	5.38E-08
aa8eb7b141a5cd0230816927ac804218	Bacteria	Firmicutes	Clostridia	Clostridiales	Lachnospiraceae	Lachnospiraceae UCG-	uncultured bacterium	1.98919	210 days-old	6.72E-05	0.000247412
a85f34d25df0cb971754b402a2c9819d	Bacteria	Firmicutes	Clostridia	Clostridiales	Ruminococcaceae	Ruminiclostridium	uncultured bacterium	1.99033	210 days-old	3.56E-05	0.000144846
b1b313cecb080ba3d0de6ed84e75c458	Bacteria	Firmicutes	Clostridia	Clostridiales	Lachnospiraceae	NA	NA	1.99191	210 days-old	1.26E-07	1.28E-06
9d1624dc12d19c746be735f4e67ca828	Bacteria	Bacteroidetes	Bacteroidia	Bacteroidales	Prevotellaceae	Alloprevotella	uncultured bacterium	1.99699	210 days-old	9.50E-05	0.000329325
743dc755b09e4086570106db2e2a5d60	Bacteria	Spirochaetes	Spirochaetia	Spirochaetales	Spirochaetaceae	Treponema	Treponema succinifaciens SM 89	1.99875	210 days-old	0.00152498	0.00365125
8d858f6c18f2d89f70c6a3b7055edd25	Bacteria	Firmicutes	Clostridia	Clostridiales	Ruminococcaceae	Oscillibacter	NA	1.99915	210 days-old	6.66E-06	3.72E-05
a3b72eb035c5836d1189bc5df740c906	Bacteria	Cyanobacteria	Melainabacteria	Gastranaerophilales	NA	NA	NA	2.00053	210 days-old	5.28E-05	0.000201109
57f7ad0caee9f74f49a8353a0d8d3f8c	Bacteria	Bacteroidetes	Bacteroidia	Bacteroidales	Prevotellaceae	Prevotella	NA	2.00252	210 days-old	6.76E-05	0.000248336
1a42a7a3d6d63ac41764e1427b582a89	Bacteria	Firmicutes	Clostridia	Clostridiales	Ruminococcaceae	Ruminococcaceae UCG-	uncultured bacterium	2.01223	210 days-old	7.46E-08	8.36E-07
18c513fed30a2c30f7187c4152aa0ab6	Bacteria	Firmicutes	Clostridia	Clostridiales	Ruminococcaceae	Ruminococcaceae UCG-	NA	2.01806	210 days-old	1.52E-08	2.05E-07
53e7cfe0a36421fadbe1346f97249df3	Bacteria	Firmicutes	Clostridia	Clostridiales	Ruminococcaceae	Ruminococcaceae UCG-	NA	2.02159	210 days-old	0.00334524	0.00733839
3233dc15b801bde617d9f76442f769e9	Bacteria	Firmicutes	Clostridia	Clostridiales	Christensenellaceae	Christensenellaceae R-7 group	uncultured prokaryote	2.02181	210 days-old	0.000129203	0.000428085
b3d597789e3980ea71edf87afc12ae15	Bacteria	Firmicutes	Clostridia	Clostridiales	Ruminococcaceae	NA	NA	2.03181	210 days-old	7.15E-12	1.84E-10
9bd97429ca3be10aa79de617fd1de6d7	Bacteria	Bacteroidetes	Bacteroidia	Bacteroidales	Prevotellaceae	Alloprevotella	NA	2.03779	210 days-old	3.23E-06	2.03E-05
1f7d58a12dbd833923b2a664fe29803f	Bacteria	Firmicutes	Clostridia	Clostridiales	Ruminococcaceae	Ruminococcus	NA	2.04266	210 days-old	0.00014661	0.000474921
c88d30ccb5890f855f1c85cafdf61451	Bacteria	Firmicutes	Clostridia	Clostridiales	Ruminococcaceae	Ruminococcaceae UCG-	metagenome	2.04746	210 days-old	5.04E-05	0.000194233
2fc5002143702766774a94c8f5fab9a7	Bacteria	Bacteroidetes	Bacteroidia	Bacteroidales	Rikenellaceae	Rikenellaceae RC9 gut group	metagenome	2.04767	210 days-old	0.000257158	0.000768345
a9d6136c4e151cf559acc4ca5f1fcd91	Bacteria	Firmicutes	Clostridia	Clostridiales	Ruminococcaceae	Ruminococcaceae UCG-8	uncultured bacterium	2.04978	210 days-old	4.16E-08	5.03E-07
d2f02e7e9e67093c097fdd970db04c11	Bacteria	Bacteroidetes	Bacteroidia	Bacteroidales	Rikenellaceae	Rikenellaceae RC9 gut group	uncultured bacterium	2.05386	210 days-old	1.20E-06	9.04E-06
fc500ef3f6ab2f3b7f62f5d683897d1d	Bacteria	Bacteroidetes	Bacteroidia	Bacteroidales	Prevotellaceae	NA	NA	2.06465	210 days-old	1.47E-05	6.95E-05
86d72dcb4a5c3504b2d017e738b1e42a	Bacteria	Cyanobacteria	Melainabacteria	Gastranaerophilales	uncultured bacterium	uncultured bacterium	uncultured bacterium	2.06788	210 days-old	0.00221913	0.00509922
69b3c27896d22d4595656539a9ac312a	Bacteria	Firmicutes	Clostridia	Clostridiales	Lachnospiraceae	Tyzzerella	uncultured bacterium	2.07521	210 days-old	2.88E-06	1.84E-05
5648a9226510d98c21587ba669310293	Bacteria	Proteobacteria	Gammaproteobacteria	Aeromonadales	Succinivibrionaceae	Succinivibrio	uncultured Succinivibrio sp.	2.07647	210 days-old	0.00301066	0.00665009
a56afcd08c2d23d2310cf46e30a72334	Bacteria	Firmicutes	Clostridia	Clostridiales	NA	NA	NA	2.07863	210 days-old	8.18E-07	6.58E-06
30e7e86076bebe09dff2cd4b59d6f68d	Bacteria	Firmicutes	Clostridia	Clostridiales	Clostridiales vadinBB group	gut metagenome	gut metagenome	2.08555	210 days-old	2.11E-07	2.02E-06
ef0301e1592654140bb3ae6cf9113384	Bacteria	Bacteroidetes	Bacteroidia	Bacteroidales	Bacteroidaceae	Bacteroides	NA	2.08673	210 days-old	9.16E-06	4.86E-05
09157e39ebcf3fce03900d8d53a1148a	Bacteria	Bacteroidetes	Bacteroidia	Bacteroidales	Muribaculaceae	uncultured bacterium	uncultured bacterium	2.08691	210 days-old	1.16E-05	5.82E-05
858ca06f718e8c380dbf036882f989a9	Bacteria	Firmicutes	Clostridia	Clostridiales	Lachnospiraceae	NA	NA	2.08788	210 days-old	2.50E-08	3.15E-07
85faea13d223a025cf11f4ab7e06030c	Bacteria	Firmicutes	Clostridia	Clostridiales	Lachnospiraceae	NA	NA	2.08891	210 days-old	0.000244461	0.000737306
f61eee2b37df8b25255cba2b20ffc938	Bacteria	Firmicutes	Clostridia	Clostridiales	Christensenellaceae	Christensenellaceae R-7 group	uncultured prokaryote	2.09859	210 days-old	0.000309659	0.000901596
4c2f938c372dfed6d4ca3c7d8d9227bc	Bacteria	Firmicutes	Clostridia	Clostridiales	Ruminococcaceae	Ruminococcaceae UCG-	NA	2.09887	210 days-old	0.000252047	0.000755906
3ab0f5d0fa08e11dda8aba5d3fd04b89	Bacteria	Firmicutes	Erysipelotrichia	Erysipelotrichales	Erysipelotrichaceae	Catenibacterium	uncultured bacterium	2.11144	210 days-old	1.20E-08	1.68E-07
3af5b2f865858a31e8567422d57aef8b	Bacteria	Bacteroidetes	Bacteroidia	Bacteroidales	Bacteroidaceae	Bacteroides	NA	2.11309	210 days-old	0.000964698	0.00242618
8868c003e23124997d3a4c742d5685d2	Bacteria	Firmicutes	Clostridia	Clostridiales	Family XIII	[Eubacterium] nodatum group	NA	2.11445	210 days-old	1.22E-07	1.25E-06
4ca271448680e919be0b5f3415cdc1b4	Bacteria	Firmicutes	Clostridia	Clostridiales	Ruminococcaceae	Ruminococcaceae UCG-	NA	2.11826	210 days-old	8.97E-10	1.60E-08
3f7858a882d7ff5e5ebe85c475015325	Bacteria	Firmicutes	Clostridia	Clostridiales	Clostridiaceae	Clostridium sensu stricto	Clostridium bornimense	2.11836	210 days-old	1.55E-09	2.63E-08
f63e1572dd9dce582abedf738c3eb7c6	Bacteria	Firmicutes	Clostridia	Clostridiales	Ruminococcaceae	Ruminococcaceae UCG-	NA	2.12547	210 days-old	2.69E-06	1.74E-05
950310ae8e969d1e7ab85514fa7a2b37	Bacteria	Bacteroidetes	Bacteroidia	Bacteroidales	Prevotellaceae	Prevotella	NA	2.12549	210 days-old	0.00172002	0.00405142
d90d7392db68e4350d28da6ea59298aa	Bacteria	Firmicutes	Clostridia	Clostridiales	Ruminococcaceae	NA	NA	2.12748	210 days-old	0.000119895	0.000401581
4e54c22ebdde32556751fb7d8f07c5b9	Bacteria	Firmicutes	Clostridia	Clostridiales	Ruminococcaceae	GCA-9	NA	2.12965	210 days-old	8.13E-07	6.55E-06
16e1107513ee86f6325d7b4a042bfb2d	Bacteria	Firmicutes	Clostridia	Clostridiales	Lachnospiraceae	NA	NA	2.13403	210 days-old	3.17E-05	0.000131689
d41e303b731cf5f63f8263e2d09c8bce	Bacteria	Firmicutes	Clostridia	Clostridiales	Clostridiales vadinBB group	uncultured bacterium	uncultured bacterium	2.13486	210 days-old	2.37E-09	3.75E-08
c028ce2ba4d251bd459a8b7a6d13185b	Bacteria	Firmicutes	Clostridia	Clostridiales	Ruminococcaceae	Ruminococcaceae UCG-	NA	2.13581	210 days-old	0.000634133	0.00169633
9cd229bf2741dee6df636293202b4683	Bacteria	Firmicutes	Clostridia	Clostridiales	Ruminococcaceae	NA	NA	2.13808	210 days-old	0.0031043	0.00683802
c3738ffca9e96b131e60f4e029013538	Bacteria	Firmicutes	Clostridia	Clostridiales	Ruminococcaceae	Ruminococcus	uncultured bacterium	2.13952	210 days-old	5.89E-05	0.000220799
8b52c97f860c1069e29861ba0bc0aa0f	Bacteria	Firmicutes	Clostridia	Clostridiales	Lachnospiraceae	[Eubacterium] hallii group	NA	2.13973	210 days-old	2.08E-06	1.42E-05
6bb1e1996895f997348623d196e6e904	Bacteria	Firmicutes	Clostridia	Clostridiales	Lachnospiraceae	Lachnospira	NA	2.14949	210 days-old	0.000518711	0.00142333
7998a08ff89585a93ea749108c3d525c	Bacteria	Firmicutes	Clostridia	Clostridiales	Ruminococcaceae	Ruminiclostridium 9	NA	2.15641	210 days-old	2.96E-11	6.71E-10
daa6e10ea74bae3caf84f540ed0dca76	Bacteria	Firmicutes	Clostridia	Clostridiales	Lachnospiraceae	Lachnospiraceae N7 group	uncultured bacterium	2.16061	210 days-old	5.82E-13	1.82E-11
41035b019a25231a30e81364df2b5187	Bacteria	Firmicutes	Clostridia	Clostridiales	Ruminococcaceae	Ruminococcaceae UCG-	uncultured rumen bacterium	2.16119	210 days-old	2.13E-09	3.43E-08
0ba6ed429b949db26b5a709892c44dec	Bacteria	Firmicutes	Clostridia	Clostridiales	Lachnospiraceae	NA	NA	2.17766	210 days-old	2.49E-06	1.64E-05
87a8e8dd4b9b4bbff8a89b487acda191	Bacteria	Firmicutes	Clostridia	Clostridiales	Lachnospiraceae	NA	NA	2.18042	210 days-old	2.43E-09	3.82E-08
fa8508483107bb55497a8027fa370433	Bacteria	Firmicutes	Clostridia	Clostridiales	Ruminococcaceae	Ruminococcaceae NKA group	NA	2.18134	210 days-old	3.45E-07	3.12E-06
ea4465181cc324ebdbeab39773f53bd2	Bacteria	Proteobacteria	eltaproteobacteria	Bradymonadales	uncultured rumen bacterium	uncultured rumen bacterium	uncultured rumen bacterium	2.18351	210 days-old	5.75E-07	4.85E-06
92afd9a054c1482e0ea299fb6e363833	Bacteria	Bacteroidetes	Bacteroidia	Bacteroidales	F8	uncultured bacterium	uncultured bacterium	2.18892	210 days-old	0.00273446	0.00612472
ae0043fcc092725ed2d2603b7b0b5305	Bacteria	Bacteroidetes	Bacteroidia	Bacteroidales	Muribaculaceae	uncultured bacterium	uncultured bacterium	2.19562	210 days-old	8.41E-07	6.74E-06
b905d2ab7a325f0e266d834f3f13ede0	Bacteria	Firmicutes	Clostridia	Clostridiales	Family XIII	Family XIII A group	uncultured organism	2.19615	210 days-old	2.33E-07	2.21E-06
70d1622fbb37b1a7de863284fb83e241	Bacteria	Firmicutes	Negativicutes	Selenomonadales	Veillonellaceae	Megasphaera	NA	2.19771	210 days-old	0.00119414	0.00294752
e1aa24b6ed818fc825a6b41ce399ee0f	Bacteria	Firmicutes	Clostridia	Clostridiales	Peptococcaceae	Peptococcus	uncultured bacterium	2.19848	210 days-old	3.33E-06	2.09E-05
2990f7fc5d8f95c3ec2cf36b39f34bfe	Bacteria	Firmicutes	Bacilli	Lactobacillales	Lactobacillaceae	Lactobacillus	NA	2.20112	210 days-old	7.26E-06	4.00E-05
ac8ee2c858754e00e2ed7070dcf0c18a	Bacteria	Firmicutes	Clostridia	Clostridiales	Lachnospiraceae	[Bacteroides] pectinophilus group	uncultured bacterium	2.20737	210 days-old	0.0017457	0.00410284
b8a1057ffe5b97e9430cc7d7038dd400	Bacteria	Firmicutes	Clostridia	Clostridiales	Lachnospiraceae	NA	NA	2.20991	210 days-old	2.19E-11	5.13E-10
6a6aeb49034dfffb4c7561538163a1ed	Bacteria	Bacteroidetes	Bacteroidia	Bacteroidales	Tannerellaceae	Parabacteroides	Porphyromonadaceae bacterium JFB7	2.2163	210 days-old	7.04E-06	3.90E-05
2f9e494870e7c4af5e0f3d976d931f32	Bacteria	Firmicutes	Clostridia	Clostridiales	Ruminococcaceae	Ruminococcaceae UCG-	NA	2.21802	210 days-old	7.13E-05	0.000259743
d7361d15db7ded4ce0fa5e87509efd1e	Bacteria	Firmicutes	Clostridia	Clostridiales	Lachnospiraceae	Lachnospira	NA	2.22003	210 days-old	0.000262431	0.000782638
5e7346ebf53467c3ad255c218eab6acd	Bacteria	Firmicutes	Negativicutes	Selenomonadales	Veillonellaceae	Mitsuokella	uncultured bacterium	2.22167	210 days-old	6.19E-09	9.03E-08
2457188c02b21b4e228c436873a15b5a	Bacteria	Firmicutes	Clostridia	Clostridiales	Lachnospiraceae	Blautia	NA	2.22299	210 days-old	7.67E-05	0.000276224
155be28024ee22777c2a8210f16cf6a7	Bacteria	Firmicutes	Clostridia	Clostridiales	Ruminococcaceae	[Eubacterium] coprostanoligenes group	uncultured bacterium	2.23359	210 days-old	0.000466736	0.00129743
8f8c616b5506c67235422af8da0eb0ca	Bacteria	Firmicutes	Clostridia	Clostridiales	Ruminococcaceae	Ruminococcaceae UCG-	NA	2.23421	210 days-old	2.44E-05	0.000105924
cb182311854c51d03e6cccb45c0bd2ef	Bacteria	Bacteroidetes	Bacteroidia	Bacteroidales	Muribaculaceae	metagenome	metagenome	2.23722	210 days-old	5.25E-05	0.00020065
18aec2473d452778608c9c57867f9582	Bacteria	Firmicutes	Clostridia	Clostridiales	Lachnospiraceae	Lachnospiraceae NKB group	uncultured bacterium	2.23775	210 days-old	6.44E-10	1.18E-08
17f367341ae8f57d91b0de2cb4f4426d	Bacteria	Firmicutes	Clostridia	Clostridiales	Lachnospiraceae	[Eubacterium] xylanophilum group	uncultured bacterium	2.24016	210 days-old	8.41E-05	0.000297056
a7c87b66cb13674fec768804087a567c	Bacteria	Firmicutes	Clostridia	Clostridiales	Ruminococcaceae	NA	NA	2.24506	210 days-old	8.71E-11	1.83E-09
beb7d14a18c78c3f23f6dbb4b50a9466	Bacteria	Firmicutes	Clostridia	Clostridiales	Family XIII	Family XIII A group	uncultured organism	2.24532	210 days-old	2.26E-06	1.51E-05
1f41a6b0460199f7b2fea7f8e6682bb4	Bacteria	Bacteroidetes	Bacteroidia	Bacteroidales	Rikenellaceae	Rikenellaceae RC9 gut group	uncultured bacterium	2.25116	210 days-old	9.80E-09	1.39E-07
06778ed178d1ff2140ef406c3220e484	Bacteria	Firmicutes	Clostridia	Clostridiales	Lachnospiraceae	NA	NA	2.25201	210 days-old	8.61E-08	9.45E-07
f3dbaa51bb798fde6cc50cc0c785d485	Bacteria	Firmicutes	Clostridia	Clostridiales	Ruminococcaceae	NA	NA	2.25314	210 days-old	2.97E-06	1.89E-05
6d0ddd476b4de30c4aecbc75ad5222a0	Bacteria	Firmicutes	Clostridia	Clostridiales	Ruminococcaceae	Ruminococcaceae UCG-	uncultured bacterium	2.25643	210 days-old	7.35E-14	2.80E-12
ad9dd8990034b3a24a3ffa12e7579e90	Bacteria	Bacteroidetes	Bacteroidia	Bacteroidales	Muribaculaceae	NA	NA	2.25648	210 days-old	8.28E-05	0.000293746
17f127106a7be92062c5c140f6bfeefa	Bacteria	Firmicutes	Clostridia	Clostridiales	Ruminococcaceae	Ruminococcus	uncultured bacterium	2.26202	210 days-old	3.88E-05	0.000156634
b55153928f908bf183b75caf4fc74bf4	Bacteria	Firmicutes	Clostridia	Clostridiales	Ruminococcaceae	Ruminiclostridium	uncultured bacterium	2.26724	210 days-old	4.64E-09	7.00E-08
9c0c4746d8f280da151aa9b2a03d43f4	Bacteria	Firmicutes	Clostridia	Clostridiales	Clostridiales vadinBB group	uncultured rumen bacterium	uncultured rumen bacterium	2.27902	210 days-old	1.21E-05	6.04E-05
b82499c7618e3804fd0cc66f6d383a96	Bacteria	Bacteroidetes	Bacteroidia	Bacteroidales	Prevotellaceae	uncultured	metagenome	2.28186	210 days-old	4.15E-05	0.000166504
03616e5322a8bd23078ba100a02b5f82	Bacteria	Epsilonbacteraeota	Campylobacteria	Campylobacterales	Helicobacteraceae	Helicobacter	NA	2.28222	210 days-old	8.72E-05	0.000306867
350934419e77d094ac0670e19b0d7674	Bacteria	Firmicutes	Clostridia	Clostridiales	Ruminococcaceae	Ruminiclostridium 9	uncultured organism	2.29005	210 days-old	1.88E-08	2.45E-07
db7d369c7a84715c3642ae3f8912c892	Bacteria	Firmicutes	Clostridia	Clostridiales	Lachnospiraceae	NA	NA	2.29393	210 days-old	5.38E-06	3.15E-05
1daa793b3006efa482145ebec944863a	Bacteria	Planctomycetes	Planctomycetacia	Pirellulales	Pirellulaceae	p-88-a gut group	uncultured bacterium	2.29552	210 days-old	2.75E-06	1.78E-05
99c90e17cbdb13975631954a1db3573a	Bacteria	Cyanobacteria	Melainabacteria	Gastranaerophilales	NA	NA	NA	2.29584	210 days-old	2.35E-06	1.56E-05
625589ec9eedce5749820ee5ce3db4e6	Bacteria	Firmicutes	Clostridia	Clostridiales	Lachnospiraceae	Lachnospiraceae FCS group	metagenome	2.29974	210 days-old	1.04E-07	1.10E-06
a9ab32b9142ab3d296c4214d8dc3387f	Bacteria	Firmicutes	Clostridia	Clostridiales	Lachnospiraceae	NA	NA	2.30502	210 days-old	1.77E-08	2.35E-07
5037718654108786a8198068508c8b7e	Bacteria	Firmicutes	Negativicutes	Selenomonadales	Veillonellaceae	ialister	NA	2.30838	210 days-old	0.000374162	0.00106229
a8a580edd3f3ee794978ec136347a64b	Bacteria	Firmicutes	Clostridia	Clostridiales	Ruminococcaceae	uncultured	gut metagenome	2.3258	210 days-old	1.73E-06	1.24E-05
ece8353bd3206c84b8bc9762f8052eaa	Bacteria	Firmicutes	Clostridia	Clostridiales	Ruminococcaceae	Oscillibacter	NA	2.32742	210 days-old	9.53E-06	5.02E-05
9e0bddff347a9432a81f0e895356d722	Bacteria	Bacteroidetes	Bacteroidia	Bacteroidales	Rikenellaceae	Rikenellaceae RC9 gut group	uncultured bacterium	2.32968	210 days-old	5.95E-05	0.000222669
b68ecaea4f41cc337295ae4b2c9b6c92	Bacteria	Firmicutes	Clostridia	Clostridiales	Ruminococcaceae	NA	NA	2.33291	210 days-old	9.31E-08	1.00E-06
8285ac33bee0a2b17009a5ab9bcc8e00	Bacteria	Firmicutes	Clostridia	Clostridiales	Ruminococcaceae	Ruminococcaceae UCG-	NA	2.3457	210 days-old	2.71E-09	4.22E-08
ba321cbf0c624fcecc5b5db8cf945e9d	Bacteria	Firmicutes	Clostridia	Clostridiales	Ruminococcaceae	[Eubacterium] coprostanoligenes group	gut metagenome	2.34662	210 days-old	1.85E-05	8.55E-05
91a943959c0c6cd834f3aaf7ff466a6b	Bacteria	Firmicutes	Clostridia	Clostridiales	Ruminococcaceae	[Eubacterium] coprostanoligenes group	NA	2.34952	210 days-old	2.03E-07	1.95E-06
171f85cab39ecfc01c62599d7d2c771f	Bacteria	Bacteroidetes	Bacteroidia	Bacteroidales	Prevotellaceae	Prevotella	uncultured bacterium	2.36947	210 days-old	1.24E-05	6.16E-05
e306b687fed349f3d28ebcf091083108	Bacteria	Firmicutes	Clostridia	Clostridiales	Christensenellaceae	Christensenellaceae R-7 group	uncultured spirochete	2.37597	210 days-old	3.57E-05	0.000145083
c37a571273b14677e9c406b0d559fedc	Bacteria	Spirochaetes	Spirochaetia	Spirochaetales	Spirochaetaceae	Treponema	Treponema berlinense	2.40205	210 days-old	1.44E-05	6.86E-05
1b7066ff49925810ab7a02d227971c8e	Bacteria	Firmicutes	Clostridia	Clostridiales	Ruminococcaceae	Ruminococcaceae NKA group	NA	2.40646	210 days-old	3.54E-05	0.00014462
0ad13d49f2051e3c13157dd4930ac732	Bacteria	Firmicutes	Negativicutes	Selenomonadales	Veillonellaceae	Megasphaera	NA	2.40714	210 days-old	1.76E-05	8.19E-05
04062d59202a17e1a223bbe57a6d200b	Bacteria	Firmicutes	Clostridia	Clostridiales	Lachnospiraceae	Acetitomaculum	uncultured bacterium	2.41297	210 days-old	4.34E-09	6.57E-08
bcbd1e24999f506d18852306fadb0624	Bacteria	Bacteroidetes	Bacteroidia	Bacteroidales	Rikenellaceae	Rikenellaceae RC9 gut group	uncultured bacterium	2.41854	210 days-old	9.22E-05	0.000322016
ca0eb1b092edeff01cc3c9892bc63d42	Bacteria	Firmicutes	Clostridia	Clostridiales	Ruminococcaceae	Faecalibacterium	NA	2.41894	210 days-old	0.0002382	0.000721833
4b13e1b198849ea1ee254d265477dc7d	Bacteria	Firmicutes	Clostridia	Clostridiales	Christensenellaceae	Christensenellaceae R-7 group	bacterium YE7	2.42502	210 days-old	8.98E-06	4.78E-05
afdf27142d0c3869c000bd68673b388f	Bacteria	Firmicutes	Clostridia	Clostridiales	Ruminococcaceae	[Eubacterium] coprostanoligenes group	uncultured bacterium	2.42526	210 days-old	3.43E-09	5.27E-08
ce938738934712a6b33ace9a2fd181f7	Bacteria	Bacteroidetes	Bacteroidia	Bacteroidales	Muribaculaceae	uncultured bacterium	uncultured bacterium	2.42909	210 days-old	4.57E-05	0.000180146
e161cf8866e5a449a3686e51ff9ccb17	Bacteria	Firmicutes	Clostridia	Clostridiales	Lachnospiraceae	[Eubacterium] ruminantium group	uncultured bacterium	2.43487	210 days-old	0.000227187	0.00069306
6da4101bb60319e8af2f4def7eacc35f	Bacteria	eferribacteres	eferribacteres	eferribacterales	eferribacteraceae	Mucispirillum	uncultured bacterium	2.43714	210 days-old	2.40E-05	0.000104188
1c6de783ed4cf78e5e5cfb864940e4bc	Bacteria	Firmicutes	Clostridia	Clostridiales	Lachnospiraceae	Roseburia	NA	2.44233	210 days-old	5.20E-07	4.44E-06
d2ead080bbee9ffb6704a0e8f069aed8	Bacteria	Bacteroidetes	Bacteroidia	Bacteroidales	Bacteroidaceae	Bacteroides	NA	2.44828	210 days-old	7.11E-06	3.93E-05
cf3fa49e03ba07219c9fb7bc21c3ab72	Bacteria	Firmicutes	Clostridia	Clostridiales	Lachnospiraceae	Lachnospiraceae UCG-	uncultured bacterium	2.45113	210 days-old	1.30E-05	6.36E-05
c93942cb3c3afcdf3a6f489991b98705	Bacteria	Firmicutes	Clostridia	Clostridiales	Christensenellaceae	Christensenellaceae R-7 group	bacterium YE7	2.46727	210 days-old	1.73E-07	1.69E-06
dff2122d869fe12e19759305aef89ada	Bacteria	Firmicutes	Clostridia	Clostridiales	Lachnospiraceae	NA	NA	2.49221	210 days-old	1.78E-07	1.73E-06
88ca6bac20e63fcc6b26c64af8580b53	Bacteria	Firmicutes	Clostridia	Clostridiales	Ruminococcaceae	Faecalibacterium	uncultured bacterium	2.50301	210 days-old	1.49E-08	2.04E-07
20d0dc2678da379659fd40fd08e397b4	Bacteria	Spirochaetes	Spirochaetia	Spirochaetales	Spirochaetaceae	Treponema	gut metagenome	2.50367	210 days-old	2.38E-06	1.58E-05
33d2b18f033f08df3ac8a88f8e3e59c2	Bacteria	Bacteroidetes	Bacteroidia	Bacteroidales	Prevotellaceae	Prevotellaceae UCG-	NA	2.50765	210 days-old	2.20E-06	1.48E-05
aabee0fba377db512082d3f36ef53745	Bacteria	Bacteroidetes	Bacteroidia	Bacteroidales	Muribaculaceae	uncultured bacterium	uncultured bacterium	2.50842	210 days-old	2.33E-10	4.59E-09
9b8a89532409f5a7092d669756c16a10	Bacteria	Actinobacteria	Coriobacteriia	Coriobacteriales	uncultured	uncultured bacterium	uncultured bacterium	2.51433	210 days-old	2.04E-08	2.62E-07
b7d9a260a3a285ad66a4212b3279b0ba	Bacteria	Cyanobacteria	Melainabacteria	Gastranaerophilales	uncultured bacterium	uncultured bacterium	uncultured bacterium	2.51871	210 days-old	2.64E-05	0.000113198
eaa409f9a429c4280b16462d7659d023	Bacteria	Firmicutes	Clostridia	Clostridiales	Lachnospiraceae	NA	NA	2.52264	210 days-old	2.53E-09	3.97E-08
b67270159f6f3fc396ef4041690ea068	Bacteria	Firmicutes	Clostridia	Clostridiales	Ruminococcaceae	Ruminococcaceae UCG-	NA	2.52599	210 days-old	1.95E-05	8.90E-05
c8e01ba78f901a575c0c59a7796839d2	Bacteria	Firmicutes	Clostridia	Clostridiales	Ruminococcaceae	Ruminiclostridium	NA	2.5275	210 days-old	3.43E-08	4.21E-07
b0a718cf3d059419957dc5044e700bec	Bacteria	Firmicutes	Clostridia	Clostridiales	Ruminococcaceae	Ruminococcaceae UCG-	NA	2.52946	210 days-old	1.91E-05	8.74E-05
479c0f3ee378d007b04b354b9ef702c7	Bacteria	Firmicutes	Clostridia	Clostridiales	Ruminococcaceae	Ruminiclostridium 9	NA	2.53139	210 days-old	9.72E-13	2.88E-11
1cad26746b5f1a06394920a0c3cc9434	Bacteria	Bacteroidetes	Bacteroidia	Bacteroidales	Prevotellaceae	Alloprevotella	uncultured bacterium	2.53162	210 days-old	8.11E-05	0.000289902
c96c8787355c07520b3f1abe8b59e054	Bacteria	Firmicutes	Clostridia	Clostridiales	Lachnospiraceae	Lachnoclostridium	NA	2.54257	210 days-old	1.37E-08	1.87E-07
293205a11c5aad6535e7da7badfd01e3	Bacteria	Firmicutes	Clostridia	Clostridiales	Lachnospiraceae	[Eubacterium] fissicatena group	NA	2.57589	210 days-old	3.42E-11	7.65E-10
c0f247b2330dde78335a646849f8dfd5	Bacteria	Firmicutes	Clostridia	Clostridiales	Family XIII	Family XIII A group	uncultured bacterium	2.59199	210 days-old	2.19E-13	7.87E-12
2bce3fb6f9a5169c970998ef1a923eed	Bacteria	Firmicutes	Bacilli	Lactobacillales	Lactobacillaceae	Lactobacillus	NA	2.5933	210 days-old	1.57E-05	7.38E-05
3843c7d4adc33d154d439b1d79fa8d36	Bacteria	Firmicutes	Clostridia	Clostridiales	Ruminococcaceae	Ruminiclostridium	uncultured bacterium	2.59669	210 days-old	1.15E-07	1.19E-06
3c288c2d1ff67480a7ae8e083a11a3c4	Bacteria	Bacteroidetes	Bacteroidia	Bacteroidales	Prevotellaceae	Prevotella 9	uncultured bacterium	2.60376	210 days-old	0.00207939	0.00479189
c885aceb2a7f79ede7a55a081cebe6ee	Bacteria	Bacteroidetes	Bacteroidia	Bacteroidales	Rikenellaceae	Rikenellaceae RC9 gut group	uncultured Bacteroidales bacterium	2.61063	210 days-old	0.000846757	0.00217232
30b008672a00ead9f8a81c7543c03915	Bacteria	Spirochaetes	Spirochaetia	Spirochaetales	Spirochaetaceae	Treponema	Treponema porcinum	2.62213	210 days-old	1.27E-07	1.29E-06
6190867d76f9c270d10bde1464c67863	Bacteria	Bacteroidetes	Bacteroidia	Bacteroidales	Prevotellaceae	uncultured	uncultured bacterium	2.63031	210 days-old	4.58E-05	0.000180503
946929de6cd21cc8d0fcf66e78ba4276	Bacteria	Firmicutes	Clostridia	Clostridiales	Ruminococcaceae	[Eubacterium] coprostanoligenes group	Clostridiales bacterium 7	2.63204	210 days-old	3.57E-06	2.20E-05
567601a9f70255909a6b65bcb169e70e	Bacteria	Bacteroidetes	Bacteroidia	Bacteroidales	uncultured	uncultured bacterium	uncultured bacterium	2.63701	210 days-old	4.99E-06	2.97E-05
1c1d4e5ea2b8ba0479951e0bba37adc1	Bacteria	Cyanobacteria	Melainabacteria	Gastranaerophilales	uncultured bacterium	uncultured bacterium	uncultured bacterium	2.64014	210 days-old	1.19E-05	5.97E-05
e0a8c06187aea916106ef28ef0d954a3	Bacteria	Epsilonbacteraeota	Campylobacteria	Campylobacterales	Helicobacteraceae	Helicobacter	NA	2.64137	210 days-old	5.98E-12	1.56E-10
eed3789fc8b20f1499a7fa726f2140bd	Bacteria	Firmicutes	Clostridia	Clostridiales	Ruminococcaceae	Ruminococcaceae NKA group	NA	2.64437	210 days-old	1.26E-05	6.20E-05
8cb947c1351041d8de80abd00255eb4b	Bacteria	Firmicutes	Clostridia	Clostridiales	Ruminococcaceae	Ruminococcaceae UCG-	uncultured bacterium	2.65171	210 days-old	0.000261971	0.000781997
a06eb0b427cc6c1d4ef77913fd7d8905	Bacteria	Bacteroidetes	Bacteroidia	Bacteroidales	Prevotellaceae	Prevotellaceae UCG-	uncultured bacterium	2.65755	210 days-old	5.95E-06	3.39E-05
fc99de625c3994c92c79db1c9ed3e929	Bacteria	Firmicutes	Clostridia	Clostridiales	Lachnospiraceae	NA	NA	2.66651	210 days-old	5.08E-07	4.35E-06
8041d0d2824ce87a872186598dbed9f8	Bacteria	Firmicutes	Clostridia	Clostridiales	Lachnospiraceae	NA	NA	2.67745	210 days-old	8.29E-06	4.46E-05
e3d4359320b57f98e156d1070a7cab76	Bacteria	Bacteroidetes	Bacteroidia	Bacteroidales	Bacteroidales RF group	uncultured bacterium	uncultured bacterium	2.69053	210 days-old	6.38E-06	3.59E-05
c1a83f30d13e297ddc2669613b5b26ab	Bacteria	Bacteroidetes	Bacteroidia	Bacteroidales	Muribaculaceae	uncultured bacterium	uncultured bacterium	2.69694	210 days-old	1.10E-06	8.52E-06
c674b3b6655c0071480ffb349a689aec	Bacteria	Firmicutes	Clostridia	Clostridiales	Christensenellaceae	Christensenellaceae R-7 group	uncultured prokaryote	2.7019	210 days-old	3.84E-06	2.36E-05
d0ce9a54f0757bca1a10e8bdaa898bd2	Bacteria	Firmicutes	Clostridia	Clostridiales	Clostridiales vadinBB group	uncultured bacterium	uncultured bacterium	2.70942	210 days-old	1.28E-06	9.57E-06
15aecef7c783ea8639aba0eb61f18a14	Bacteria	Bacteroidetes	Bacteroidia	Bacteroidales	Prevotellaceae	Prevotellaceae UCG-	uncultured bacterium	2.71825	210 days-old	2.04E-05	9.18E-05
f4c261906d1855073b7a6b86f58afe4f	Bacteria	Firmicutes	Clostridia	Clostridiales	Ruminococcaceae	Oscillibacter	NA	2.72177	210 days-old	8.86E-10	1.60E-08
bdafc219fa85d279c86261504787385e	Bacteria	Firmicutes	Clostridia	Clostridiales	Ruminococcaceae	Ruminococcaceae UCG-	NA	2.77054	210 days-old	1.25E-08	1.74E-07
53ffeefbb949ae250672211b13735c11	Bacteria	Firmicutes	Clostridia	Clostridiales	Ruminococcaceae	Ruminococcaceae UCG-	NA	2.77954	210 days-old	1.58E-06	1.14E-05
08064b02abe1ae6d1e34de8bb23a0abc	Bacteria	Firmicutes	Clostridia	Clostridiales	Family XIII	NA	NA	2.77981	210 days-old	2.56E-11	5.92E-10
575037da2eda0f9dda9e70d41ebd71c8	Bacteria	Firmicutes	Clostridia	Clostridiales	Lachnospiraceae	Roseburia	NA	2.78262	210 days-old	5.33E-08	6.28E-07
ef1f72e3622b9c98c7811c509bd553eb	Bacteria	Firmicutes	Clostridia	Clostridiales	Ruminococcaceae	Ruminococcaceae NKA group	NA	2.79166	210 days-old	5.76E-09	8.59E-08
0b0d712996be306b21a1b968e8a8964f	Bacteria	Firmicutes	Clostridia	Clostridiales	Clostridiales vadinBB group	uncultured bacterium	uncultured bacterium	2.79627	210 days-old	2.32E-05	0.000101819
cc6a56dd9f9c752e3f322be5a72806c9	Bacteria	Firmicutes	Clostridia	Clostridiales	Lachnospiraceae	Lachnospiraceae UCG-	NA	2.79742	210 days-old	7.85E-07	6.34E-06
e9416c1715229a35c57083c7e35d63a8	Bacteria	Firmicutes	Clostridia	Clostridiales	Lachnospiraceae	NA	NA	2.80004	210 days-old	8.07E-05	0.000288941
b0aa20f82a588c46b4aa3d9810bfe9ab	Bacteria	Firmicutes	Clostridia	Clostridiales	Ruminococcaceae	Oscillibacter	uncultured bacterium	2.80325	210 days-old	5.60E-13	1.77E-11
5cac75c49895aaa34ead87b10e894f05	Bacteria	Firmicutes	Clostridia	Clostridiales	Lachnospiraceae	Coprococcus	NA	2.80807	210 days-old	3.35E-07	3.04E-06
da363109079a5aa9bc9a770f6cc14259	Bacteria	Firmicutes	Clostridia	Clostridiales	Lachnospiraceae	[Eubacterium] xylanophilum group	uncultured bacterium	2.82687	210 days-old	1.58E-06	1.14E-05
345a7e4c31d35bf91ad3f9e55b4eb318	Bacteria	Firmicutes	Erysipelotrichia	Erysipelotrichales	Erysipelotrichaceae	uncultured	uncultured Erysipelotrichaceae bacterium	2.83374	210 days-old	1.29E-15	7.94E-14
ecf261ccd55dd1401e52f039b0f2d01a	Bacteria	Firmicutes	Clostridia	Clostridiales	Lachnospiraceae	NA	NA	2.83439	210 days-old	3.99E-06	2.42E-05
0f4541d83f9c4eb9368f18f9128439a0	Bacteria	Firmicutes	Clostridia	Clostridiales	Ruminococcaceae	Fournierella	uncultured bacterium	2.85654	210 days-old	9.01E-08	9.83E-07
b25e7f01ed4251c601f73888b5143604	Bacteria	Firmicutes	Clostridia	Clostridiales	Ruminococcaceae	Ruminococcaceae UCG-	NA	2.86385	210 days-old	5.76E-08	6.76E-07
1b2c491add17c8296f7f31ebba24b440	Bacteria	Firmicutes	Clostridia	Clostridiales	Lachnospiraceae	NA	NA	2.86844	210 days-old	9.41E-08	1.01E-06
5fea1c91f0acb5528099d055e76dc7bc	Bacteria	Firmicutes	Clostridia	Clostridiales	Lachnospiraceae	NA	NA	2.89361	210 days-old	6.36E-08	7.31E-07
bd4306a2e99e4c1e3589f2c893bd0cbe	Bacteria	Firmicutes	Clostridia	Clostridiales	Lachnospiraceae	orea	NA	2.90381	210 days-old	1.32E-08	1.81E-07
e3763f37ced8991a14005e352690068a	Bacteria	Firmicutes	Clostridia	Clostridiales	Lachnospiraceae	[Eubacterium] hallii group	NA	2.9063	210 days-old	1.12E-07	1.17E-06
6fc6abe2c47f73265c178b8ad9e7422c	Bacteria	Firmicutes	Clostridia	Clostridiales	Lachnospiraceae	NA	NA	2.90694	210 days-old	2.03E-09	3.31E-08
402b2acfc12441933f0d83aa95bb9dad	Bacteria	Bacteroidetes	Bacteroidia	Bacteroidales	Rikenellaceae	Rikenellaceae RC9 gut group	uncultured bacterium	2.90877	210 days-old	1.40E-05	6.76E-05
ca5010abce59a1e0f30daaee217189df	Bacteria	Bacteroidetes	Bacteroidia	Bacteroidales	Bacteroidaceae	Bacteroides	NA	2.92163	210 days-old	1.74E-05	8.13E-05
f95b099c0be7b977f304fa19dde0f3c1	Bacteria	Firmicutes	Clostridia	Clostridiales	Lachnospiraceae	NA	NA	2.92923	210 days-old	3.41E-06	2.11E-05
0e3df96669ffe666af001e9726c622fd	Bacteria	Bacteroidetes	Bacteroidia	Bacteroidales	Rikenellaceae	Rikenellaceae RC9 gut group	uncultured bacterium	2.9366	210 days-old	3.97E-12	1.07E-10
8b66d7762078094e86ddb9bc5a3cd989	Bacteria	Bacteroidetes	Bacteroidia	Bacteroidales	Prevotellaceae	Prevotella 7	Prevotella sp. RS	2.93872	210 days-old	6.81E-05	0.000249599
31c6c30f24f61f3a0d55ea4c897f9fb6	Bacteria	Proteobacteria	Gammaproteobacteria	Betaproteobacteriales	Burkholderiaceae	Sutterella	NA	2.93892	210 days-old	1.84E-08	2.41E-07
5a574bfe23da0e2c9cf3378fc8f8c328	Bacteria	Firmicutes	Clostridia	Clostridiales	Family XIII	Family XIII A group	uncultured bacterium	2.93942	210 days-old	2.11E-15	1.18E-13
703d4d2c00480c8ed9cc362736eada7c	Bacteria	Bacteroidetes	Bacteroidia	Bacteroidales	Bacteroidaceae	Bacteroides	uncultured bacterium	2.9535	210 days-old	9.04E-07	7.20E-06
a57ed9f5ab3553d418bd67604d44605f	Bacteria	Firmicutes	Clostridia	Clostridiales	Ruminococcaceae	Butyricicoccus	NA	2.96979	210 days-old	1.70E-13	6.25E-12
046f100d5ebb298660e47c87aed0306a	Bacteria	Bacteroidetes	Bacteroidia	Bacteroidales	Prevotellaceae	Prevotella 9	uncultured bacterium	2.98075	210 days-old	0.000760652	0.00198167
29150d15db8a93eb8f11606e6b159f17	Bacteria	Firmicutes	Clostridia	Clostridiales	Lachnospiraceae	NA	NA	3.00697	210 days-old	2.71E-12	7.45E-11
bcec544d705608529e8dfe9bbb613036	Bacteria	Firmicutes	Clostridia	Clostridiales	Lachnospiraceae	[Eubacterium] ruminantium group	uncultured bacterium	3.00776	210 days-old	1.79E-06	1.26E-05
d52459c5f86911844039b046104ade63	Bacteria	Firmicutes	Erysipelotrichia	Erysipelotrichales	Erysipelotrichaceae	Erysipelotrichaceae UCG-	uncultured bacterium	3.02694	210 days-old	7.62E-14	2.86E-12
55cec6c86611364558d964f457725448	Bacteria	Bacteroidetes	Bacteroidia	Bacteroidales	Rikenellaceae	Rikenellaceae RC9 gut group	uncultured bacterium	3.02872	210 days-old	6.44E-07	5.35E-06
d7fcb78dcfd47ef9574024cd342772b1	Bacteria	Bacteroidetes	Bacteroidia	Bacteroidales	Prevotellaceae	Prevotellaceae NKB group	uncultured bacterium	3.03019	210 days-old	1.51E-08	2.05E-07
eca391781c56f2427db1b4c22ab67995	Bacteria	Firmicutes	Clostridia	Clostridiales	efluviitaleaceae	efluviitaleaceae UCG-	uncultured bacterium	3.0424	210 days-old	2.39E-14	1.06E-12
4854e9e2c50b344d6d6cbbdece3417d7	Bacteria	Firmicutes	Clostridia	Clostridiales	Lachnospiraceae	NA	NA	3.04241	210 days-old	2.00E-09	3.28E-08
fdcecbdaf06889f0d2ccb9f9cd1484ef	Bacteria	Bacteroidetes	Bacteroidia	Bacteroidales	Rikenellaceae	Rikenellaceae RC9 gut group	uncultured bacterium	3.04687	210 days-old	3.45E-06	2.13E-05
2ab8dbc4e9a94c17b09f9d8c2095eb1a	Bacteria	Firmicutes	Clostridia	Clostridiales	Lachnospiraceae	Blautia	NA	3.04943	210 days-old	1.45E-14	6.70E-13
e0cd6d4888714e45b5e7611d7cda0d31	Bacteria	Firmicutes	Clostridia	Clostridiales	Ruminococcaceae	NA	NA	3.05159	210 days-old	5.23E-09	7.84E-08
52fa187f066cd1aa4b7968f4e9e9bef4	Bacteria	Firmicutes	Clostridia	Clostridiales	Ruminococcaceae	Oscillospira	NA	3.06197	210 days-old	2.15E-08	2.75E-07
a0d9babc6b77572dec8604bd7d4483d7	Bacteria	Proteobacteria	eltaproteobacteria	esulfovibrionales	esulfovibrionaceae	Mailhella	Mailhella massiliensis	3.08316	210 days-old	3.58E-13	1.22E-11
b505b858a9330fab00a221f8a832acca	Bacteria	Tenericutes	Mollicutes	Mollicutes RF9	NA	NA	NA	3.10207	210 days-old	1.13E-09	1.99E-08
f82def37e8543f757fad5257a104301b	Bacteria	Firmicutes	Clostridia	Clostridiales	Lachnospiraceae	orea	NA	3.10394	210 days-old	2.23E-12	6.26E-11
2dae89251ba26383459ff9e4e46a037c	Bacteria	Tenericutes	Mollicutes	Izimaplasmatales	gut metagenome	gut metagenome	gut metagenome	3.10528	210 days-old	1.31E-12	3.75E-11
eb0abb62f8d04d3062fd4d9921ff4c2e	Bacteria	Firmicutes	Clostridia	Clostridiales	Lachnospiraceae	NA	NA	3.11554	210 days-old	1.84E-08	2.41E-07
8117bd2f2bdf727cdcdb542aeb662852	Bacteria	Firmicutes	Clostridia	Clostridiales	Ruminococcaceae	Subdoligranulum	uncultured bacterium	3.13969	210 days-old	1.98E-08	2.57E-07
53da88763603d8f8d13a59870dd70dc8	Bacteria	Firmicutes	Clostridia	Clostridiales	Ruminococcaceae	Ruminococcaceae UCG-	NA	3.14565	210 days-old	2.17E-07	2.07E-06
d777bbaa70de5ae5aed5d5f715ce0201	Bacteria	Actinobacteria	Actinobacteria	Bifidobacteriales	Bifidobacteriaceae	Bifidobacterium	NA	3.16907	210 days-old	9.55E-12	2.35E-10
5bb9541bb4e7e0ba75e771e278c592ee	Bacteria	Firmicutes	Clostridia	Clostridiales	Clostridiaceae	Clostridium sensu stricto	NA	3.1865	210 days-old	4.46E-10	8.58E-09
a250091f11bb52926cc4fc71ee5922da	Bacteria	Firmicutes	Clostridia	Clostridiales	Ruminococcaceae	[Eubacterium] coprostanoligenes group	uncultured Clostridium sp.	3.20237	210 days-old	4.87E-06	2.91E-05
a7da77a6390024fa46b7a4088174aecc	Bacteria	Bacteroidetes	Bacteroidia	Bacteroidales	Prevotellaceae	Prevotellaceae NKB group	uncultured bacterium	3.20675	210 days-old	4.31E-05	0.000171399
88ff0343baf56a5d9d8fb10fa7e19296	Bacteria	Firmicutes	Clostridia	Clostridiales	Ruminococcaceae	Ruminococcaceae UCG-	NA	3.20983	210 days-old	7.22E-13	2.22E-11
cbb494a94a15d74bd03092691029e56a	Bacteria	Firmicutes	Clostridia	Clostridiales	Ruminococcaceae	Ruminococcaceae UCG-	uncultured organism	3.22155	210 days-old	1.21E-19	1.37E-17
c293b6f47cc7dd8f810c419f2b83b24e	Bacteria	Firmicutes	Clostridia	Clostridiales	Ruminococcaceae	Ruminococcaceae UCG-9	uncultured bacterium	3.23366	210 days-old	1.58E-09	2.68E-08
3c4c82d6fee5fc489447e5b4c84bceb5	Bacteria	Firmicutes	Clostridia	Clostridiales	Ruminococcaceae	Ruminiclostridium	gut metagenome	3.24592	210 days-old	2.76E-08	3.44E-07
13f5a0302b6d8554e0b5c4c9868b5950	Bacteria	Firmicutes	Clostridia	Clostridiales	Ruminococcaceae	Ruminococcaceae UCG-	NA	3.25931	210 days-old	1.82E-08	2.40E-07
c14e8b369a24ad3aab0e5abd5aaff601	Bacteria	Firmicutes	Clostridia	Clostridiales	Ruminococcaceae	Candidatus Soleaferrea	uncultured bacterium	3.26735	210 days-old	2.83E-06	1.82E-05
dcb23ce444d2963a23e18c4f23ee48fb	Bacteria	Firmicutes	Clostridia	Clostridiales	Ruminococcaceae	Ruminococcaceae UCG-	NA	3.27616	210 days-old	4.06E-07	3.57E-06
88f0e8ae44526f8d84bcf215c87ee6cd	Bacteria	Fibrobacteres	Fibrobacteria	Fibrobacterales	Fibrobacteraceae	Fibrobacter	Fibrobacter sp. UWOS	3.2773	210 days-old	1.81E-09	2.99E-08
37a44b232e19db0d983aa84a392ad80c	Bacteria	Firmicutes	Clostridia	Clostridiales	Lachnospiraceae	NA	NA	3.30757	210 days-old	2.96E-07	2.73E-06
c58ce80a160fc9f8594aea4be8b585e0	Bacteria	Firmicutes	Clostridia	Clostridiales	Ruminococcaceae	Ruminococcaceae UCG-	metagenome	3.32861	210 days-old	1.24E-09	2.16E-08
a63733d7e83b14a4506355aaba8217e6	Bacteria	Firmicutes	Clostridia	Clostridiales	Lachnospiraceae	NA	NA	3.34187	210 days-old	4.67E-05	0.000183075
ca4d0aede60bcb025a0b05324d61b829	Bacteria	Firmicutes	Clostridia	Clostridiales	Lachnospiraceae	Lachnospiraceae NKA group	NA	3.37395	210 days-old	1.84E-06	1.29E-05
b760a0f09711b739d9abdf30b2ef340d	Bacteria	Firmicutes	Clostridia	Clostridiales	Lachnospiraceae	NA	NA	3.38679	210 days-old	5.19E-08	6.16E-07
256a7d33c27cf92880e9f6f2dc566dc1	Bacteria	Firmicutes	Clostridia	Clostridiales	Lachnospiraceae	NA	NA	3.3896	210 days-old	2.21E-06	1.48E-05
9cd53ae8c04395148822ff9a31889f3b	Bacteria	Firmicutes	Clostridia	Clostridiales	Ruminococcaceae	Ruminococcus	NA	3.44322	210 days-old	9.11E-13	2.72E-11
c2345c9d06a01687fd2f654340ac32b1	Bacteria	Cyanobacteria	Melainabacteria	Gastranaerophilales	uncultured bacterium	uncultured bacterium	uncultured bacterium	3.54753	210 days-old	2.26E-09	3.59E-08
ace992d74cb0236ed9f7e2a78c1d6bb7	Bacteria	Bacteroidetes	Bacteroidia	Bacteroidales	Muribaculaceae	uncultured Porphyromonadaceae bacterium	uncultured Porphyromonadaceae bacterium	3.5733	210 days-old	4.04E-07	3.57E-06
3741104b789b7bf563bafab09d00244c	Bacteria	Firmicutes	Clostridia	Clostridiales	Lachnospiraceae	NA	NA	3.58441	210 days-old	1.33E-05	6.44E-05
37069e423278995d10ac744af6834e09	Bacteria	Bacteroidetes	Bacteroidia	Bacteroidales	Rikenellaceae	Rikenellaceae RC9 gut group	uncultured bacterium	3.58514	210 days-old	3.66E-14	1.58E-12
e01ed63cb8bac2c6c819851faef02cbc	Bacteria	Actinobacteria	Actinobacteria	Bifidobacteriales	Bifidobacteriaceae	Bifidobacterium	NA	3.58884	210 days-old	1.33E-11	3.18E-10
7cb73ad2c822ffae1ddd59cdd27fc71d	Bacteria	Firmicutes	Erysipelotrichia	Erysipelotrichales	Erysipelotrichaceae	uncultured	NA	3.60329	210 days-old	1.77E-15	1.04E-13
afbc14a5b1ad9726a8b84c7f27310567	Bacteria	Bacteroidetes	Bacteroidia	Bacteroidales	Prevotellaceae	Prevotellaceae NKB group	uncultured bacterium	3.69131	210 days-old	5.11E-05	0.000196072
46607f7aede9c897a3237799bc8939a5	Bacteria	Firmicutes	Clostridia	Clostridiales	Ruminococcaceae	Subdoligranulum	NA	3.75126	210 days-old	1.63E-09	2.73E-08
0aa8cdc36db02af86fc58274912588ae	Bacteria	Bacteroidetes	Bacteroidia	Bacteroidales	Muribaculaceae	CAG-87	uncultured bacterium	3.78683	210 days-old	3.85E-13	1.27E-11
583e4f8aaa223347ac384a02cc727a93	Bacteria	Firmicutes	Clostridia	Clostridiales	Ruminococcaceae	NA	NA	3.83876	210 days-old	1.68E-14	7.67E-13
81a6b2a00f4147e1d23f00dbbad95a2c	Bacteria	Proteobacteria	Gammaproteobacteria	Betaproteobacteriales	Burkholderiaceae	Sutterella	NA	3.85674	210 days-old	2.47E-19	2.47E-17
aeb45d4555a30e901eb50596beac8c88	Bacteria	Firmicutes	Bacilli	Lactobacillales	Lactobacillaceae	Lactobacillus	Lactobacillus mucosae	3.88239	210 days-old	6.39E-16	4.16E-14
f7056c9e49c9d7370a17cfe1521c5095	Bacteria	Firmicutes	Clostridia	Clostridiales	Ruminococcaceae	Ruminococcaceae UCG-	NA	3.88684	210 days-old	4.23E-12	1.12E-10
99731249078ca6fc841173d5ba34e83d	Bacteria	Firmicutes	Clostridia	Clostridiales	Ruminococcaceae	NA	NA	3.89664	210 days-old	5.78E-15	3.03E-13
21937cb4ff7bd56bb46b573374de1c5b	Bacteria	Firmicutes	Clostridia	Clostridiales	Ruminococcaceae	uncultured	gut metagenome	3.9131	210 days-old	1.57E-11	3.72E-10
448fa960992c1867053b27f06c46dd44	Bacteria	Firmicutes	Clostridia	Clostridiales	Ruminococcaceae	Ruminococcaceae UCG-	NA	3.92272	210 days-old	1.27E-08	1.76E-07
cf4c90579097825b3603c4d530d9ba5b	Bacteria	Firmicutes	Clostridia	Clostridiales	Ruminococcaceae	[Eubacterium] coprostanoligenes group	uncultured bacterium	4.02363	210 days-old	4.73E-14	1.96E-12
5562511a955e197402006886dff56895	Bacteria	Firmicutes	Clostridia	Clostridiales	Ruminococcaceae	Ruminococcaceae NKA group	NA	4.06569	210 days-old	3.53E-13	1.21E-11
5d7ced5cb49a3e5840b806ab04488abe	Bacteria	Bacteroidetes	Bacteroidia	Bacteroidales	Rikenellaceae	Rikenellaceae RC9 gut group	uncultured bacterium	4.09182	210 days-old	1.89E-07	1.83E-06
ea1396e01bf665c30a20da53a70919d4	Bacteria	Cyanobacteria	Melainabacteria	Gastranaerophilales	uncultured bacterium	uncultured bacterium	uncultured bacterium	4.106	210 days-old	8.29E-15	4.13E-13
0a382a55dfe70dbe599691011c97736d	Bacteria	Bacteroidetes	Bacteroidia	Bacteroidales	Rikenellaceae	Rikenellaceae RC9 gut group	uncultured bacterium	4.12795	210 days-old	1.92E-12	5.42E-11
c59c26dfc67daf8341ad161ec101878c	Bacteria	Firmicutes	Clostridia	Clostridiales	Ruminococcaceae	Ruminococcaceae NKA group	gut metagenome	4.16281	210 days-old	1.35E-14	6.32E-13
359d387045d341132ebc85b533e7c022	Bacteria	Bacteroidetes	Bacteroidia	Bacteroidales	Rikenellaceae	Rikenellaceae RC9 gut group	uncultured bacterium	4.22797	210 days-old	9.31E-12	2.32E-10
c06aff320953b068c37a5b3163439847	Bacteria	Proteobacteria	Gammaproteobacteria	Aeromonadales	Succinivibrionaceae	Succinivibrio	NA	4.2733	210 days-old	3.17E-09	4.89E-08
b80b77b819849e491762c8653c1477ee	Bacteria	Firmicutes	Clostridia	Clostridiales	Lachnospiraceae	Lachnospira	uncultured bacterium	4.29138	210 days-old	9.90E-11	2.07E-09
90fb51e1a56241ae033e5c1806939f24	Bacteria	Firmicutes	Negativicutes	Selenomonadales	Veillonellaceae	Megasphaera	Megasphaera elsdenii	4.3654	210 days-old	6.34E-08	7.31E-07
11f2779a38f539bead36e815411cc71c	Bacteria	Firmicutes	Clostridia	Clostridiales	Lachnospiraceae	Lachnospiraceae NKA group	metagenome	4.45529	210 days-old	1.67E-09	2.79E-08
bf228852eaf064ea7ea1999979562d9c	Bacteria	Firmicutes	Clostridia	Clostridiales	Ruminococcaceae	Ruminococcus	gut metagenome	4.4965	210 days-old	8.01E-11	1.72E-09
80f0e304231eaa8185f79b0ed9f1be7c	Bacteria	Firmicutes	Bacilli	Lactobacillales	Lactobacillaceae	Lactobacillus	Lactobacillus pontis	4.57038	210 days-old	1.26E-12	3.65E-11
4ce3cad9692179daa1cbca399409d3e5	Bacteria	Firmicutes	Clostridia	Clostridiales	Ruminococcaceae	Ruminococcaceae UCG-	uncultured rumen bacterium	4.65826	210 days-old	3.65E-13	1.23E-11
811333be19f494bb147b78c5109c1047	Bacteria	Cyanobacteria	Melainabacteria	Gastranaerophilales	Candidatus Gastranaerophilales bacterium Zag	Candidatus Gastranaerophilales bacterium Zag	Candidatus Gastranaerophilales bacterium Zag	4.72301	210 days-old	6.27E-17	4.66E-15
4bd9e70df7d30fa754067eb7a90af58d	Bacteria	Bacteroidetes	Bacteroidia	Bacteroidales	Rikenellaceae	Rikenellaceae RC9 gut group	uncultured bacterium	4.80929	210 days-old	3.66E-12	9.99E-11
be77526e28df64549293b34b08f98b4d	Bacteria	Firmicutes	Clostridia	Clostridiales	Lachnospiraceae	NA	NA	4.89291	210 days-old	1.75E-13	6.34E-12
09d24deb15a670b12f9a7211e03f05b3	Bacteria	Firmicutes	Clostridia	Clostridiales	Lachnospiraceae	[Eubacterium] ruminantium group	uncultured bacterium	4.9993	210 days-old	5.16E-16	3.51E-14
569f51d774edf28961b06dd184bfefba	Bacteria	Firmicutes	Clostridia	Clostridiales	Lachnospiraceae	NA	NA	5.05466	210 days-old	4.69E-16	3.25E-14
e6b97f71b6d14a0f020df6a88e926bec	Bacteria	Bacteroidetes	Bacteroidia	Bacteroidales	Rikenellaceae	Rikenellaceae RC9 gut group	uncultured beta proteobacterium	5.24475	210 days-old	4.28E-19	4.15E-17
2f46b4a6933554d83593432580b67332	Bacteria	Firmicutes	Clostridia	Clostridiales	Ruminococcaceae	Ruminococcaceae UCG-	uncultured bacterium	5.2952	210 days-old	4.93E-14	2.02E-12
6ddcc863104b35ae0c7ba1ed1d443036	Bacteria	Planctomycetes	Planctomycetacia	Pirellulales	Pirellulaceae	p-88-a gut group	uncultured bacterium	5.35278	210 days-old	5.49E-14	2.19E-12
bd60d9239eae9581c1745f66b4efce96	Bacteria	Bacteroidetes	Bacteroidia	Bacteroidales	Muribaculaceae	NA	NA	5.73161	210 days-old	6.96E-19	6.54E-17
7b4e3e3ede55fc5ea0478585c7f6e68d	Bacteria	Firmicutes	Clostridia	Clostridiales	Ruminococcaceae	Ruminococcaceae UCG-	NA	5.73822	210 days-old	1.20E-27	3.19E-25
928f536bb55eeb2ba3001908d118d464	Bacteria	Firmicutes	Clostridia	Clostridiales	Ruminococcaceae	Oscillospira	uncultured bacterium	6.65456	210 days-old	8.84E-27	2.02E-24
a37acbba462b0c11aef1fb9305ace90f	Bacteria	Chlamydiae	Chlamydiae	Chlamydiales	Chlamydiaceae	Chlamydia	Chlamydia suis	8.32904	210 days-old	4.15E-36	1.89E-33

## Sheet: S6
Table S6. Differentially abundant genera between pure Iberian and Iberian*Large White crossbreds at 60 and 210 days-old
Kingdom	Phylum	Class	Order	Family	Genus	log2FoldChange	Overabundance	pvalue	padj
Bacteria	Bacteroidetes	Bacteroidia	Bacteroidales	F8	uncultured bacterium	-5.43705	60 days-old	7.36284e-10	7.42977e-09
Bacteria	Tenericutes	Mollicutes	Mycoplasmatales	Mycoplasmataceae	Mycoplasma	-5.32176	60 days-old	1.14205e-28	1.26767e-26
Bacteria	Firmicutes	Clostridia	Clostridiales	Lachnospiraceae	Cellulosilyticum	-4.75979	60 days-old	1.42361e-14	3.1604e-13
Bacteria	Bacteroidetes	Bacteroidia	Bacteroidales	Bacteroidales RF group	uncultured rumen bacterium	-4.56439	60 days-old	3.73484e-21	2.07284e-19
Bacteria	Bacteroidetes	Bacteroidia	Bacteroidales	Bacteroidales RF group	unidentified rumen bacterium RF7	-4.45786	60 days-old	8.44511e-13	1.70438e-11
Bacteria	Firmicutes	Clostridia	Clostridiales	Lachnospiraceae	Lachnospiraceae UCG-7	-4.08326	60 days-old	1.64123e-26	1.21451e-24
Bacteria	Firmicutes	Clostridia	Clostridiales	Peptostreptococcaceae	Romboutsia	-3.89109	60 days-old	2.79572e-16	1.2413e-14
Bacteria	Kiritimatiellaeota	Kiritimatiellae	WCHB-	uncultured bacterium	uncultured bacterium	-3.60379	60 days-old	5.72947e-15	1.41327e-13
Bacteria	Bacteroidetes	Bacteroidia	Bacteroidales	Bacteroidales BS gut group	uncultured bacterium	-3.50329	60 days-old	2.06339e-05	7.5094e-05
Bacteria	Proteobacteria	Gammaproteobacteria	Betaproteobacteriales	T	uncultured bacterium	-3.38986	60 days-old	1.77989e-06	7.59877e-06
Bacteria	Firmicutes	Clostridia	Clostridiales	Lachnospiraceae	Lachnospiraceae AC group	-3.35778	60 days-old	2.51219e-07	1.32787e-06
Bacteria	Firmicutes	Erysipelotrichia	Erysipelotrichales	Erysipelotrichaceae	Turicibacter	-3.34046	60 days-old	3.63462e-16	1.34481e-14
Bacteria	Firmicutes	Negativicutes	Selenomonadales	Veillonellaceae	Quinella	-3.24652	60 days-old	0.00010903	0.000318484
Bacteria	Elusimicrobia	Elusimicrobia	Elusimicrobiales	Elusimicrobiaceae	Elusimicrobium	-3.23491	60 days-old	4.41914e-08	3.16467e-07
Bacteria	Tenericutes	Mollicutes	Izimaplasmatales	uncultured bacterium	uncultured bacterium	-3.13776	60 days-old	2.96899e-09	2.53506e-08
Bacteria	Bacteroidetes	Bacteroidia	Bacteroidales	Paludibacteraceae	uncultured	-2.96567	60 days-old	0.000201878	0.000560212
Bacteria	Firmicutes	Clostridia	Clostridiales	Clostridiales vadinBB group	uncultured rumen bacterium C8d-	-2.69249	60 days-old	1.80162e-09	1.66649e-08
Bacteria	Firmicutes	Clostridia	Clostridiales	Peptostreptococcaceae	Terrisporobacter	-2.58874	60 days-old	1.6946e-15	4.70253e-14
Bacteria	Proteobacteria	Gammaproteobacteria	Aeromonadales	Succinivibrionaceae	Ruminobacter	-2.53135	60 days-old	1.89806e-08	1.45299e-07
Bacteria	Firmicutes	Clostridia	Clostridiales	Clostridiales vadinBB group	uncultured prokaryote	-2.48689	60 days-old	8.40121e-08	5.78997e-07
Bacteria	Synergistetes	Synergistia	Synergistales	Synergistaceae	Pyramidobacter	-2.43789	60 days-old	9.09728e-08	5.93999e-07
Bacteria	Firmicutes	Clostridia	Clostridiales	Lachnospiraceae	Butyrivibrio	-2.34579	60 days-old	2.9915e-06	1.25304e-05
Bacteria	Firmicutes	Clostridia	Clostridiales	Clostridiaceae	Clostridium sensu stricto	-2.27271	60 days-old	6.6031e-12	1.04706e-10
Bacteria	Verrucomicrobia	Verrucomicrobiae	Verrucomicrobiales	Akkermansiaceae	Akkermansia	-2.23144	60 days-old	9.32151e-05	0.000283476
Bacteria	Firmicutes	Negativicutes	Selenomonadales	Veillonellaceae	Veillonella	-2.15991	60 days-old	0.000392234	0.00101251
Bacteria	Proteobacteria	Alphaproteobacteria	Rhodospirillales	uncultured	uncultured rumen bacterium	-2.09132	60 days-old	0.000167627	0.000477094
Bacteria	Bacteroidetes	Bacteroidia	Bacteroidales	p--o	uncultured bacterium	-2.0444	60 days-old	0.0174859	0.0308086
Bacteria	Firmicutes	Erysipelotrichia	Erysipelotrichales	Erysipelotrichaceae	Breznakia	-2.02496	60 days-old	5.56377e-07	2.68513e-06
Bacteria	Firmicutes	Clostridia	Clostridiales	Lachnospiraceae	Anaerosporobacter	-1.96126	60 days-old	2.66217e-05	9.38098e-05
Bacteria	Proteobacteria	Alphaproteobacteria	Rhodospirillales	uncultured	gut metagenome	-1.87927	60 days-old	0.000477324	0.00120416
Bacteria	Firmicutes	Clostridia	Clostridiales	Ruminococcaceae	Angelakisella	-1.77835	60 days-old	1.15671e-06	5.24062e-06
Bacteria	WPS-	Burkholderiales bacterium Beta	Burkholderiales bacterium Beta	Burkholderiales bacterium Beta	Burkholderiales bacterium Beta	-1.777	60 days-old	1.28596e-06	5.70965e-06
Bacteria	Bacteroidetes	Bacteroidia	Bacteroidales	p--8B gut group	uncultured bacterium	-1.73575	60 days-old	0.00539327	0.0105956
Bacteria	Firmicutes	Clostridia	Clostridiales	Ruminococcaceae	Hydrogenoanaerobacterium	-1.71062	60 days-old	0.00128183	0.00290373
Bacteria	Lentisphaerae	Lentisphaeria	Victivallales	Victivallaceae	uncultured bacterium	-1.70944	60 days-old	2.02778e-10	2.64804e-09
Bacteria	Lentisphaerae	Oligosphaeria	Oligosphaerales	Oligosphaeraceae	Z	-1.58254	60 days-old	9.53997e-05	0.000286199
Bacteria	Firmicutes	Clostridia	Clostridiales	Lachnospiraceae	Lachnoclostridium	-1.53208	60 days-old	0.000555176	0.00136943
Bacteria	Firmicutes	Clostridia	Clostridiales	Ruminococcaceae	Papillibacter	-1.50832	60 days-old	8.64236e-06	3.42608e-05
Bacteria	Verrucomicrobia	Verrucomicrobiae	Opitutales	Puniceicoccaceae	uncultured	-1.47915	60 days-old	6.8665e-06	2.77157e-05
Bacteria	Kiritimatiellaeota	Kiritimatiellae	WCHB-	unidentified rumen bacterium RFP	unidentified rumen bacterium RFP	-1.47717	60 days-old	0.000175805	0.000494033
Bacteria	Fibrobacteres	Fibrobacteria	Fibrobacterales	Fibrobacteraceae	Fibrobacter	-1.43041	60 days-old	5.49525e-05	0.000171823
Bacteria	Bacteroidetes	Bacteroidia	Bacteroidales	Muribaculaceae	uncultured Porphyromonadaceae bacterium	-1.4156	60 days-old	1.35124e-09	1.30424e-08
Bacteria	Firmicutes	Negativicutes	Selenomonadales	Veillonellaceae	Selenomonas	-1.34648	60 days-old	0.000903115	0.00211044
Bacteria	Firmicutes	Erysipelotrichia	Erysipelotrichales	Erysipelotrichaceae	[Anaerorhabdus] furcosa group	-1.30622	60 days-old	4.9464e-05	0.000156871
Bacteria	Proteobacteria	Alphaproteobacteria	Rickettsiales	uncultured	uncultured alpha proteobacterium	-1.27956	60 days-old	0.00172453	0.00382846
Bacteria	Firmicutes	Bacilli	Lactobacillales	Streptococcaceae	Streptococcus	-1.12507	60 days-old	2.83631e-07	1.43105e-06
Bacteria	Tenericutes	Mollicutes	Mollicutes RF9	uncultured Lachnospiraceae bacterium	uncultured Lachnospiraceae bacterium	-1.06935	60 days-old	0.0102437	0.0187942
Bacteria	Firmicutes	Clostridia	Clostridiales	Peptostreptococcaceae	Intestinibacter	-1.03518	60 days-old	0.000273104	0.00073047
Bacteria	Firmicutes	Clostridia	Clostridiales	Lachnospiraceae	Acetitomaculum	-0.987194	60 days-old	0.00579118	0.0111795
Bacteria	Firmicutes	Clostridia	Clostridiales	Family XIII	[Eubacterium] saphenum group	-0.979368	60 days-old	0.000663168	0.00158305
Bacteria	Firmicutes	Clostridia	Clostridiales	Ruminococcaceae	Candidatus Soleaferrea	-0.942544	60 days-old	2.07801e-07	1.1533e-06
Bacteria	Firmicutes	Clostridia	Clostridiales	Lachnospiraceae	Lachnospiraceae XPB group	-0.923389	60 days-old	0.0202062	0.035321
Bacteria	Firmicutes	Clostridia	Clostridiales	Clostridiales vadinBB group	metagenome	-0.907853	60 days-old	0.00556334	0.0108339
Bacteria	Proteobacteria	Gammaproteobacteria	Pseudomonadales	Moraxellaceae	Acinetobacter	-0.780576	60 days-old	0.00613181	0.011735
Bacteria	Firmicutes	Clostridia	Clostridiales	Ruminococcaceae	uncultured rumen bacterium	-0.758615	60 days-old	0.00176978	0.00389
Bacteria	Firmicutes	Clostridia	Clostridiales	Lachnospiraceae	Tyzzerella	-0.748045	60 days-old	0.00851398	0.0158832
Bacteria	Tenericutes	Mollicutes	TWKB7	uncultured bacterium	uncultured bacterium	-0.739458	60 days-old	0.0032706	0.00678573
Bacteria	Firmicutes	Clostridia	Clostridiales	Ruminococcaceae	Ruminococcaceae V9 group	-0.713353	60 days-old	0.00132523	0.00297173
Bacteria	Bacteroidetes	Bacteroidia	Bacteroidales	Rikenellaceae	dgA- gut group	-0.680658	60 days-old	0.00250225	0.00534134
Bacteria	Spirochaetes	Spirochaetia	Spirochaetales	Spirochaetaceae	Treponema	-0.639645	60 days-old	0.0041112	0.00837327
Bacteria	Actinobacteria	Actinobacteria	Micrococcales	Micrococcaceae	Rothia	-0.536709	60 days-old	0.00227396	0.0049492
Bacteria	Lentisphaerae	Lentisphaeria	Victivallales	vadinBE97	uncultured rumen bacterium	-0.51307	60 days-old	0.0107666	0.0195918
Bacteria	Firmicutes	Erysipelotrichia	Erysipelotrichales	Erysipelotrichaceae	Erysipelothrix	-0.458874	60 days-old	0.00826139	0.0155426
Bacteria	Firmicutes	Clostridia	Clostridiales	Ruminococcaceae	Oscillibacter	-0.404778	60 days-old	0.000398633	0.0010172
Bacteria	Firmicutes	Clostridia	Clostridiales	Ruminococcaceae	[Eubacterium] coprostanoligenes group	0.259921	210 days-old	0.028596	0.0488331
Bacteria	Firmicutes	Bacilli	Lactobacillales	Lactobacillaceae	Lactobacillus	0.345647	210 days-old	0.0127113	0.0227573
Bacteria	Actinobacteria	Coriobacteriia	Coriobacteriales	Eggerthellaceae	uncultured	0.526141	210 days-old	0.0205006	0.0355557
Bacteria	Proteobacteria	Gammaproteobacteria	Betaproteobacteriales	Burkholderiaceae	Ralstonia	0.532267	210 days-old	0.000283991	0.000750547
Bacteria	Firmicutes	Clostridia	Clostridiales	Ruminococcaceae	Ruminiclostridium	0.609072	210 days-old	0.00309476	0.00654321
Bacteria	Firmicutes	Clostridia	Clostridiales	Lachnospiraceae	Marvinbryantia	0.626286	210 days-old	0.00119924	0.00274465
Bacteria	Bacteroidetes	Bacteroidia	Bacteroidales	Muribaculaceae	uncultured bacterium	0.671504	210 days-old	4.91926e-05	0.000156871
Bacteria	Bacteroidetes	Bacteroidia	Bacteroidales	Prevotellaceae	Prevotella	0.680362	210 days-old	0.00345371	0.00709928
Bacteria	Actinobacteria	Coriobacteriia	Coriobacteriales	uncultured	uncultured bacterium	0.690767	210 days-old	0.011698	0.0211134
Bacteria	Proteobacteria	Gammaproteobacteria	Betaproteobacteriales	Burkholderiaceae	Sutterella	0.690976	210 days-old	0.0162917	0.0289341
Bacteria	Actinobacteria	Coriobacteriia	Coriobacteriales	Eggerthellaceae	Paraeggerthella	0.728126	210 days-old	0.010242	0.0187942
Bacteria	Firmicutes	Clostridia	Clostridiales	Clostridiales vadinBB group	uncultured organism	0.76994	210 days-old	0.0261722	0.0450405
Bacteria	Firmicutes	Erysipelotrichia	Erysipelotrichales	Erysipelotrichaceae	uncultured	0.800228	210 days-old	9.89827e-05	0.000292989
Bacteria	Epsilonbacteraeota	Campylobacteria	Campylobacterales	Campylobacteraceae	Campylobacter	0.887621	210 days-old	0.000253533	0.000686394
Bacteria	Tenericutes	Mollicutes	Mollicutes RF9	uncultured bacterium	uncultured bacterium	0.940671	210 days-old	0.00714718	0.0135613
Bacteria	Firmicutes	Clostridia	Clostridiales	Ruminococcaceae	Ruminococcaceae UCG-8	0.958515	210 days-old	1.05988e-05	3.98802e-05
Bacteria	Bacteroidetes	Bacteroidia	Bacteroidales	Tannerellaceae	Parabacteroides	0.974289	210 days-old	5.05514e-09	4.008e-08
Bacteria	Proteobacteria	eltaproteobacteria	esulfovibrionales	esulfovibrionaceae	uncultured	0.987306	210 days-old	0.000617753	0.00149066
Bacteria	Firmicutes	Clostridia	Clostridiales	Lachnospiraceae	[Eubacterium] eligens group	0.999741	210 days-old	0.00507068	0.0100508
Bacteria	Actinobacteria	Coriobacteriia	Coriobacteriales	Atopobiaceae	Olsenella	1.00582	210 days-old	0.000540164	0.00134737
Bacteria	Firmicutes	Clostridia	Clostridiales	Ruminococcaceae	Ruminococcus	1.02821	210 days-old	1.27383e-07	7.85528e-07
Bacteria	Firmicutes	Clostridia	Clostridiales	Lachnospiraceae	Lachnospiraceae FCS group	1.04634	210 days-old	0.000356203	0.000930317
Bacteria	Firmicutes	Erysipelotrichia	Erysipelotrichales	Erysipelotrichaceae	Sharpea	1.05924	210 days-old	0.00107475	0.00248535
Bacteria	Firmicutes	Clostridia	Clostridiales	Ruminococcaceae	Oscillospira	1.06597	210 days-old	2.53014e-10	2.95662e-09
Bacteria	Proteobacteria	Gammaproteobacteria	Betaproteobacteriales	Burkholderiaceae	Parasutterella	1.07194	210 days-old	0.00477199	0.00963074
Bacteria	Bacteroidetes	Bacteroidia	Bacteroidales	Prevotellaceae	Prevotellaceae NKB group	1.09524	210 days-old	2.75643e-10	3.05964e-09
Bacteria	Firmicutes	Clostridia	Clostridiales	Lachnospiraceae	GCA-97	1.09756	210 days-old	8.86694e-05	0.000273397
Bacteria	Proteobacteria	Gammaproteobacteria	Betaproteobacteriales	Burkholderiaceae	Oxalobacter	1.13274	210 days-old	0.000134166	0.000386816
Bacteria	Firmicutes	Clostridia	Clostridiales	Lachnospiraceae	[Eubacterium] xylanophilum group	1.19796	210 days-old	0.00316892	0.00663679
Bacteria	Firmicutes	Clostridia	Clostridiales	Lachnospiraceae	Blautia	1.22368	210 days-old	1.34245e-06	5.84363e-06
Bacteria	Tenericutes	Mollicutes	Mollicutes RF9	gut metagenome	gut metagenome	1.286	210 days-old	3.62121e-05	0.000118222
Bacteria	Firmicutes	Erysipelotrichia	Erysipelotrichales	Erysipelotrichaceae	Asteroleplasma	1.29378	210 days-old	0.000822243	0.00194189
Bacteria	Proteobacteria	Alphaproteobacteria	Paracaedibacterales	Paracaedibacteraceae	uncultured	1.38384	210 days-old	0.00056205	0.00137116
Bacteria	Bacteroidetes	Bacteroidia	Bacteroidales	Prevotellaceae	Alloprevotella	1.42356	210 days-old	6.75544e-10	7.14146e-09
Bacteria	Firmicutes	Clostridia	Clostridiales	Lachnospiraceae	Howardella	1.43201	210 days-old	2.79926e-05	9.70992e-05
Bacteria	Firmicutes	Clostridia	Clostridiales	Ruminococcaceae	Faecalibacterium	1.43891	210 days-old	2.60307e-07	1.34391e-06
Bacteria	Firmicutes	Clostridia	Clostridiales	Lachnospiraceae	Lachnospiraceae NC group	1.46751	210 days-old	0.000242606	0.000664921
Bacteria	Bacteroidetes	Bacteroidia	Bacteroidales	Prevotellaceae	uncultured	1.49057	210 days-old	0.00488294	0.00976588
Bacteria	Firmicutes	Clostridia	Clostridiales	Lachnospiraceae	Fusicatenibacter	1.58228	210 days-old	1.79789e-05	6.6522e-05
Bacteria	Firmicutes	Clostridia	Clostridiales	Ruminococcaceae	Negativibacillus	1.65521	210 days-old	1.00204e-05	3.90267e-05
Bacteria	Firmicutes	Clostridia	Clostridiales	Lachnospiraceae	Lachnospiraceae UCG-	1.75981	210 days-old	2.33083e-07	1.26206e-06
Bacteria	Firmicutes	Erysipelotrichia	Erysipelotrichales	Erysipelotrichaceae	Catenibacterium	1.79832	210 days-old	3.45426e-07	1.7041e-06
Bacteria	Cyanobacteria	Melainabacteria	Gastranaerophilales	uncultured bacterium	uncultured bacterium	1.98777	210 days-old	2.5231e-09	2.24052e-08
Bacteria	Proteobacteria	Gammaproteobacteria	Aeromonadales	Succinivibrionaceae	Succinivibrio	1.99636	210 days-old	3.37222e-05	0.000111736
Bacteria	Firmicutes	Clostridia	Clostridiales	Lachnospiraceae	Lachnospiraceae NKA group	2.10544	210 days-old	2.24346e-05	8.03302e-05
Bacteria	Firmicutes	Clostridia	Clostridiales	Lachnospiraceae	[Bacteroides] pectinophilus group	2.10807	210 days-old	0.00238177	0.00513351
Bacteria	Bacteroidetes	Bacteroidia	Bacteroidales	Muribaculaceae	uncultured organism	2.15831	210 days-old	1.55803e-07	9.34817e-07
Bacteria	Epsilonbacteraeota	Campylobacteria	Campylobacterales	Helicobacteraceae	Helicobacter	2.21946	210 days-old	7.73857e-07	3.57909e-06
Bacteria	Firmicutes	Clostridia	Clostridiales	Lachnospiraceae	Lachnoclostridium	2.26697	210 days-old	1.20866e-07	7.66634e-07
Bacteria	Firmicutes	Clostridia	Clostridiales	Lachnospiraceae	Tyzzerella	2.27487	210 days-old	1.03556e-05	3.96368e-05
Bacteria	Firmicutes	Clostridia	Clostridiales	Lachnospiraceae	[Eubacterium] fissicatena group	2.28927	210 days-old	3.43771e-09	2.82656e-08
Bacteria	Firmicutes	Clostridia	Clostridiales	Lachnospiraceae	[Eubacterium] ruminantium group	2.32918	210 days-old	2.53044e-10	2.95662e-09
Bacteria	Bacteroidetes	Bacteroidia	Bacteroidales	uncultured	uncultured bacterium	2.41119	210 days-old	3.13674e-05	0.000105509
Bacteria	Firmicutes	Clostridia	Clostridiales	efluviitaleaceae	efluviitaleaceae UCG-	2.50334	210 days-old	1.81075e-10	2.51242e-09
Bacteria	Firmicutes	Negativicutes	Selenomonadales	Veillonellaceae	Mitsuokella	2.50678	210 days-old	1.85986e-07	1.05869e-06
Bacteria	Firmicutes	Clostridia	Clostridiales	Lachnospiraceae	Lachnospira	2.59923	210 days-old	1.28396e-10	1.90026e-09
Bacteria	Firmicutes	Negativicutes	Selenomonadales	Veillonellaceae	ialister	2.72057	210 days-old	2.90195e-05	9.91127e-05
Bacteria	eferribacteres	eferribacteres	eferribacterales	eferribacteraceae	Mucispirillum	2.7323	210 days-old	5.91717e-07	2.79492e-06
Bacteria	Firmicutes	Clostridia	Clostridiales	Ruminococcaceae	Fournierella	2.76386	210 days-old	4.26164e-08	3.15361e-07
Bacteria	Cyanobacteria	Melainabacteria	Gastranaerophilales	Candidatus Gastranaerophilales bacterium Zag	Candidatus Gastranaerophilales bacterium Zag	3.02052	210 days-old	8.60672e-08	5.78997e-07
Bacteria	Firmicutes	Clostridia	Clostridiales	Ruminococcaceae	Butyricicoccus	3.12703	210 days-old	5.67292e-16	1.79913e-14
Bacteria	Bacteroidetes	Bacteroidia	Bacteroidales	Muribaculaceae	metagenome	3.17906	210 days-old	6.68367e-06	2.74773e-05
Bacteria	Tenericutes	Mollicutes	Izimaplasmatales	gut metagenome	gut metagenome	3.23445	210 days-old	2.72347e-12	5.03843e-11
Bacteria	Bacteroidetes	Bacteroidia	Bacteroidales	Muribaculaceae	CAG-87	3.49719	210 days-old	4.53711e-12	7.74799e-11
Bacteria	Firmicutes	Negativicutes	Selenomonadales	Veillonellaceae	Megasphaera	3.99232	210 days-old	1.81659e-07	1.05869e-06
Bacteria	Chlamydiae	Chlamydiae	Chlamydiales	Chlamydiaceae	Chlamydia	7.82365	210 days-old	8.87935e-32	1.97122e-29
